# Supplementary material for: Investigating causal links between gallstones, cholecystectomy, and 33 site-specific cancers: a Mendelian randomization post-meta-analysis study
Source: BMC Cancer. 2024 Sep 27;24:1192. doi: 10.1186/s12885-024-12906-2 (PMC11437614; doi:10.1186/s12885-024-12906-2)
Supplement: Supplementary file 1 — Supplementary Material 1 [file 12885_2024_12906_MOESM1_ESM.xlsx]

## Sheet: Content
Content
S1.1. The resluts of casual effect between cholecystectomy to the risk of pan-cancers in FinnGen database.
S1.2. The resluts of casual effect between cholecystectomy to the risk of pan-cancers in UKB database.
S1.3. The resluts of casual effect between cholelithiasis to the risk of pan-cancers in FinnGen database.
S1.4. The resluts of casual effect between cholelithiasis to the risk of pan-cancers in UKB database.

## Sheet: S1.1
The resluts of casual effect between cholecystectomy to the risk of pan-cancers in FinnGen database.
outcomeid	nsnp	MR-Egger			Weighted median			Inverse variance weighted			Simple mode			Weighted mode			MR-Egger intercept		MR-PRESSO global	MR-IVW			MR-Egeer
		p_value	OR	95% OR	p_value	OR	95% OR	p_value	OR	95% OR	p_value	OR	95% OR	p_value	OR	95% OR	egger intercept	p_value	p_value	Q	Q_df	Q_pval	Q	Q_df	Q_pval
finngen_R10_C3_MELANOMA_EXALLC.gz	42	0.155	1.05343	0.98176-1.1303	0.053	1.0692	0.99921-1.14409	0.008	1.07157	1.01835-1.12758	0.945	1.00573	0.85550-1.18233	0.063	1.06152	0.99858-1.12842	0.00418	0.49569	0.839	33.8773	41	0.77713	33.4046	40	0.7601
finngen_R10_C3_BRONCHUS_LUNG_EXALLC.gz	42	0.173	1.05074	0.97986-1.1267	0.096	1.04823	0.99172-1.10797	0.028	1.05737	1.00598-1.11139	0.308	1.07403	0.93791-1.22991	0.087	1.05039	0.99431-1.10963	0.00153	0.79985	0.095	55.6195	41	0.06345	55.529	40	0.05216
finngen_R10_C3_OTHER_SKIN_EXALLC.gz	42	0.114	1.03527	0.99266-1.0797	0.049	1.03396	1.00017-1.06889	0.038	1.03234	1.00175-1.06387	0.82	1.0104	0.92463-1.10412	0.066	1.0334	0.99879-1.06921	-0.0007	0.84898	0.095	55.1051	41	0.06946	55.0545	40	0.05689
finngen_R10_C3_BLADDER_EXALLC.gz	42	0.421	1.04253	0.94303-1.1525	0.364	1.04425	0.95115-1.14646	0.049	1.07544	1.00043-1.15607	0.6	1.06944	0.83385-1.37159	0.371	1.0452	0.94973-1.15027	0.00754	0.38625	0.763	35.1377	41	0.7279	34.3703	40	0.7211
finngen_R10_C3_HEPATOCELLU_CARC_EXALLC.gz	42	0.197	1.14556	0.93519-1.4033	0.003	1.28918	1.09027-1.52437	0.067	1.14963	0.99038-1.33448	0.709	1.09567	0.68032-1.76461	0.011	1.26424	1.06385-1.50237	0.00095	0.95938	0.194	47.7118	41	0.21859	47.7086	40	0.18795
finngen_R10_C3_BRAIN_EXALLC.gz	42	0.311	0.91887	0.78177-1.0800	0.319	0.92751	0.79983-1.07557	0.068	0.89744	0.79903-1.00798	0.166	0.74206	0.49016-1.12340	0.418	0.93663	0.80060-1.09577	-0.00585	0.67936	0.445	42.6809	41	0.39874	42.4967	40	0.364
finngen_R10_C3_KIDNEY_NOTRENALPELVIS_EXALLC.gz	42	0.438	1.03831	0.94508-1.1407	0.262	1.05221	0.96268-1.15006	0.121	1.05529	0.98596-1.12950	0.854	1.02604	0.78105-1.34788	0.267	1.05176	0.96327-1.14839	0.00397	0.62775	0.738	35.9676	41	0.69349	35.7289	40	0.66289
finngen_R10_C3_COLORECTAL_ADENO_EXALLC.gz	42	0.67	1.02057	0.92994-1.1200	0.398	1.02607	0.96667-1.08912	0.221	1.04258	0.97529-1.11451	0.079	1.18	0.98565-1.41268	0.206	1.03798	0.98067-1.09864	0.00522	0.51912	<0.001	89.9912	41	2e-05	89.0494	40	1e-05
finngen_R8_HLP_C3_AML.gz	42	0.401	1.16983	0.81419-1.6808	0.572	1.0922	0.80405-1.48363	0.265	1.15855	0.89450-1.50056	0.439	1.52723	0.52747-4.42197	0.458	1.12554	0.82608-1.53356	-0.00237	0.93998	0.164	50.9391	41	0.13742	50.9317	40	0.11529
finngen_R8_C3_LARYNX_EXALLC.gz	42	0.259	0.86713	0.67930-1.1069	0.97	0.9956	0.79224-1.25116	0.297	1.10619	0.91507-1.33722	0.174	1.54036	0.83481-2.84222	0.904	1.01374	0.81261-1.26465	0.05861	0.0076	0.173	50.0642	41	0.15675	41.8019	40	0.39248
finngen_R10_C3_HYPOPHARYNX_EXALLC.gz	42	0.048	1.6024	1.01949-2.5186	0.02	1.65388	1.08429-2.52268	0.304	1.18845	0.85518-1.65160	0.693	1.26772	0.39368-4.08225	0.025	1.67151	1.08289-2.58006	-0.07318	0.06801	0.331	41.5111	41	0.44835	37.9927	40	0.56094
finngen_R10_C3_SMALL_INTESTINE_EXALLC.gz	42	0.837	1.02143	0.83538-1.2489	0.538	1.05984	0.88069-1.27544	0.327	1.07494	0.93033-1.24202	0.226	1.42496	0.81023-2.50609	0.376	1.08919	0.90325-1.31340	0.0125	0.47555	0.487	41.8486	41	0.43382	41.3128	40	0.41308
finngen_R10_C3_PROSTATE_EXALLC.gz	42	0.679	1.01423	0.94903-1.0839	0.495	1.01388	0.97453-1.05482	0.377	1.02162	0.97426-1.07129	0.765	0.98091	0.86535-1.11190	0.612	1.01073	0.97022-1.05292	0.00178	0.75838	<0.001	96.9723	41	0	96.7403	40	0
finngen_R10_C3_BREAST_EXALLC.gz	42	0.904	1.00285	0.95794-1.0499	0.611	0.99133	0.95858-1.02519	0.381	0.98525	0.95303-1.01855	0.662	0.97823	0.88707-1.07876	0.532	0.98957	0.95786-1.02233	-0.00435	0.27886	0.022	66.102	41	0.00776	64.1687	40	0.009
finngen_R8_C3_CML_EXALLC.gz	42	0.666	1.10958	0.69472-1.7722	0.557	1.1432	0.73130-1.78711	0.387	1.15976	0.82920-1.62210	0.678	1.24595	0.44393-3.49692	0.491	1.15169	0.77312-1.71564	0.01089	0.78969	0.555	40.9274	41	0.47381	40.8538	40	0.43279
finngen_R10_C3_CERVIX_UTERI_EXALLC.gz	42	0.632	1.06242	0.83091-1.3584	0.246	1.13651	0.91557-1.41076	0.451	1.06991	0.89734-1.27567	0.838	0.93831	0.51240-1.71822	0.197	1.15855	0.92991-1.44341	0.00173	0.93562	0.31	46.1786	41	0.26684	46.171	40	0.23237
finngen_R8_C3_CLL_EXALLC.gz	42	0.435	0.91529	0.73454-1.1405	0.186	0.88042	0.72885-1.06350	0.496	0.94682	0.80907-1.10803	0.089	0.59816	0.33526-1.06722	0.143	0.86455	0.71420-1.04656	0.00826	0.66509	0.262	46.8904	41	0.24366	46.6685	40	0.21729
finngen_R10_C3_ORALCAVITY_EXALLC.gz	42	0.23	0.90637	0.77393-1.0615	0.091	0.88364	0.76571-1.01973	0.525	0.96365	0.85978-1.08008	0.557	1.13261	0.75030-1.70971	0.17	0.90244	0.78130-1.04236	0.01496	0.27825	0.732	33.1386	41	0.80396	31.9304	40	0.81467
finngen_R10_C3_BILIARY_GALLBLADDER_EXALLC.gz	42	0.304	1.09031	0.92662-1.2829	0.007	1.17544	1.04420-1.32316	0.541	1.03806	0.92097-1.17004	0.27	0.78612	0.51564-1.19848	0.004	1.18476	1.06287-1.32062	-0.01288	0.38601	0.017	71.6372	41	0.00215	70.2874	40	0.00217
finngen_R10_C3_STOMACH_EXALLC.gz	42	0.738	1.02108	0.90450-1.1527	0.699	1.0228	0.91228-1.14671	0.597	1.02388	0.93802-1.11761	0.726	0.94876	0.70825-1.27093	0.721	1.01978	0.91646-1.13474	0.00067	0.94921	0.98	25.5188	41	0.97215	25.5147	40	0.96356
finngen_R10_CD2_HODGKIN_LYMPHOMA_EXALLC.gz	42	0.495	1.06594	0.88874-1.2785	0.561	1.04432	0.90216-1.20887	0.623	1.03316	0.90700-1.17686	0.324	0.80362	0.52331-1.23408	0.58	1.04153	0.90290-1.20145	-0.00766	0.62855	0.085	54.9973	41	0.07077	54.6724	40	0.06096
finngen_R10_C3_BONE_CARTILAGE_EXALLC.gz	42	0.989	0.99781	0.73701-1.3509	0.831	1.03143	0.77671-1.36969	0.626	1.05585	0.84864-1.31366	0.072	2.19607	0.95156-5.06824	0.746	1.04512	0.80154-1.36274	0.01382	0.59978	0.543	40.4239	41	0.49606	40.1431	40	0.46391
finngen_R10_C3_VULVA_EXALLC.gz	42	0.322	1.17668	0.85604-1.6174	0.3	1.16179	0.87512-1.54235	0.626	1.05899	0.84100-1.33349	0.763	0.88894	0.41570-1.90091	0.317	1.16428	0.86740-1.56276	-0.02593	0.3519	0.783	32.9255	41	0.81139	32.0383	40	0.81091
finngen_R10_C3_OVARY_EXALLC.gz	42	0.095	0.88711	0.77316-1.0179	0.185	0.91831	0.80949-1.04175	0.665	0.97816	0.88509-1.08102	0.922	0.9789	0.64199-1.49263	0.194	0.91304	0.79773-1.04501	0.02406	0.05002	0.382	41.3139	41	0.4569	37.23	40	0.59564
finngen_R10_C3_THYROID_GLAND_EXALLC.gz	42	0.967	0.99754	0.88899-1.1193	0.976	1.00153	0.90842-1.10417	0.76	1.01295	0.93272-1.10009	0.504	0.913	0.70054-1.18991	0.732	0.98346	0.89432-1.08148	0.00377	0.7073	0.246	49.5038	41	0.17015	49.3275	40	0.14811
finngen_R10_C3_EYE_ADNEXA_EXALLC.gz	42	0.816	1.03809	0.75922-1.4194	0.997	1.00061	0.74243-1.34859	0.761	0.96565	0.77103-1.20939	0.182	0.59685	0.28322-1.25777	0.891	0.98086	0.74601-1.28964	-0.01782	0.51463	0.433	43.133	41	0.38019	42.6718	40	0.35698
finngen_R10_C3_NONHODGKIN_EXALLC.gz	42	0.821	0.98389	0.85563-1.1314	0.798	0.98323	0.86401-1.11890	0.764	0.98465	0.89020-1.08912	0.664	0.92594	0.65595-1.30706	0.816	0.98407	0.86044-1.12545	0.00019	0.98752	0.879	32.042	41	0.84062	32.0418	40	0.81079
finngen_R10_C3_OESOPHAGUS_EXALLC.gz	42	0.416	0.91823	0.74935-1.1252	0.711	0.9667	0.80811-1.15641	0.79	1.02049	0.87913-1.18458	0.608	0.87024	0.51393-1.47358	0.623	0.95749	0.80626-1.13708	0.0259	0.14808	0.149	52.3489	41	0.1102	49.6491	40	0.14102
finngen_R10_C3_NASOPHARYNX_EXALLC.gz	42	0.175	0.68657	0.40249-1.1712	0.429	0.83124	0.52592-1.31383	0.81	0.95246	0.64093-1.41541	0.999	0.99899	0.24610-4.05516	0.524	0.85607	0.53285-1.37535	0.0816	0.08925	0.283	47.2944	41	0.2311	43.9606	40	0.30748
finngen_R10_C3_TESTIS_EXALLC.gz	42	0.91	0.98709	0.78920-1.2346	0.94	0.99204	0.80605-1.22094	0.81	0.98054	0.83533-1.15100	0.92	1.03297	0.55026-1.93915	0.949	1.00722	0.81068-1.25140	-0.00161	0.93339	0.542	40.4168	41	0.49638	40.4096	40	0.45216
finngen_R10_C3_PANCREAS_EXALLC.gz	42	0.632	0.96944	0.85449-1.0998	0.83	0.98832	0.88760-1.10046	0.84	1.00945	0.92136-1.10596	0.695	0.9469	0.72238-1.24120	0.849	0.99016	0.89501-1.09542	0.00998	0.36736	0.176	51.701	41	0.12213	50.6484	40	0.12063
finngen_R10_CD2_MULTIPLE_MYELOMA_PLASMA_CELL_EXALLC.gz	42	0.614	1.03325	0.91073-1.1723	0.47	1.04395	0.92902-1.17310	0.924	1.0044	0.91743-1.09962	0.777	0.95489	0.69542-1.31118	0.556	1.03781	0.91816-1.17305	-0.00693	0.52817	0.479	41.5869	41	0.44507	41.1701	40	0.41917
finngen_R10_C3_CORPUS_UTERI_EXALLC.gz	42	0.765	1.01727	0.90972-1.1375	0.945	0.99665	0.90529-1.09722	0.965	1.0018	0.92472-1.08531	0.995	0.99907	0.74706-1.33610	0.985	0.99907	0.90756-1.09981	-0.00377	0.69882	0.242	48.8859	41	0.18589	48.701	40	0.1627

## Sheet: S1.2
The resluts of casual effect between cholecystectomy to the risk of pan-cancers in UKB database.
outcomeid	nsnp	MR-Egger			Weighted median			Inverse variance weighted			Simple mode			Weighted mode			MR-Egger intercept		MR-PRESSO global	MR-IVW			MR-Egeer
		p_value	OR	95% OR	p_value	OR	95% OR	p_value	OR	95% OR	p_value	OR	95% OR	p_value	OR	95% OR	egger intercept	p_value	p_value	Q	Q_df	Q_pval	Q	Q_df	Q_pval
Chronic lymphocytic leukemia.tsv	15	0.037	2.10507	1.12384-3.9430	0.008	1.57193	1.12440-2.19758	0.065	1.38595	0.98009-1.95987	0.944	0.96965	0.41616-2.25925	0.06	1.42669	1.01431-2.00673	-0.08577	0.14851	0.262	19.3235	41	2e-05	89.0494	40	1e-05
Bronchus and lung.tsv	12	0.694	0.88513	0.49059-1.5970	0.208	0.84121	0.64268-1.10107	0.101	0.83479	0.67296-1.03554	0.334	0.81434	0.54663-1.21317	0.2	0.83965	0.65312-1.07944	-0.0088	0.83873	0.959	4.69858	41	0.06345	55.529	40	0.05216
GCST012877.tsv	17	0.257	1.15237	0.91035-1.4587	0.111	1.10354	0.97767-1.24561	0.114	1.08638	0.98037-1.20385	0.31	0.87657	0.68506-1.12160	0.09	1.10242	0.99154-1.22570	-0.0131	0.59203	0.552	16.6643	41	0.44835	37.9927	40	0.56094
Intrahepatic_bile_duct_carcinoma.tsv	42	0.182	1.40259	0.86059-2.2860	0.429	1.20537	0.75863-1.91518	0.119	1.31065	0.93297-1.84123	0.434	1.61827	0.48990-5.34559	0.4	1.22317	0.76915-1.94519	-0.0151	0.70683	0.725	36.2375	41	0.77713	33.4046	40	0.7601
Small intestine.tsv	15	0.808	0.92297	0.49041-1.7371	0.211	0.74973	0.47721-1.17789	0.121	0.70747	0.45702-1.09517	0.047	0.10993	0.01512-0.79926	0.351	0.79479	0.49841-1.26740	-0.08826	0.27481	0.577	9.49562	41	0.81139	32.0383	40	0.81091
Breast.tsv	17	0.288	0.89846	0.74258-1.0871	0.245	0.94125	0.84991-1.04240	0.129	0.943	0.87420-1.01720	0.718	0.97489	0.85107-1.11671	0.273	0.94017	0.84518-1.04584	0.00632	0.59552	0.969	6.84592	41	0.00776	64.1687	40	0.009
Prostate.tsv	20	0.451	0.8738	0.61991-1.2317	0.605	1.04187	0.89203-1.21688	0.132	1.11325	0.96821-1.28002	0.024	1.34866	1.06152-1.71347	0.141	1.13085	0.96662-1.32298	0.03913	0.14984	0.16	27.0455	41	0.17015	49.3275	40	0.14811
Esophagus.tsv	12	0.09	0.37316	0.13317-1.0457	0.19	0.74039	0.47240-1.16043	0.216	0.78829	0.54098-1.14867	0.474	0.74489	0.34168-1.62389	0.191	0.74489	0.49204-1.12766	0.1124	0.15745	0.528	10.6435	41	0.38019	42.6718	40	0.35698
Testis.tsv	12	0.442	0.53047	0.11237-2.5041	0.221	0.65608	0.33388-1.28922	0.218	0.69988	0.39679-1.23450	0.393	0.63925	0.23857-1.71286	0.166	0.63925	0.35373-1.15524	0.0417	0.71472	0.88	6.8126	41	0.44507	41.1701	40	0.41917
Chronic myeloid leukemia.tsv	13	0.059	0.00953	0.00013-0.7225	0.164	0.29237	0.05166-1.65448	0.234	0.43466	0.11031-1.71273	0.908	0.83384	0.04111-16.91198	0.222	0.3903	0.09326-1.63343	0.39505	0.09544	0.895	4.98145	41	0.18589	48.701	40	0.1627
Larynx.tsv	12	0.529	0.52975	0.07836-3.5812	0.298	0.64199	0.27880-1.47826	0.272	0.67637	0.33674-1.35855	0.609	0.7133	0.20309-2.50524	0.341	0.671	0.30600-1.47141	0.03671	0.79327	0.999	2.41781	41	0.84062	32.0418	40	0.81079
carcinoma_of_gallbladder_and_extrahepatic_biliary_tract.tsv	42	0.751	1.05901	0.74457-1.5062	0.887	1.02386	0.73920-1.41813	0.323	1.13232	0.88511-1.44857	0.121	1.96709	0.85174-4.54300	0.872	1.02824	0.73482-1.43883	0.01508	0.60536	0.994	22.0621	41	0.26684	46.171	40	0.23237
Non-Hodgkin lymphoma.tsv	10	0.949	0.94596	0.18132-4.9352	0.873	0.94923	0.50232-1.79375	0.327	1.27318	0.78528-2.06421	0.705	1.20591	0.47093-3.08798	0.659	1.13055	0.66782-1.91392	0.0272	0.7219	0.47	8.19649	41	0.12213	50.6484	40	0.12063
Bone.tsv	12	0.214	5.44984	0.44600-66.5935	0.151	2.22974	0.74658-6.65936	0.33	1.57548	0.63086-3.93453	0.475	0.45305	0.05553-3.69649	0.17	2.1154	0.77763-5.75460	-0.18657	0.32131	0.389	11.6567	41	0.49606	40.1431	40	0.46391
Malignant melanoma.tsv	12	0.565	1.21116	0.64414-2.2773	0.133	1.25289	0.93340-1.68175	0.335	1.12014	0.88951-1.41057	0.756	1.07172	0.69999-1.64085	0.321	1.14429	0.88742-1.47551	-0.01175	0.79976	0.743	6.82777	41	0.80396	31.9304	40	0.81467
Acute myelocytic leukemia.tsv	13	0.507	0.3748	0.02275-6.1743	0.346	0.5763	0.18320-1.81294	0.337	0.64701	0.26610-1.57317	0.815	0.77857	0.10011-6.05505	0.481	0.70378	0.27278-1.81575	0.0565	0.69486	0.812	7.08857	41	0.00215	70.2874	40	0.00217
Kidney.tsv	20	0.294	1.13049	0.90487-1.4124	0.316	1.08647	0.92392-1.27761	0.368	1.07312	0.92035-1.25125	0.934	0.97114	0.49174-1.91793	0.869	0.97114	0.68838-1.37005	-0.01562	0.53445	0.797	13.3791	41	0.2311	43.9606	40	0.30748
Hodgkin lymphoma.tsv	13	0.202	176.445	0.10046-309915.5414	0.82	0.83378	0.17382-3.99946	0.428	0.6195	0.18961-2.02405	0.942	0.91259	0.08226-10.12413	0.575	0.67965	0.18272-2.52805	-0.52265	0.16132	0.609	9.03483	41	0.69349	35.7289	40	0.66289
Multiple myeloma.tsv	12	0.971	1.02683	0.25468-4.1400	0.501	1.18434	0.72335-1.93915	0.429	1.21735	0.74757-1.98233	0.804	0.89566	0.38302-2.09441	0.692	1.09905	0.69728-1.73232	0.0256	0.80234	0.331	14.5708	41	0.4569	37.23	40	0.59564
Brain.tsv	12	0.411	1.72321	0.49774-5.9658	0.422	1.25786	0.71871-2.20148	0.505	1.16679	0.74130-1.83650	0.504	1.41197	0.53057-3.75756	0.474	1.19032	0.75060-1.88765	-0.05863	0.52349	0.82	7.31491	41	0.39874	42.4967	40	0.364
Uterine corpus.tsv	12	0.93	1.04445	0.40595-2.6872	0.539	0.89248	0.62084-1.28296	0.539	0.90136	0.64735-1.25504	0.023	0.341	0.15360-0.75706	0.821	0.95979	0.67873-1.35722	-0.02217	0.74947	0.368	12.8459	41	0.15675	41.8019	40	0.39248
Uterine cervix.tsv	12	0.16	0.22327	0.03217-1.5495	0.361	0.66679	0.27933-1.59170	0.541	0.80286	0.39686-1.62422	0.848	0.85292	0.17468-4.16465	0.491	0.75982	0.35721-1.61622	0.19221	0.1947	0.751	7.55759	41	0.47381	40.8538	40	0.43279
Oropharynx_cancer.tsv	36	0.295	1.14109	0.89475-1.4552	0.233	1.11336	0.93311-1.32842	0.644	1.0417	0.87584-1.23896	0.13	0.55719	0.26599-1.16719	0.258	1.11675	0.92515-1.34802	-0.02179	0.30283	0.031	55.0066	41	0.43382	41.3128	40	0.41308
Bladder.tsv	12	0.671	1.17873	0.56494-2.4594	0.32	1.15517	0.86917-1.53527	0.683	1.05514	0.81556-1.36509	0.615	0.8729	0.52205-1.45953	0.537	1.0859	0.84257-1.39952	-0.01665	0.75767	0.34	13.489	41	0.7279	34.3703	40	0.7211
Pancreas.tsv	12	0.918	0.94514	0.33096-2.6990	0.643	0.89735	0.56791-1.41788	0.733	0.93546	0.63767-1.37232	0.703	1.16054	0.55091-2.44477	0.558	0.87643	0.57153-1.34401	-0.00155	0.98393	0.757	9.20522	41	0.49638	40.4096	40	0.45216
Thyroid.tsv	17	0.975	0.98616	0.41135-2.3642	0.984	1.00443	0.64921-1.55400	0.794	1.05712	0.69702-1.60327	0.384	2.69499	0.30771-23.60326	0.982	1.00612	0.60402-1.67590	0.01895	0.86176	0.823	10.9884	41	0.24366	46.6685	40	0.21729
Oral_cavity_cancer.tsv	36	0.985	0.99764	0.78446-1.2687	0.471	0.93752	0.78668-1.11728	0.801	0.97903	0.83049-1.15414	0.303	1.31855	0.78541-2.21358	0.655	0.9617	0.81149-1.13971	-0.0042	0.83243	0.042	53.6834	41	0	96.7403	40	0
Vulva.tsv	12	0.778	1.51038	0.09274-24.5982	0.636	1.34377	0.39523-4.56879	0.88	1.08194	0.39052-2.99753	0.607	0.5746	0.07386-4.47008	0.566	1.40704	0.45402-4.36053	-0.05019	0.80636	0.834	6.25624	41	0.13742	50.9317	40	0.11529
Ovary.tsv	17	0.608	1.09913	0.77179-1.5653	0.831	1.02438	0.82160-1.27722	0.9	1.01459	0.81003-1.27081	0.207	0.65786	0.35239-1.22812	0.914	1.01273	0.80757-1.27002	-0.02735	0.56785	0.14	27.2793	41	0.97215	25.5147	40	0.96356
Eye and annexa.tsv	12	0.832	1.28059	0.13769-11.9101	0.867	0.913	0.31501-2.64614	0.927	1.03849	0.46052-2.34186	0.176	0.21953	0.02818-1.71024	0.661	1.23336	0.49466-3.07517	-0.03151	0.84717	0.675	8.52731	41	0.21859	47.7086	40	0.18795
Liver_cell_carcinoma.tsv	42	0.508	1.18238	0.72357-1.9321	0.698	1.08537	0.71730-1.64230	0.934	1.01463	0.72067-1.42848	0.673	0.78854	0.26416-2.35388	0.697	1.09318	0.70044-1.70612	-0.03441	0.39828	0.222	49.7014	41	0.1102	49.6491	40	0.14102
Stomach.tsv	18	0.137	1.91782	0.84960-4.3292	0.643	1.10545	0.72323-1.68967	0.936	1.01346	0.73071-1.40560	0.461	0.7899	0.42788-1.45822	0.722	1.06505	0.75653-1.49941	-0.09556	0.11561	0.411	18.4937	41	0.07077	54.6724	40	0.06096
Malignant nonmelanoma.tsv	12	0.808	0.96489	0.72869-1.2777	0.663	1.02915	0.90449-1.17098	0.999	0.99996	0.90252-1.10792	0.66	0.95144	0.76699-1.18026	0.806	1.01354	0.91254-1.12570	0.00537	0.79435	0.793	7.05278	41	0.06946	55.0545	40	0.05689

## Sheet: S1.3
The resluts of casual effect between cholelithiasis to the risk of pan-cancers in FinnGen database.
outcomeid	nsnp	MR-Egger			Weighted median			Inverse variance weighted			Simple mode			Weighted mode			MR-Egger intercept		MR-PRESSO global	MR-IVW			MR-Egeer
		p_value	OR	95% OR	p_value	OR	95% OR	p_value	OR	95% OR	p_value	OR	95% OR	p_value	OR	95% OR	egger intercept	p_value	p_value	Q	Q_df	Q_pval	Q	Q_df	Q_pval
finngen_R10_C3_HEPATOCELLU_CARC_EXALLC.gz	14	0.031	1.30666	1.05487-1.6186	0.005	1.30401	1.08365-1.56917	0.005	1.25566	1.07151-1.47145	0.518	1.15316	0.75754-1.75537	0.016	1.295	1.07785-1.55591	-0.01452	0.5972	0.949	5.20624	13	0.97037	4.9116	12	0.96087
finngen_R10_C3_BRONCHUS_LUNG_EXALLC.gz	14	0.202	1.04823	0.97889-1.1225	0.099	1.05083	0.99078-1.11452	0.009	1.06804	1.01654-1.12215	0.306	1.0738	0.94194-1.22413	0.125	1.05038	0.99040-1.11400	0.00619	0.45336	0.752	8.37463	13	0.81837	7.77405	12	0.80253
finngen_R10_C3_BILIARY_GALLBLADDER_EXALLC.gz	14	0.023	1.20803	1.04828-1.3921	0.005	1.18779	1.05464-1.33775	0.01	1.14725	1.03351-1.27350	0.813	1.04909	0.71140-1.54708	0.017	1.20498	1.05472-1.37664	-0.01833	0.31272	0.424	12.2622	13	0.50627	11.1516	12	0.51597
finngen_R10_C3_HYPOPHARYNX_EXALLC.gz	14	0.056	1.7553	1.04214-2.9565	0.014	1.73488	1.11605-2.69687	0.018	1.57561	1.08012-2.29839	0.411	1.58105	0.54886-4.55434	0.028	1.76171	1.12361-2.76221	-0.03602	0.56693	0.832	7.80011	13	0.85637	7.45344	12	0.82625
finngen_R10_C3_OTHER_SKIN_EXALLC.gz	14	0.212	1.03249	0.98458-1.0827	0.057	1.03509	0.99903-1.07244	0.038	1.03571	1.00199-1.07057	0.463	1.03571	0.94565-1.13434	0.071	1.03429	1.00012-1.06964	0.00104	0.85503	0.44	15.9102	13	0.25401	15.8641	12	0.19754
finngen_R8_HLP_C3_AML.gz	14	0.953	1.01228	0.68048-1.5059	0.329	1.16677	0.85585-1.59065	0.067	1.34957	0.97940-1.85967	0.131	2.39363	0.82923-6.90936	0.583	1.10019	0.78901-1.53410	0.0953	0.06247	0.234	18.6347	13	0.13487	13.7887	12	0.31441
finngen_R10_C3_CERVIX_UTERI_EXALLC.gz	14	0.403	1.1238	0.86321-1.4631	0.2	1.15951	0.92442-1.45440	0.079	1.18653	0.98012-1.43642	0.728	1.10295	0.64310-1.89162	0.258	1.15386	0.91014-1.46284	0.01815	0.56913	0.863	8.58192	13	0.80374	8.23924	12	0.76617
finngen_R10_C3_THYROID_GLAND_EXALLC.gz	14	0.624	1.03123	0.91494-1.1623	0.794	0.98661	0.89149-1.09188	0.125	0.93342	0.85474-1.01933	0.388	0.88708	0.68184-1.15411	0.787	0.98604	0.89218-1.08978	-0.03323	0.03564	0.371	13.4358	13	0.41474	7.83658	12	0.79777
finngen_R10_C3_MELANOMA_EXALLC.gz	14	0.139	1.06799	0.98461-1.1584	0.152	1.05391	0.98077-1.13252	0.154	1.04372	0.98414-1.10692	0.5	0.93888	0.78582-1.12176	0.078	1.07188	0.99841-1.15076	-0.00763	0.43794	0.656	9.02589	13	0.77099	8.38209	12	0.7546
finngen_R10_C3_OVARY_EXALLC.gz	14	0.129	0.87312	0.74160-1.0280	0.11	0.89702	0.78520-1.02477	0.176	0.92193	0.81950-1.03716	0.934	1.0154	0.71158-1.44896	0.171	0.90864	0.79808-1.03452	0.01816	0.36227	0.493	13.6836	13	0.3965	12.7318	12	0.38883
finngen_R10_C3_ORALCAVITY_EXALLC.gz	14	0.206	0.88297	0.73585-1.0595	0.155	0.89002	0.75799-1.04505	0.227	0.92212	0.80839-1.05184	0.457	1.15726	0.79665-1.68112	0.143	0.88087	0.75110-1.03305	0.01434	0.51285	0.699	8.94246	13	0.77728	8.48766	12	0.74596
finngen_R10_C3_BLADDER_EXALLC.gz	14	0.783	1.017	0.90423-1.1438	0.395	1.0445	0.94471-1.15484	0.257	1.04949	0.96541-1.14090	0.505	1.07965	0.86728-1.34403	0.407	1.0438	0.94630-1.15134	0.01035	0.46356	0.597	12.9562	13	0.4512	12.3655	12	0.41679
finngen_R10_C3_COLORECTAL_ADENO_EXALLC.gz	14	0.916	1.00575	0.90621-1.1162	0.445	1.02442	0.96290-1.08986	0.284	1.04188	0.96649-1.12314	0.945	0.99449	0.85227-1.16046	0.548	1.01922	0.95932-1.08286	0.0117	0.35577	0.064	27.1207	13	0.01198	25.1846	12	0.01397
finngen_R10_CD2_HODGKIN_LYMPHOMA_EXALLC.gz	14	0.648	1.05232	0.84996-1.3028	0.476	1.05734	0.90707-1.23249	0.359	1.07205	0.92386-1.24400	0.44	0.8518	0.57398-1.26409	0.517	1.05511	0.90096-1.23563	0.00617	0.80918	0.337	17.0625	13	0.19646	16.9763	12	0.15049
finngen_R10_C3_BREAST_EXALLC.gz	14	0.903	0.99638	0.94132-1.0547	0.617	0.99118	0.95731-1.02624	0.407	0.9831	0.94430-1.02348	0.616	1.02125	0.94255-1.10653	0.78	0.99493	0.96076-1.03031	-0.00447	0.51515	0.123	23.1217	13	0.04024	22.2864	12	0.03443
finngen_R10_C3_BRAIN_EXALLC.gz	14	0.315	0.90614	0.75365-1.0895	0.415	0.93855	0.80579-1.09317	0.413	0.94672	0.83043-1.07929	0.465	1.18068	0.76588-1.82013	0.444	0.9332	0.78605-1.10788	0.01471	0.51137	0.554	12.957	13	0.45114	12.4806	12	0.40789
finngen_R10_C3_NONHODGKIN_EXALLC.gz	14	0.749	0.97348	0.82855-1.1438	0.815	0.98309	0.85237-1.13386	0.458	0.95688	0.85169-1.07506	0.423	0.87077	0.62758-1.20820	0.677	0.97161	0.85112-1.10915	-0.00569	0.76745	0.778	9.31415	13	0.74883	9.22265	12	0.68381
finngen_R10_CD2_MULTIPLE_MYELOMA_PLASMA_CELL_EXALLC.gz	14	0.678	1.03716	0.87670-1.2270	0.379	1.05546	0.93582-1.19039	0.481	1.04284	0.92789-1.17204	0.799	1.04215	0.76333-1.42281	0.462	1.05222	0.92243-1.20028	0.00181	0.92809	0.373	16.4531	13	0.22552	16.4415	12	0.17184
finngen_R10_C3_STOMACH_EXALLC.gz	14	0.741	1.0245	0.89069-1.1784	0.715	1.02198	0.90954-1.14832	0.533	1.03271	0.93334-1.14265	0.197	1.20599	0.92085-1.57942	0.74	1.02022	0.90891-1.14516	0.00265	0.87425	0.846	8.78726	13	0.78881	8.76112	12	0.72319
finngen_R10_C3_EYE_ADNEXA_EXALLC.gz	14	0.89	1.02743	0.70582-1.4956	0.934	1.01207	0.76227-1.34372	0.558	1.0817	0.83155-1.40711	0.921	1.03436	0.53936-1.98364	0.915	1.01558	0.76838-1.34232	0.01719	0.70345	0.488	14.0218	13	0.37231	13.8464	12	0.31063
finngen_R10_C3_KIDNEY_NOTRENALPELVIS_EXALLC.gz	14	0.388	1.0535	0.93990-1.1808	0.249	1.05475	0.96330-1.15488	0.559	1.0244	0.94490-1.11059	0.356	1.11782	0.88980-1.40428	0.266	1.05916	0.96123-1.16706	-0.00928	0.49969	0.459	13.7761	13	0.3898	13.2416	12	0.35173
finngen_R10_C3_PANCREAS_EXALLC.gz	14	0.706	0.97256	0.84468-1.1198	0.823	0.98768	0.88606-1.10095	0.669	1.02254	0.92318-1.13259	0.62	0.93185	0.70965-1.22362	0.695	0.97783	0.87623-1.09120	0.01677	0.33202	0.355	15.4667	13	0.27913	14.253	12	0.28485
finngen_R10_C3_BONE_CARTILAGE_EXALLC.gz	14	0.897	0.97444	0.66345-1.4312	0.971	1.0055	0.74886-1.35010	0.693	1.05612	0.80555-1.38464	0.264	1.62558	0.71870-3.67677	0.971	1.00564	0.75058-1.34737	0.02669	0.56361	0.415	14.9855	13	0.30826	14.5576	12	0.26652
finngen_R8_C3_CLL_EXALLC.gz	14	0.421	0.89494	0.68921-1.1621	0.206	0.87394	0.70937-1.07668	0.731	0.96777	0.80298-1.16638	0.247	1.5426	0.76525-3.10959	0.241	0.8801	0.71801-1.07879	0.02588	0.41243	0.313	15.6949	13	0.266	14.8053	12	0.25226
finngen_R10_C3_VULVA_EXALLC.gz	14	0.382	1.1853	0.82133-1.7106	0.32	1.16858	0.85957-1.58867	0.739	1.04611	0.80217-1.36423	0.795	0.88269	0.35082-2.22090	0.308	1.20522	0.85364-1.70159	-0.04157	0.35247	0.525	9.68626	13	0.71937	8.75053	12	0.72408
finngen_R8_C3_LARYNX_EXALLC.gz	14	0.723	0.9502	0.72111-1.2521	0.923	0.98887	0.78786-1.24117	0.748	0.96796	0.79365-1.18055	0.538	1.20026	0.68174-2.11314	0.907	0.9854	0.77390-1.25470	0.00605	0.85286	0.934	6.5063	13	0.92577	6.47039	12	0.89054
finngen_R8_C3_CML_EXALLC.gz	14	0.651	1.13462	0.66500-1.9359	0.573	1.13514	0.73051-1.76389	0.795	1.05274	0.71495-1.55013	0.695	0.80853	0.28566-2.28847	0.639	1.11948	0.70615-1.77475	-0.025	0.69729	0.746	10.1166	13	0.68438	9.95781	12	0.61966
finngen_R10_C3_OESOPHAGUS_EXALLC.gz	14	0.648	0.94075	0.72829-1.2152	0.706	0.96602	0.80736-1.15587	0.826	1.02085	0.84933-1.22701	0.798	0.93331	0.55541-1.56833	0.76	0.96892	0.79442-1.18176	0.02721	0.38249	0.244	18.9593	13	0.12437	17.7441	12	0.12369
finngen_R10_C3_TESTIS_EXALLC.gz	14	0.971	0.9946	0.75022-1.3186	0.975	0.99662	0.80294-1.23701	0.833	0.9792	0.80541-1.19049	0.732	1.10528	0.63127-1.93524	0.926	1.01114	0.80506-1.26997	-0.00511	0.87832	0.469	14.4268	13	0.34449	14.3974	12	0.27605
finngen_R10_C3_NASOPHARYNX_EXALLC.gz	14	0.42	0.77676	0.42926-1.4056	0.48	0.83097	0.49689-1.38966	0.84	0.95666	0.62212-1.47109	0.57	0.70727	0.22035-2.27024	0.448	0.80843	0.47470-1.37679	0.07001	0.33688	0.763	8.48173	13	0.81086	7.48102	12	0.82426
finngen_R10_C3_SMALL_INTESTINE_EXALLC.gz	14	0.564	1.07151	0.85275-1.3464	0.642	1.04761	0.86113-1.27446	0.856	1.01538	0.86084-1.19766	0.498	1.20744	0.71052-2.05188	0.606	1.05679	0.86123-1.29676	-0.01786	0.51643	0.599	12.0002	13	0.52762	11.5533	12	0.48219
finngen_R10_C3_PROSTATE_EXALLC.gz	14	0.692	1.01266	0.95304-1.0760	0.717	1.0077	0.96680-1.05034	0.921	1.00217	0.96041-1.04574	0.7	0.97873	0.87939-1.08930	0.667	1.00961	0.96749-1.05357	-0.00346	0.63512	0.27	18.5463	13	0.13786	18.187	12	0.11013
finngen_R10_C3_CORPUS_UTERI_EXALLC.gz	14	0.959	1.00425	0.85558-1.1788	0.975	1.00153	0.90903-1.10344	0.936	1.00459	0.89865-1.12300	0.207	1.2403	0.90235-1.70482	0.777	1.01461	0.91971-1.11930	0.00011	0.99544	0.121	22.5773	13	0.04704	22.5773	12	0.03154

## Sheet: S1.4
The resluts of casual effect between cholelithiasis to the risk of pan-cancers in UKB database.
outcomeid	nsnp	MR-Egger			Weighted median			Inverse variance weighted			Simple mode			Weighted mode			MR-Egger intercept		MR-PRESSO global	MR-IVW			MR-Egeer
		p_value	OR	95% OR	p_value	OR	95% OR	p_value	OR	95% OR	p_value	OR	95% OR	p_value	OR	95% OR	egger intercept	p_value	p_value	Q	Q_df	Q_pval	Q	Q_df	Q_pval
Acute myelocytic leukemia.tsv	7	0.503	0.07204	0.00006-92.0431	0.006	0.18952	0.05804-0.61892	0.003	0.19393	0.06677-0.56325	0.455	0.13027	0.00088-19.33687	0.024	0.19261	0.06580-0.56383	0.12081	0.79475	0.999	0.5598	6	0.99703	0.48449	5	0.99268
Breast.tsv	8	0.374	0.83942	0.58710-1.2002	0.136	0.89941	0.78240-1.03392	0.022	0.88198	0.79203-0.98214	0.56	0.95021	0.80674-1.11920	0.131	0.89062	0.78003-1.01689	0.00724	0.78526	0.6	6.37447	7	0.49677	6.28935	6	0.39157
Small intestine.tsv	4	0.898	107280	0.00000-19044730265907900000000000000000000000000000000000000000000000000000000000.0000	0.081	0.00013	0.00000-3.02808	0.064	0.00016	0.00000-1.67108	0.204	0	0.00000-16.66248	0.235	0.00048	0.00000-11.77447	-2.42164	0.82332	0.81	0.74301	3	0.86304	0.67856	2	0.71228
Stomach.tsv	6	0.379	0.02174	0.00001-43.5171	0.296	0.40908	0.07648-2.18803	0.115	0.31718	0.07613-1.32140	0.217	0.16245	0.01300-2.02966	0.335	0.40308	0.07590-2.14051	0.28604	0.5205	0.938	0.70055	5	0.98294	0.20555	4	0.99507
Bone.tsv	4	0.767	2e-05	0.00000-11974096320733800000000.0000	0.156	3.9916	0.59075-26.97070	0.125	3.80327	0.68946-20.97987	0.462	3.0795	0.22372-42.38867	0.228	3.97625	0.66193-23.88542	1.23237	0.73971	0.983	0.25528	3	0.96821	0.10993	2	0.94652
Eye and annexa.tsv	4	0.906	0.00721	0.00000-247509791736018000000000000000.0000	0.216	0.24656	0.02681-2.26766	0.161	0.21194	0.02426-1.85183	0.939	1.25197	0.00604-259.55949	0.313	0.24453	0.02494-2.39768	0.34437	0.93557	0.68	2.57371	3	0.46212	2.56303	2	0.27762
Vulva.tsv	4	0.385	0	0.00000-1906690944682610.0000	0.226	6.21268	0.32208-119.83896	0.204	5.86085	0.38385-89.48683	0.577	0.03248	0.00000-1541.43961	0.252	6.96078	0.47382-102.25866	4.78994	0.37027	0.508	2.01727	3	0.56883	0.70295	2	0.70365
Intrahepatic_bile_duct_carcinoma.tsv	14	0.481	1.23438	0.69968-2.1777	0.416	1.21375	0.76107-1.93568	0.227	1.27913	0.85823-1.90647	0.558	1.34334	0.51264-3.52017	0.438	1.20796	0.76079-1.91795	0.01074	0.86563	0.962	5.78421	13	0.95365	5.75433	12	0.92796
Kidney.tsv	4	0.628	0.00386	0.00000-874962.1347	0.265	0.70768	0.38520-1.30015	0.242	0.70907	0.39870-1.26104	0.31	21.8818	0.15287-3132.07555	0.356	0.71121	0.38532-1.31273	0.73799	0.64832	0.603	0.62207	3	0.89136	0.3398	2	0.84375
Pancreas.tsv	4	0.262	2.42705e+10	0.00170-346436925336715000000000.0000	0.393	1.60847	0.54023-4.78909	0.347	1.66343	0.57655-4.79924	0.252	19.6361	0.31610-1219.79488	0.512	1.47	0.53118-4.06809	-2.38384	0.26893	0.488	3.22032	3	0.35889	0.92421	2	0.62995
carcinoma_of_gallbladder_and_extrahepatic_biliary_tract.tsv	14	0.837	1.04484	0.69420-1.5726	0.723	1.06455	0.75344-1.50413	0.351	1.14714	0.85955-1.53095	0.524	0.73893	0.29876-1.82760	0.97	1.00718	0.70100-1.44709	0.02855	0.53912	0.738	8.65053	13	0.7988	8.25086	12	0.76523
Oropharynx_cancer.tsv	13	0.485	1.14692	0.79080-1.6634	0.185	1.13843	0.93987-1.37893	0.423	1.11075	0.85901-1.43627	0.18	1.505	0.85677-2.64367	0.184	1.15971	0.94393-1.42481	-0.01013	0.81215	0.024	31.2148	12	0.00183	31.0476	11	0.00108
Brain.tsv	4	0.565	266740	0.00000-1007436746281430000000.0000	0.485	0.61659	0.15846-2.39922	0.463	0.63517	0.18918-2.13256	0.555	3.35101	0.09385-119.64741	0.467	0.60593	0.18596-1.97433	-1.31885	0.55236	0.596	1.08056	3	0.78177	0.57937	2	0.7485
Ovary.tsv	11	0.432	1.2987	0.69665-2.4210	0.38	1.18189	0.81414-1.71576	0.464	1.15871	0.78099-1.71913	0.957	0.95561	0.19196-4.75717	0.259	1.27112	0.85782-1.88356	-0.03149	0.64447	0.238	15.234	10	0.12376	14.8577	9	0.09492
Bladder.tsv	4	0.705	0.0044	0.00000-165703274.6244	0.553	0.82013	0.42568-1.58011	0.502	0.7867	0.39048-1.58497	0.392	0.41563	0.07399-2.33466	0.54	0.79248	0.40898-1.53559	0.52837	0.71672	0.52	3.82056	3	0.2815	3.51397	2	0.17256
Testis.tsv	4	0.852	131.705	0.00000-6077606671130240000000.0000	0.529	1.68049	0.33415-8.45133	0.52	1.64335	0.36117-7.47727	0.834	1.45415	0.05845-36.17616	0.564	1.6332	0.36898-7.22892	-0.44648	0.86693	0.978	0.40628	3	0.93894	0.37023	2	0.83101
Non-Hodgkin lymphoma.tsv	7	0.721	1.43805	0.21828-9.4739	0.924	0.98203	0.67586-1.42690	0.582	1.09182	0.79848-1.49293	0.517	1.19317	0.72185-1.97221	0.752	1.05546	0.76656-1.45324	-0.03373	0.78311	0.578	5.19879	6	0.51858	5.11251	5	0.4023
Bronchus and lung.tsv	4	0.275	0	0.00000-518.6205	0.338	1.37772	0.71525-2.65377	0.617	1.31226	0.45264-3.80446	0.179	0.02713	0.00047-1.55328	0.263	1.45319	0.85259-2.47686	2.04661	0.26982	0.466	10.2843	3	0.0163	4.80115	2	0.09067
Esophagus.tsv	4	0.983	0.70161	0.00000-5667320473212.9700	0.625	1.29391	0.45991-3.64030	0.617	1.29154	0.47320-3.52509	0.84	1.29311	0.13180-12.68668	0.616	1.29311	0.52429-3.18933	0.06216	0.97154	0.997	0.02178	3	0.99915	0.02016	2	0.98997
Uterine corpus.tsv	4	0.266	0	0.00000-196.3500	0.681	1.21445	0.48100-3.06629	0.662	1.20577	0.52075-2.79191	0.328	0.07496	0.00097-5.81577	0.59	1.3093	0.54335-3.15496	1.93602	0.262	0.488	3.1547	3	0.36838	0.7625	2	0.68301
Liver_cell_carcinoma.tsv	14	0.73	1.09755	0.65517-1.8386	0.679	1.09267	0.71812-1.66259	0.681	0.92652	0.64389-1.33320	0.98	1.01354	0.35551-2.88955	0.686	1.10085	0.69858-1.73476	-0.05164	0.38185	0.589	10.4165	13	0.65957	9.5924	12	0.65167
Chronic lymphocytic leukemia.tsv	6	0.415	2.82538	0.30085-26.5345	0.654	1.20302	0.53665-2.69681	0.688	1.15567	0.57081-2.33978	0.768	1.13548	0.51020-2.52706	0.708	1.17972	0.52101-2.67122	-0.12169	0.45612	0.881	1.73846	5	0.88402	1.05911	4	0.9007
Uterine cervix.tsv	4	0.784	6753.68	0.00000-7536264254603980000000000000.0000	0.736	1.44535	0.16969-12.31099	0.695	1.45571	0.22213-9.54004	0.882	1.37342	0.02938-64.19898	0.725	1.45252	0.21838-9.66127	-0.86	0.79314	0.911	0.27444	3	0.96476	0.18504	2	0.91163
Larynx.tsv	4	0.595	3.9487e+07	0.00000-23777149542144800000000000000000.0000	0.79	1.30675	0.18214-9.37519	0.722	1.4001	0.21853-8.97041	0.379	16.7175	0.07822-3573.14521	0.789	1.32098	0.20489-8.51676	-1.74747	0.60152	0.558	1.1462	3	0.76593	0.76867	2	0.6809
Prostate.tsv	7	0.893	1.04777	0.54745-2.0053	0.812	1.02643	0.82813-1.27223	0.737	1.03112	0.86235-1.23292	0.96	1.01046	0.68079-1.49977	0.743	1.03407	0.85410-1.25196	-0.00258	0.96183	0.782	2.44983	6	0.87404	2.4473	5	0.78441
GCST012877.tsv	8	0.185	1.37601	0.90556-2.0908	0.405	1.06775	0.91506-1.24593	0.818	1.01694	0.88165-1.17298	0.657	0.93003	0.68468-1.26330	0.467	1.06395	0.90848-1.24602	-0.04943	0.18366	0.433	7.3387	7	0.39449	5.08125	6	0.53344
Malignant nonmelanoma.tsv	4	0.888	0.28008	0.00000-1727157.5067	0.833	0.96812	0.71626-1.30855	0.823	0.95158	0.61657-1.46863	0.48	0.78712	0.43909-1.41102	0.752	0.95148	0.71766-1.26149	0.12458	0.89215	0.545	7.55074	3	0.05627	7.46292	2	0.02396
Chronic myeloid leukemia.tsv	7	0.319	504.106	0.00816-31143988.6587	0.902	1.1274	0.16709-7.60672	0.868	1.14914	0.22198-5.94877	0.841	0.44571	0.00023-867.19459	0.855	1.17963	0.21603-6.44122	-0.74216	0.32418	0.823	1.4751	6	0.96113	0.28012	5	0.998
Oral_cavity_cancer.tsv	13	0.838	0.96698	0.70630-1.3239	0.468	0.93478	0.77911-1.12155	0.901	0.9867	0.79829-1.21956	0.451	1.2034	0.75507-1.91793	0.749	0.96746	0.79348-1.17959	0.00593	0.86261	0.112	22.4832	12	0.03245	22.4192	11	0.02132
Hodgkin lymphoma.tsv	4	0.635	8.83182e+07	0.00000-1000935458252420000000000000000000000.0000	0.794	0.6285	0.01939-20.37049	0.906	0.75339	0.00674-84.22092	0.961	1.18906	0.00205-688.36842	0.823	0.65271	0.02105-20.24158	-1.78828	0.62861	0.41	6.41278	3	0.09317	5.52825	2	0.06303
Multiple myeloma.tsv	4	0.143	1.22999e+19	1468.64347-103012379748689000000000000000000000.0000	0.65	0.76135	0.23465-2.47033	0.934	0.9204	0.12757-6.64062	0.59	6.35088	0.01538-2622.36356	0.716	0.78258	0.23556-2.59989	-4.48613	0.14264	0.502	9.14971	3	0.02737	2.4241	2	0.29759
Malignant melanoma.tsv	4	0.782	0.01447	0.00000-3574183313.1112	0.906	0.96316	0.51687-1.79482	0.982	1.00868	0.48028-2.11844	0.92	0.93702	0.29031-3.02440	0.855	0.93702	0.49472-1.77478	0.43231	0.78108	0.731	4.35382	3	0.22571	4.14517	2	0.12586
Thyroid.tsv	6	0.772	2.27455	0.01266-408.7645	0.793	0.88859	0.36741-2.14903	0.994	0.99674	0.43088-2.30572	0.71	1.3868	0.27197-7.07143	0.986	0.99173	0.41741-2.35627	-0.11975	0.76806	0.792	2.83638	5	0.72519	2.73675	4	0.6028
