# Supplementary material for: Investigating causal links between gallstones, cholecystectomy, and 33 site-specific cancers: a Mendelian randomization post-meta-analysis study
Source: BMC Cancer. 2024 Sep 27;24:1192. doi: 10.1186/s12885-024-12906-2 (PMC11437614; doi:10.1186/s12885-024-12906-2)
Supplement: Supplementary file 2 — Supplementary Material 2 [file 12885_2024_12906_MOESM2_ESM.xlsx]

## Sheet: Content
Table of Contents
S2.1 The IVs SNPs involved in cholecystectomy to the risk of pan-cancers of FinnGen database.
S2.2 The IVs SNPs involved in cholecystectomy to the risk of pan-cancers of UKB database.
S2.3 The single SNP's effect estimated in cholecystectomy to the risk of pan-cancers of FinnGen database.
S2.4 The single SNP's effect estimated in cholecystectomy to the risk of pan-cancers of UK Biobank database.
S2.5 The IVs SNPs involved in cholelithiasis to the risk of pan-cancers of FinnGen database.
S2.6 The IVs SNPs involved in cholelithiasis to the risk of pan-cancers of UKB database.
S2.7 The single SNP's effect estimated in cholelithiasis to the risk of pan-cancers of FinnGen database.
S2.8 The single SNP's effect estimated in cholelithiasis to the risk of pan-cancers of UK Biobank database.

## Sheet: S2.1
The IVs SNPs involved in cholecystectomy to the risk of pan-cancers of FinnGen database.
outcomeidd	SNP	effect_allele.exposure	other_allele.exposure	effect_allele.outcome	other_allele.outcome	beta.exposure	beta.outcome	eaf.exposure	eaf.outcome	pos.outcome	pval.outcome	se.outcome	se.exposure	pos.exposure	pval.exposure	samplesize.exposure	chr.exposure	action	R2	f	meanf
finngen_R10_C3_BILIARY_GALLBLADDER_EXALLC	rs1047891	A	C	A	C	-0.0786453	-0.0263546	0.31577	0.6772	210675783	0.551379	0.0442418	0.0113921	211540507	5.10035e-12	462933	2	2	0.000102937	47.6578	133.663
	rs10900221	A	G	A	G	0.132763	-0.0560373	0.239554	0.717291	45493149	0.218361	0.0455255	0.0124191	45988597	1.10002e-26	462933	10	2	0.000246803	114.281	133.663
	rs10935751	T	C	T	C	-0.0686018	-0.00376348	0.704247	0.248698	149395023	0.937079	0.0476739	0.0116427	149112810	3.79997e-09	462933	3	2	7.49917e-05	34.7186	133.663
	rs112732186	T	G	T	G	0.0657975	0.0270455	0.355734	0.685563	43423645	0.541794	0.0443295	0.0110593	43650784	2.69998e-09	462933	2	2	7.64559e-05	35.3965	133.663
	rs11543269	T	C	T	C	-0.0958178	0.0481904	0.123685	0.883931	57646765	0.453191	0.0642447	0.0161276	55313997	2.80001e-09	462933	18	2	7.62429e-05	35.2979	133.663
	rs11644920	T	A	T	A	0.0768827	0.0387035	0.312722	0.323605	11551157	0.38214	0.0442852	0.0115644	11645013	2.99985e-11	462933	16	2	9.54666e-05	44.1987	133.663
	rs11691033	A	T	A	T	-0.118772	0.0360759	0.684622	0.687113	44002623	0.418546	0.044596	0.0114606	44229762	3.59998e-25	462933	2	2	0.00023195	107.402	133.663
	rs11802588	G	C	G	C	0.0651529	0.0554485	0.478648	0.461163	154608419	0.180443	0.0413983	0.0106113	154580895	8.30004e-10	462933	1	2	8.14288e-05	37.699	133.663
	rs11887534	C	G	C	G	1.15075	0.213779	0.065897	0.0844059	43839108	0.00221096	0.069855	0.0213565	44066247	1e-200	462933	2	2	0.00623258	2903.35	133.663
	rs1201467	C	G	C	G	-0.101631	-0.00187823	0.104519	0.0905452	104985119	0.97913	0.0717992	0.0173562	105432994	4.79999e-09	462933	6	2	7.40612e-05	34.2877	133.663
	rs1293297	C	G	C	G	0.101075	-0.0436004	0.124744	0.0818659	11853964	0.558958	0.0746085	0.0162596	11711473	5.1e-10	462933	8	2	8.34677e-05	38.643	133.663
	rs13427681	C	G	C	G	0.061525	0.0966864	0.560954	0.667658	218302840	0.0271988	0.0437761	0.0106856	219167563	8.50002e-09	462933	2	2	7.16073e-05	33.1516	133.663
	rs146652454	T	C	T	C	0.181154	-0.136	0.031145	0.992028	495761	0.55899	0.232741	0.0327125	535398	3.09999e-08	462933	7	2	6.62404e-05	30.6668	133.663
	rs150844304	C	A	C	A	0.188524	-0.466732	0.025812	0.99529	43434427	0.107405	0.289902	0.0334253	43726625	1.7e-08	462933	15	2	6.87126e-05	31.8114	133.663
	rs17138478	A	C	A	C	0.10336	0.0331399	0.128841	0.842971	37713312	0.562278	0.0571909	0.0158338	36073320	6.70039e-11	462933	17	2	9.20401e-05	42.6121	133.663
	rs1800961	T	C	T	C	0.326906	-0.245031	0.030964	0.954528	44413724	0.00746982	0.0915955	0.0305991	43042364	1.20005e-26	462933	20	2	0.000246493	114.137	133.663
	rs1801689	C	A	C	A	0.183939	0.0112176	0.030526	0.990211	66214462	0.957678	0.211386	0.0308109	64210580	2.39999e-09	462933	17	2	7.69812e-05	35.6397	133.663
	rs1993453	G	A	G	A	-0.123607	-0.0132187	0.663394	0.384508	58434625	0.756011	0.0425417	0.0112369	59347184	3.80014e-28	462933	8	2	0.00026131	121	133.663
	rs212099	A	T	A	T	-0.184116	-0.0487436	0.165284	0.179909	47885745	0.36837	0.0541878	0.0143194	48389002	7.8001e-38	462933	19	2	0.000356992	165.322	133.663
	rs2288153	T	C	T	C	0.0848139	-0.0344085	0.245156	0.733134	6421903	0.461561	0.0467331	0.0123263	6461534	6.00067e-12	462933	7	2	0.00010226	47.3443	133.663
	rs2290846	A	G	A	G	0.135147	0.0972509	0.286425	0.778022	150277928	0.0494197	0.0494928	0.0117239	151199080	9.60064e-31	462933	4	2	0.000286962	132.882	133.663
	rs2393776	A	G	A	G	0.103041	0.0441591	0.62005	0.416742	120986603	0.293139	0.0420059	0.01093	121424406	4.19952e-21	462933	12	2	0.000191944	88.8741	133.663
	rs2393969	C	A	C	A	0.0925014	-0.0105617	0.471447	0.527624	63380680	0.798076	0.041283	0.010629	65140440	3.19963e-18	462933	10	2	0.000163578	75.7379	133.663
	rs2470048	T	C	T	C	0.0669171	-0.048802	0.708173	0.401209	119283165	0.245153	0.041991	0.0116718	120295405	9.90011e-09	462933	8	2	7.09991e-05	32.87	133.663
	rs2727270	T	C	T	C	0.0974496	-0.07748	0.115949	0.730306	61835765	0.0954135	0.0464647	0.0165772	61603237	4.09996e-09	462933	11	2	7.46425e-05	34.5569	133.663
	rs2733737	C	T	C	T	-0.0790058	-0.0246683	0.625019	0.320521	35554501	0.577469	0.0442812	0.0109923	36045403	6.59933e-13	462933	19	2	0.000111577	51.6581	133.663
	rs2741044	A	G	A	G	0.0666284	-0.0642818	0.293345	0.660745	233670722	0.140073	0.0435655	0.0116502	234579368	1.09999e-08	462933	2	2	7.06489e-05	32.7079	133.663
	rs28473566	A	G	A	G	-0.212423	0.068869	0.162942	0.82712	43785067	0.205899	0.0544452	0.014342	44012206	1.20005e-49	462933	2	2	0.000473653	219.373	133.663
	rs28929474	T	C	T	C	0.486211	-0.545312	0.019753	0.980156	94378610	9.84374e-06	0.123358	0.0381332	94844947	3.10027e-37	462933	14	2	0.000351053	162.57	133.663
	rs3862794	C	T	C	T	0.0854175	0.117355	0.256545	0.808613	72827555	0.0247047	0.0522511	0.0121502	72538600	2.09991e-12	462933	11	2	0.000106748	49.4224	133.663
	rs41276920	A	G	A	G	-0.125012	0.042502	0.087572	0.928939	89804689	0.599382	0.0809119	0.0187576	90347920	2.70023e-11	462933	15	2	9.59383e-05	44.4171	133.663
	rs41281265	G	A	G	A	0.06178	-0.0459917	0.349041	0.606226	40324700	0.274247	0.0420655	0.0111686	40720704	3.2e-08	462933	22	2	6.60924e-05	30.5983	133.663
	rs4665972	C	T	C	T	0.0944503	-0.0255694	0.6045	0.375762	27375230	0.547935	0.0425548	0.010889	27598097	4.19952e-18	462933	2	2	0.000162497	75.2369	133.663
	rs4681516	C	G	C	G	-0.12953	0.0431479	0.561695	0.504607	149494338	0.295375	0.0412344	0.0107084	149212125	1.10002e-33	462933	3	2	0.00031596	146.314	133.663
	rs4814175	T	A	T	A	-0.0597813	-0.0461939	0.607496	0.658193	12978446	0.284702	0.0431793	0.0108698	12959094	3.79997e-08	462933	20	2	6.53344e-05	30.2473	133.663
	rs681343	T	C	T	C	0.118463	0.00637858	0.50785	0.625205	48703205	0.880453	0.0424121	0.010585	49206462	4.49987e-29	462933	19	2	0.000270487	125.251	133.663
	rs686030	A	C	A	C	0.154643	-0.0508382	0.858629	0.118337	15304784	0.424313	0.0636303	0.015235	15304782	3.29989e-24	462933	9	2	0.000222517	103.033	133.663
	rs708686	T	C	T	C	0.0781217	0.0669163	0.2696	0.665536	5840608	0.12756	0.0439143	0.0119809	5840619	7.00003e-11	462933	19	2	9.18352e-05	42.5173	133.663
	rs714583	A	T	A	T	-0.119795	-0.00345012	0.230102	0.294836	107832708	0.93913	0.0451806	0.0128366	107473153	1e-20	462933	7	2	0.000188095	87.0913	133.663
	rs72931779	G	C	G	C	0.126555	-0.0639703	0.098516	0.103047	69987474	0.343913	0.0675889	0.0178185	69833580	1.20005e-12	462933	11	2	0.000108955	50.4443	133.663
	rs76818081	A	G	A	G	0.20717	0.0553987	0.028962	0.963858	57347807	0.630128	0.115043	0.0351682	57640005	3.79997e-09	462933	15	2	7.49558e-05	34.702	133.663
	rs7802555	C	A	C	A	-0.184139	0.0436594	0.140645	0.864375	87501034	0.468402	0.0602131	0.0152809	87130350	1.9002e-33	462933	7	2	0.000313576	145.209	133.663
	rs8112972	A	G	A	G	0.138418	-0.0218803	0.123537	0.912482	45887347	0.764075	0.072902	0.0161206	46390605	8.99912e-18	462933	19	2	0.000159234	73.7259	133.663
	rs932784	A	T	A	T	0.201322	-0.121702	0.022017	0.00943993	103214225	0.562972	0.2104	0.0361998	103866575	2.69998e-08	462933	13	2	6.68071e-05	30.9292	133.663
	rs9371004	C	T	C	T	-0.0826418	-0.0329616	0.46429	0.630182	17601622	0.439337	0.0426239	0.0106825	17601853	1e-14	462933	6	2	0.000129265	59.8483	133.663
finngen_R10_C3_BLADDER_EXALLC	rs1047891	A	C	A	C	-0.0786453	0.0355567	0.31577	0.677309	210675783	0.288472	0.0334973	0.0113921	211540507	5.10035e-12	462933	2	2	0.000102937	47.6578	133.663
	rs10900221	A	G	A	G	0.132763	0.0115422	0.239554	0.717337	45493149	0.738256	0.0345405	0.0124191	45988597	1.10002e-26	462933	10	2	0.000246803	114.281	133.663
	rs10935751	T	C	T	C	-0.0686018	-0.0212544	0.704247	0.248689	149395023	0.554944	0.036002	0.0116427	149112810	3.79997e-09	462933	3	2	7.49917e-05	34.7186	133.663
	rs112732186	T	G	T	G	0.0657975	0.0231678	0.355734	0.685551	43423645	0.489488	0.0335219	0.0110593	43650784	2.69998e-09	462933	2	2	7.64559e-05	35.3965	133.663
	rs11543269	T	C	T	C	-0.0958178	0.002086	0.123685	0.883901	57646765	0.965479	0.0481983	0.0161276	55313997	2.80001e-09	462933	18	2	7.62429e-05	35.2979	133.663
	rs11644920	T	A	T	A	0.0768827	0.0323298	0.312722	0.323628	11551157	0.335384	0.0335606	0.0115644	11645013	2.99985e-11	462933	16	2	9.54666e-05	44.1987	133.663
	rs11691033	A	T	A	T	-0.118772	-0.00526433	0.684622	0.687042	44002623	0.875291	0.0335432	0.0114606	44229762	3.59998e-25	462933	2	2	0.00023195	107.402	133.663
	rs11802588	G	C	G	C	0.0651529	0.0457241	0.478648	0.461228	154608419	0.145099	0.031381	0.0106113	154580895	8.30004e-10	462933	1	2	8.14288e-05	37.699	133.663
	rs11887534	C	G	C	G	1.15075	0.0496881	0.065897	0.0843372	43839108	0.386172	0.0573382	0.0213565	44066247	1e-200	462933	2	2	0.00623258	2903.35	133.663
	rs1201467	C	G	C	G	-0.101631	-0.0103606	0.104519	0.0905317	104985119	0.849731	0.0546847	0.0173562	105432994	4.79999e-09	462933	6	2	7.40612e-05	34.2877	133.663
	rs1293297	C	G	C	G	0.101075	-0.0441184	0.124744	0.0818706	11853964	0.432234	0.0561749	0.0162596	11711473	5.1e-10	462933	8	2	8.34677e-05	38.643	133.663
	rs13427681	C	G	C	G	0.061525	-0.0179086	0.560954	0.66751	218302840	0.587681	0.0330295	0.0106856	219167563	8.50002e-09	462933	2	2	7.16073e-05	33.1516	133.663
	rs146652454	T	C	T	C	0.181154	-0.0753444	0.031145	0.992026	495761	0.666352	0.174748	0.0327125	535398	3.09999e-08	462933	7	2	6.62404e-05	30.6668	133.663
	rs150844304	C	A	C	A	0.188524	0.0154262	0.025812	0.995298	43434427	0.944103	0.220018	0.0334253	43726625	1.7e-08	462933	15	2	6.87126e-05	31.8114	133.663
	rs17138478	A	C	A	C	0.10336	-0.015356	0.128841	0.842944	37713312	0.72254	0.0432481	0.0158338	36073320	6.70039e-11	462933	17	2	9.20401e-05	42.6121	133.663
	rs1800961	T	C	T	C	0.326906	0.134851	0.030964	0.954603	44413724	0.069024	0.0741649	0.0305991	43042364	1.20005e-26	462933	20	2	0.000246493	114.137	133.663
	rs1801689	C	A	C	A	0.183939	0.00860253	0.030526	0.990207	66214462	0.955606	0.154532	0.0308109	64210580	2.39999e-09	462933	17	2	7.69812e-05	35.6397	133.663
	rs1993453	G	A	G	A	-0.123607	-0.035394	0.663394	0.384441	58434625	0.27123	0.0321695	0.0112369	59347184	3.80014e-28	462933	8	2	0.00026131	121	133.663
	rs212099	A	T	A	T	-0.184116	0.0583136	0.165284	0.179953	47885745	0.159492	0.0414518	0.0143194	48389002	7.8001e-38	462933	19	2	0.000356992	165.322	133.663
	rs2288153	T	C	T	C	0.0848139	-0.0302178	0.245156	0.733116	6421903	0.391336	0.0352519	0.0123263	6461534	6.00067e-12	462933	7	2	0.00010226	47.3443	133.663
	rs2290846	A	G	A	G	0.135147	-0.0337088	0.286425	0.777902	150277928	0.364924	0.0372053	0.0117239	151199080	9.60064e-31	462933	4	2	0.000286962	132.882	133.663
	rs2393776	A	G	A	G	0.103041	0.0237651	0.62005	0.416674	120986603	0.456734	0.0319321	0.01093	121424406	4.19952e-21	462933	12	2	0.000191944	88.8741	133.663
	rs2393969	C	A	C	A	0.0925014	0.00682476	0.471447	0.527632	63380680	0.827038	0.0312343	0.010629	65140440	3.19963e-18	462933	10	2	0.000163578	75.7379	133.663
	rs2470048	T	C	T	C	0.0669171	0.0172927	0.708173	0.401268	119283165	0.587163	0.0318494	0.0116718	120295405	9.90011e-09	462933	8	2	7.09991e-05	32.87	133.663
	rs2727270	T	C	T	C	0.0974496	0.0143456	0.115949	0.730393	61835765	0.68346	0.0351825	0.0165772	61603237	4.09996e-09	462933	11	2	7.46425e-05	34.5569	133.663
	rs2733737	C	T	C	T	-0.0790058	-0.0172852	0.625019	0.320526	35554501	0.604816	0.0334021	0.0109923	36045403	6.59933e-13	462933	19	2	0.000111577	51.6581	133.663
	rs2741044	A	G	A	G	0.0666284	-0.0721146	0.293345	0.660726	233670722	0.0290389	0.0330353	0.0116502	234579368	1.09999e-08	462933	2	2	7.06489e-05	32.7079	133.663
	rs28473566	A	G	A	G	-0.212423	-0.00443873	0.162942	0.827085	43785067	0.914336	0.0412631	0.014342	44012206	1.20005e-49	462933	2	2	0.000473653	219.373	133.663
	rs28929474	T	C	T	C	0.486211	0.107224	0.019753	0.980227	94378610	0.346509	0.113901	0.0381332	94844947	3.10027e-37	462933	14	2	0.000351053	162.57	133.663
	rs3862794	C	T	C	T	0.0854175	0.037088	0.256545	0.808551	72827555	0.346454	0.0393929	0.0121502	72538600	2.09991e-12	462933	11	2	0.000106748	49.4224	133.663
	rs41276920	A	G	A	G	-0.125012	0.0115043	0.087572	0.928937	89804689	0.851294	0.0613667	0.0187576	90347920	2.70023e-11	462933	15	2	9.59383e-05	44.4171	133.663
	rs41281265	G	A	G	A	0.06178	0.00647667	0.349041	0.606278	40324700	0.839438	0.0319657	0.0111686	40720704	3.2e-08	462933	22	2	6.60924e-05	30.5983	133.663
	rs4665972	C	T	C	T	0.0944503	0.038375	0.6045	0.375829	27375230	0.233701	0.0322241	0.010889	27598097	4.19952e-18	462933	2	2	0.000162497	75.2369	133.663
	rs4681516	C	G	C	G	-0.12953	0.0118621	0.561695	0.504582	149494338	0.703024	0.0311143	0.0107084	149212125	1.10002e-33	462933	3	2	0.00031596	146.314	133.663
	rs4814175	T	A	T	A	-0.0597813	-0.0682764	0.607496	0.658141	12978446	0.0370664	0.032746	0.0108698	12959094	3.79997e-08	462933	20	2	6.53344e-05	30.2473	133.663
	rs681343	T	C	T	C	0.118463	0.0931235	0.50785	0.625348	48703205	0.00385478	0.0322248	0.010585	49206462	4.49987e-29	462933	19	2	0.000270487	125.251	133.663
	rs686030	A	C	A	C	0.154643	0.0020552	0.858629	0.118377	15304784	0.96575	0.0478629	0.015235	15304782	3.29989e-24	462933	9	2	0.000222517	103.033	133.663
	rs708686	T	C	T	C	0.0781217	0.0218425	0.2696	0.665533	5840608	0.512182	0.0333247	0.0119809	5840619	7.00003e-11	462933	19	2	9.18352e-05	42.5173	133.663
	rs714583	A	T	A	T	-0.119795	0.00869934	0.230102	0.294835	107832708	0.79973	0.0342903	0.0128366	107473153	1e-20	462933	7	2	0.000188095	87.0913	133.663
	rs72931779	G	C	G	C	0.126555	-0.0104328	0.098516	0.103067	69987474	0.838828	0.0512936	0.0178185	69833580	1.20005e-12	462933	11	2	0.000108955	50.4443	133.663
	rs76818081	A	G	A	G	0.20717	0.0722127	0.028962	0.963864	57347807	0.407766	0.0872311	0.0351682	57640005	3.79997e-09	462933	15	2	7.49558e-05	34.702	133.663
	rs7802555	C	A	C	A	-0.184139	-0.00365664	0.140645	0.864355	87501034	0.936212	0.0456901	0.0152809	87130350	1.9002e-33	462933	7	2	0.000313576	145.209	133.663
	rs8112972	A	G	A	G	0.138418	-0.00829055	0.123537	0.912493	45887347	0.881287	0.0555152	0.0161206	46390605	8.99912e-18	462933	19	2	0.000159234	73.7259	133.663
	rs932784	A	T	A	T	0.201322	0.155359	0.022017	0.00945646	103214225	0.324475	0.157676	0.0361998	103866575	2.69998e-08	462933	13	2	6.68071e-05	30.9292	133.663
	rs9371004	C	T	C	T	-0.0826418	-0.0449706	0.46429	0.630156	17601622	0.164018	0.0323138	0.0106825	17601853	1e-14	462933	6	2	0.000129265	59.8483	133.663
finngen_R10_C3_BONE_CARTILAGE_EXALLC	rs1047891	A	C	A	C	-0.0786453	-0.133086	0.31577	0.67719	210675783	0.191593	0.101913	0.0113921	211540507	5.10035e-12	462933	2	2	0.000102937	47.6578	133.663
	rs10900221	A	G	A	G	0.132763	0.0229594	0.239554	0.717347	45493149	0.8264	0.104684	0.0124191	45988597	1.10002e-26	462933	10	2	0.000246803	114.281	133.663
	rs10935751	T	C	T	C	-0.0686018	-0.0255159	0.704247	0.24869	149395023	0.815372	0.109275	0.0116427	149112810	3.79997e-09	462933	3	2	7.49917e-05	34.7186	133.663
	rs112732186	T	G	T	G	0.0657975	-0.08389	0.355734	0.685537	43423645	0.408854	0.101572	0.0110593	43650784	2.69998e-09	462933	2	2	7.64559e-05	35.3965	133.663
	rs11543269	T	C	T	C	-0.0958178	-0.103732	0.123685	0.883906	57646765	0.47926	0.14662	0.0161276	55313997	2.80001e-09	462933	18	2	7.62429e-05	35.2979	133.663
	rs11644920	T	A	T	A	0.0768827	-0.153689	0.312722	0.323551	11551157	0.132167	0.102077	0.0115644	11645013	2.99985e-11	462933	16	2	9.54666e-05	44.1987	133.663
	rs11691033	A	T	A	T	-0.118772	-0.0736801	0.684622	0.687078	44002623	0.471059	0.102226	0.0114606	44229762	3.59998e-25	462933	2	2	0.00023195	107.402	133.663
	rs11802588	G	C	G	C	0.0651529	0.213634	0.478648	0.461153	154608419	0.0244585	0.0949547	0.0106113	154580895	8.30004e-10	462933	1	2	8.14288e-05	37.699	133.663
	rs11887534	C	G	C	G	1.15075	-0.0228149	0.065897	0.084339	43839108	0.894932	0.172754	0.0213565	44066247	1e-200	462933	2	2	0.00623258	2903.35	133.663
	rs1201467	C	G	C	G	-0.101631	-0.0931195	0.104519	0.0905403	104985119	0.574788	0.165985	0.0173562	105432994	4.79999e-09	462933	6	2	7.40612e-05	34.2877	133.663
	rs1293297	C	G	C	G	0.101075	0.0593376	0.124744	0.0818706	11853964	0.730345	0.172159	0.0162596	11711473	5.1e-10	462933	8	2	8.34677e-05	38.643	133.663
	rs13427681	C	G	C	G	0.061525	0.11215	0.560954	0.667592	218302840	0.265531	0.100727	0.0106856	219167563	8.50002e-09	462933	2	2	7.16073e-05	33.1516	133.663
	rs146652454	T	C	T	C	0.181154	0.967683	0.031145	0.992041	495761	0.0827161	0.557699	0.0327125	535398	3.09999e-08	462933	7	2	6.62404e-05	30.6668	133.663
	rs150844304	C	A	C	A	0.188524	0.53952	0.025812	0.995303	43434427	0.434174	0.689862	0.0334253	43726625	1.7e-08	462933	15	2	6.87126e-05	31.8114	133.663
	rs17138478	A	C	A	C	0.10336	-0.125689	0.128841	0.84294	37713312	0.3298	0.128976	0.0158338	36073320	6.70039e-11	462933	17	2	9.20401e-05	42.6121	133.663
	rs1800961	T	C	T	C	0.326906	0.0749139	0.030964	0.954575	44413724	0.741233	0.226861	0.0305991	43042364	1.20005e-26	462933	20	2	0.000246493	114.137	133.663
	rs1801689	C	A	C	A	0.183939	-0.543773	0.030526	0.990206	66214462	0.249493	0.472197	0.0308109	64210580	2.39999e-09	462933	17	2	7.69812e-05	35.6397	133.663
	rs1993453	G	A	G	A	-0.123607	-0.168906	0.663394	0.384498	58434625	0.0836893	0.0976518	0.0112369	59347184	3.80014e-28	462933	8	2	0.00026131	121	133.663
	rs212099	A	T	A	T	-0.184116	-0.0746814	0.165284	0.179939	47885745	0.549855	0.12489	0.0143194	48389002	7.8001e-38	462933	19	2	0.000356992	165.322	133.663
	rs2288153	T	C	T	C	0.0848139	0.136314	0.245156	0.733168	6421903	0.202557	0.106972	0.0123263	6461534	6.00067e-12	462933	7	2	0.00010226	47.3443	133.663
	rs2290846	A	G	A	G	0.135147	0.112513	0.286425	0.777968	150277928	0.322166	0.113647	0.0117239	151199080	9.60064e-31	462933	4	2	0.000286962	132.882	133.663
	rs2393776	A	G	A	G	0.103041	-0.114793	0.62005	0.416694	120986603	0.235909	0.0968496	0.01093	121424406	4.19952e-21	462933	12	2	0.000191944	88.8741	133.663
	rs2393969	C	A	C	A	0.0925014	0.0802878	0.471447	0.527656	63380680	0.396689	0.0947293	0.010629	65140440	3.19963e-18	462933	10	2	0.000163578	75.7379	133.663
	rs2470048	T	C	T	C	0.0669171	0.0791964	0.708173	0.401268	119283165	0.411739	0.0964824	0.0116718	120295405	9.90011e-09	462933	8	2	7.09991e-05	32.87	133.663
	rs2727270	T	C	T	C	0.0974496	0.103899	0.115949	0.730377	61835765	0.329337	0.106514	0.0165772	61603237	4.09996e-09	462933	11	2	7.46425e-05	34.5569	133.663
	rs2733737	C	T	C	T	-0.0790058	0.134253	0.625019	0.32057	35554501	0.186074	0.101531	0.0109923	36045403	6.59933e-13	462933	19	2	0.000111577	51.6581	133.663
	rs2741044	A	G	A	G	0.0666284	0.0949414	0.293345	0.660801	233670722	0.345125	0.100564	0.0116502	234579368	1.09999e-08	462933	2	2	7.06489e-05	32.7079	133.663
	rs28473566	A	G	A	G	-0.212423	0.108598	0.162942	0.827095	43785067	0.386967	0.125528	0.014342	44012206	1.20005e-49	462933	2	2	0.000473653	219.373	133.663
	rs28929474	T	C	T	C	0.486211	0.447946	0.019753	0.980215	94378610	0.18726	0.33968	0.0381332	94844947	3.10027e-37	462933	14	2	0.000351053	162.57	133.663
	rs3862794	C	T	C	T	0.0854175	0.144277	0.256545	0.80857	72827555	0.228399	0.119782	0.0121502	72538600	2.09991e-12	462933	11	2	0.000106748	49.4224	133.663
	rs41276920	A	G	A	G	-0.125012	0.123313	0.087572	0.92893	89804689	0.505681	0.185271	0.0187576	90347920	2.70023e-11	462933	15	2	9.59383e-05	44.4171	133.663
	rs41281265	G	A	G	A	0.06178	0.0916307	0.349041	0.606287	40324700	0.343647	0.0967605	0.0111686	40720704	3.2e-08	462933	22	2	6.60924e-05	30.5983	133.663
	rs4665972	C	T	C	T	0.0944503	-0.165012	0.6045	0.375756	27375230	0.0922486	0.0980083	0.010889	27598097	4.19952e-18	462933	2	2	0.000162497	75.2369	133.663
	rs4681516	C	G	C	G	-0.12953	-0.102602	0.561695	0.504551	149494338	0.277924	0.0945647	0.0107084	149212125	1.10002e-33	462933	3	2	0.00031596	146.314	133.663
	rs4814175	T	A	T	A	-0.0597813	-0.0299216	0.607496	0.658229	12978446	0.764225	0.0997595	0.0108698	12959094	3.79997e-08	462933	20	2	6.53344e-05	30.2473	133.663
	rs681343	T	C	T	C	0.118463	-0.106255	0.50785	0.62519	48703205	0.276311	0.0976029	0.010585	49206462	4.49987e-29	462933	19	2	0.000270487	125.251	133.663
	rs686030	A	C	A	C	0.154643	0.0267449	0.858629	0.118352	15304784	0.855723	0.147095	0.015235	15304782	3.29989e-24	462933	9	2	0.000222517	103.033	133.663
	rs708686	T	C	T	C	0.0781217	-0.0607369	0.2696	0.665463	5840608	0.546924	0.100829	0.0119809	5840619	7.00003e-11	462933	19	2	9.18352e-05	42.5173	133.663
	rs714583	A	T	A	T	-0.119795	0.178242	0.230102	0.29486	107832708	0.0872389	0.104226	0.0128366	107473153	1e-20	462933	7	2	0.000188095	87.0913	133.663
	rs72931779	G	C	G	C	0.126555	-0.0993213	0.098516	0.103059	69987474	0.525621	0.156484	0.0178185	69833580	1.20005e-12	462933	11	2	0.000108955	50.4443	133.663
	rs76818081	A	G	A	G	0.20717	0.0466055	0.028962	0.963851	57347807	0.857586	0.259716	0.0351682	57640005	3.79997e-09	462933	15	2	7.49558e-05	34.702	133.663
	rs7802555	C	A	C	A	-0.184139	-0.0879139	0.140645	0.864344	87501034	0.522829	0.137583	0.0152809	87130350	1.9002e-33	462933	7	2	0.000313576	145.209	133.663
	rs8112972	A	G	A	G	0.138418	0.140405	0.123537	0.912498	45887347	0.40182	0.167472	0.0161206	46390605	8.99912e-18	462933	19	2	0.000159234	73.7259	133.663
	rs932784	A	T	A	T	0.201322	-0.554899	0.022017	0.00943933	103214225	0.251364	0.483764	0.0361998	103866575	2.69998e-08	462933	13	2	6.68071e-05	30.9292	133.663
	rs9371004	C	T	C	T	-0.0826418	-0.0703544	0.46429	0.630196	17601622	0.473172	0.0980784	0.0106825	17601853	1e-14	462933	6	2	0.000129265	59.8483	133.663
finngen_R10_C3_BRAIN_EXALLC	rs1047891	A	C	A	C	-0.0786453	0.0188048	0.31577	0.677224	210675783	0.725137	0.0534832	0.0113921	211540507	5.10035e-12	462933	2	2	0.000102937	47.6578	133.663
	rs10900221	A	G	A	G	0.132763	-0.0561079	0.239554	0.717317	45493149	0.309238	0.0551797	0.0124191	45988597	1.10002e-26	462933	10	2	0.000246803	114.281	133.663
	rs10935751	T	C	T	C	-0.0686018	-0.131349	0.704247	0.248635	149395023	0.022157	0.0574163	0.0116427	149112810	3.79997e-09	462933	3	2	7.49917e-05	34.7186	133.663
	rs112732186	T	G	T	G	0.0657975	-0.0487986	0.355734	0.68552	43423645	0.361488	0.053476	0.0110593	43650784	2.69998e-09	462933	2	2	7.64559e-05	35.3965	133.663
	rs11543269	T	C	T	C	-0.0958178	0.0955536	0.123685	0.883936	57646765	0.214856	0.0770394	0.0161276	55313997	2.80001e-09	462933	18	2	7.62429e-05	35.2979	133.663
	rs11644920	T	A	T	A	0.0768827	0.0563275	0.312722	0.323609	11551157	0.292147	0.0534709	0.0115644	11645013	2.99985e-11	462933	16	2	9.54666e-05	44.1987	133.663
	rs11691033	A	T	A	T	-0.118772	-0.0547722	0.684622	0.687057	44002623	0.308359	0.0537682	0.0114606	44229762	3.59998e-25	462933	2	2	0.00023195	107.402	133.663
	rs11802588	G	C	G	C	0.0651529	-0.0667668	0.478648	0.461072	154608419	0.181084	0.0499219	0.0106113	154580895	8.30004e-10	462933	1	2	8.14288e-05	37.699	133.663
	rs11887534	C	G	C	G	1.15075	-0.0849448	0.065897	0.084325	43839108	0.341741	0.0893468	0.0213565	44066247	1e-200	462933	2	2	0.00623258	2903.35	133.663
	rs1201467	C	G	C	G	-0.101631	-0.0240828	0.104519	0.0905407	104985119	0.781856	0.0869728	0.0173562	105432994	4.79999e-09	462933	6	2	7.40612e-05	34.2877	133.663
	rs1293297	C	G	C	G	0.101075	-0.156039	0.124744	0.0818399	11853964	0.0853552	0.0906979	0.0162596	11711473	5.1e-10	462933	8	2	8.34677e-05	38.643	133.663
	rs13427681	C	G	C	G	0.061525	-0.00760477	0.560954	0.667561	218302840	0.885602	0.0528583	0.0106856	219167563	8.50002e-09	462933	2	2	7.16073e-05	33.1516	133.663
	rs146652454	T	C	T	C	0.181154	-0.0277706	0.031145	0.992034	495761	0.922731	0.286314	0.0327125	535398	3.09999e-08	462933	7	2	6.62404e-05	30.6668	133.663
	rs150844304	C	A	C	A	0.188524	-0.466859	0.025812	0.995294	43434427	0.184963	0.35218	0.0334253	43726625	1.7e-08	462933	15	2	6.87126e-05	31.8114	133.663
	rs17138478	A	C	A	C	0.10336	0.0260845	0.128841	0.842968	37713312	0.705273	0.0689678	0.0158338	36073320	6.70039e-11	462933	17	2	9.20401e-05	42.6121	133.663
	rs1800961	T	C	T	C	0.326906	0.159256	0.030964	0.95459	44413724	0.184082	0.119895	0.0305991	43042364	1.20005e-26	462933	20	2	0.000246493	114.137	133.663
	rs1801689	C	A	C	A	0.183939	-0.268164	0.030526	0.990202	66214462	0.278809	0.247613	0.0308109	64210580	2.39999e-09	462933	17	2	7.69812e-05	35.6397	133.663
	rs1993453	G	A	G	A	-0.123607	0.068286	0.663394	0.384565	58434625	0.181909	0.0511544	0.0112369	59347184	3.80014e-28	462933	8	2	0.00026131	121	133.663
	rs212099	A	T	A	T	-0.184116	-0.0611124	0.165284	0.179919	47885745	0.350904	0.0655124	0.0143194	48389002	7.8001e-38	462933	19	2	0.000356992	165.322	133.663
	rs2288153	T	C	T	C	0.0848139	-0.0450862	0.245156	0.733125	6421903	0.422697	0.0562346	0.0123263	6461534	6.00067e-12	462933	7	2	0.00010226	47.3443	133.663
	rs2290846	A	G	A	G	0.135147	0.0278886	0.286425	0.777964	150277928	0.63991	0.0596133	0.0117239	151199080	9.60064e-31	462933	4	2	0.000286962	132.882	133.663
	rs2393776	A	G	A	G	0.103041	0.00735727	0.62005	0.416713	120986603	0.884685	0.0507285	0.01093	121424406	4.19952e-21	462933	12	2	0.000191944	88.8741	133.663
	rs2393969	C	A	C	A	0.0925014	-0.00526478	0.471447	0.527631	63380680	0.91603	0.0499334	0.010629	65140440	3.19963e-18	462933	10	2	0.000163578	75.7379	133.663
	rs2470048	T	C	T	C	0.0669171	-0.0235275	0.708173	0.401239	119283165	0.641996	0.0506066	0.0116718	120295405	9.90011e-09	462933	8	2	7.09991e-05	32.87	133.663
	rs2727270	T	C	T	C	0.0974496	-0.0487	0.115949	0.73034	61835765	0.38616	0.0561964	0.0165772	61603237	4.09996e-09	462933	11	2	7.46425e-05	34.5569	133.663
	rs2733737	C	T	C	T	-0.0790058	0.012862	0.625019	0.320563	35554501	0.809208	0.0532703	0.0109923	36045403	6.59933e-13	462933	19	2	0.000111577	51.6581	133.663
	rs2741044	A	G	A	G	0.0666284	-0.0589417	0.293345	0.660754	233670722	0.262072	0.0525557	0.0116502	234579368	1.09999e-08	462933	2	2	7.06489e-05	32.7079	133.663
	rs28473566	A	G	A	G	-0.212423	-0.0478775	0.162942	0.827066	43785067	0.466466	0.065744	0.014342	44012206	1.20005e-49	462933	2	2	0.000473653	219.373	133.663
	rs28929474	T	C	T	C	0.486211	-0.251406	0.019753	0.980195	94378610	0.154759	0.176683	0.0381332	94844947	3.10027e-37	462933	14	2	0.000351053	162.57	133.663
	rs3862794	C	T	C	T	0.0854175	-0.0561486	0.256545	0.808527	72827555	0.372132	0.0629125	0.0121502	72538600	2.09991e-12	462933	11	2	0.000106748	49.4224	133.663
	rs41276920	A	G	A	G	-0.125012	-0.0457562	0.087572	0.92892	89804689	0.639362	0.0976464	0.0187576	90347920	2.70023e-11	462933	15	2	9.59383e-05	44.4171	133.663
	rs41281265	G	A	G	A	0.06178	0.0101871	0.349041	0.606281	40324700	0.841722	0.0510143	0.0111686	40720704	3.2e-08	462933	22	2	6.60924e-05	30.5983	133.663
	rs4665972	C	T	C	T	0.0944503	-0.0342491	0.6045	0.375762	27375230	0.504657	0.0513341	0.010889	27598097	4.19952e-18	462933	2	2	0.000162497	75.2369	133.663
	rs4681516	C	G	C	G	-0.12953	0.0318076	0.561695	0.50459	149494338	0.522013	0.0496803	0.0107084	149212125	1.10002e-33	462933	3	2	0.00031596	146.314	133.663
	rs4814175	T	A	T	A	-0.0597813	-0.0464389	0.607496	0.658208	12978446	0.374995	0.0523458	0.0108698	12959094	3.79997e-08	462933	20	2	6.53344e-05	30.2473	133.663
	rs681343	T	C	T	C	0.118463	0.0324816	0.50785	0.625226	48703205	0.526765	0.0513177	0.010585	49206462	4.49987e-29	462933	19	2	0.000270487	125.251	133.663
	rs686030	A	C	A	C	0.154643	-0.0529529	0.858629	0.118342	15304784	0.489358	0.0765957	0.015235	15304782	3.29989e-24	462933	9	2	0.000222517	103.033	133.663
	rs708686	T	C	T	C	0.0781217	-0.0100655	0.2696	0.665467	5840608	0.849069	0.0528912	0.0119809	5840619	7.00003e-11	462933	19	2	9.18352e-05	42.5173	133.663
	rs714583	A	T	A	T	-0.119795	0.0495756	0.230102	0.294865	107832708	0.363878	0.0545987	0.0128366	107473153	1e-20	462933	7	2	0.000188095	87.0913	133.663
	rs72931779	G	C	G	C	0.126555	-0.0284624	0.098516	0.103061	69987474	0.727152	0.0815737	0.0178185	69833580	1.20005e-12	462933	11	2	0.000108955	50.4443	133.663
	rs76818081	A	G	A	G	0.20717	-0.275084	0.028962	0.963826	57347807	0.0453179	0.137426	0.0351682	57640005	3.79997e-09	462933	15	2	7.49558e-05	34.702	133.663
	rs7802555	C	A	C	A	-0.184139	0.2233	0.140645	0.864418	87501034	0.00310549	0.0755134	0.0152809	87130350	1.9002e-33	462933	7	2	0.000313576	145.209	133.663
	rs8112972	A	G	A	G	0.138418	-0.00633958	0.123537	0.912489	45887347	0.942664	0.0881446	0.0161206	46390605	8.99912e-18	462933	19	2	0.000159234	73.7259	133.663
	rs932784	A	T	A	T	0.201322	-0.122178	0.022017	0.00944065	103214225	0.630931	0.254316	0.0361998	103866575	2.69998e-08	462933	13	2	6.68071e-05	30.9292	133.663
	rs9371004	C	T	C	T	-0.0826418	0.049872	0.46429	0.630233	17601622	0.333817	0.0516031	0.0106825	17601853	1e-14	462933	6	2	0.000129265	59.8483	133.663
finngen_R10_C3_BREAST_EXALLC	rs1047891	A	C	A	C	-0.0786453	-0.017469	0.31577	0.677499	210675783	0.1532	0.0122304	0.0113921	211540507	5.10035e-12	462933	2	2	0.000102937	47.6578	133.663
	rs10900221	A	G	A	G	0.132763	-0.000462293	0.239554	0.717844	45493149	0.970789	0.0126246	0.0124191	45988597	1.10002e-26	462933	10	2	0.000246803	114.281	133.663
	rs10935751	T	C	T	C	-0.0686018	0.00285553	0.704247	0.248938	149395023	0.82785	0.0131313	0.0116427	149112810	3.79997e-09	462933	3	2	7.49917e-05	34.7186	133.663
	rs112732186	T	G	T	G	0.0657975	0.0180053	0.355734	0.686059	43423645	0.140966	0.0122302	0.0110593	43650784	2.69998e-09	462933	2	2	7.64559e-05	35.3965	133.663
	rs11543269	T	C	T	C	-0.0958178	0.0106052	0.123685	0.884332	57646765	0.548859	0.0176909	0.0161276	55313997	2.80001e-09	462933	18	2	7.62429e-05	35.2979	133.663
	rs11644920	T	A	T	A	0.0768827	-0.00426825	0.312722	0.323863	11551157	0.727743	0.0122605	0.0115644	11645013	2.99985e-11	462933	16	2	9.54666e-05	44.1987	133.663
	rs11691033	A	T	A	T	-0.118772	0.00392781	0.684622	0.686884	44002623	0.749722	0.0123126	0.0114606	44229762	3.59998e-25	462933	2	2	0.00023195	107.402	133.663
	rs11802588	G	C	G	C	0.0651529	0.00795398	0.478648	0.46128	154608419	0.485598	0.0114064	0.0106113	154580895	8.30004e-10	462933	1	2	8.14288e-05	37.699	133.663
	rs11887534	C	G	C	G	1.15075	-0.00993205	0.065897	0.0843215	43839108	0.630421	0.020643	0.0213565	44066247	1e-200	462933	2	2	0.00623258	2903.35	133.663
	rs1201467	C	G	C	G	-0.101631	0.0167247	0.104519	0.0899687	104985119	0.40416	0.0200484	0.0173562	105432994	4.79999e-09	462933	6	2	7.40612e-05	34.2877	133.663
	rs1293297	C	G	C	G	0.101075	-0.00540226	0.124744	0.081199	11853964	0.79621	0.0209183	0.0162596	11711473	5.1e-10	462933	8	2	8.34677e-05	38.643	133.663
	rs13427681	C	G	C	G	0.061525	0.036851	0.560954	0.668986	218302840	0.00233244	0.012105	0.0106856	219167563	8.50002e-09	462933	2	2	7.16073e-05	33.1516	133.663
	rs146652454	T	C	T	C	0.181154	0.0317715	0.031145	0.992073	495761	0.633333	0.0666012	0.0327125	535398	3.09999e-08	462933	7	2	6.62404e-05	30.6668	133.663
	rs150844304	C	A	C	A	0.188524	-0.100405	0.025812	0.995369	43434427	0.224612	0.0826815	0.0334253	43726625	1.7e-08	462933	15	2	6.87126e-05	31.8114	133.663
	rs17138478	A	C	A	C	0.10336	-0.00467049	0.128841	0.843438	37713312	0.766842	0.0157516	0.0158338	36073320	6.70039e-11	462933	17	2	9.20401e-05	42.6121	133.663
	rs1800961	T	C	T	C	0.326906	0.0516139	0.030964	0.95495	44413724	0.0580965	0.0272373	0.0305991	43042364	1.20005e-26	462933	20	2	0.000246493	114.137	133.663
	rs1801689	C	A	C	A	0.183939	0.000307628	0.030526	0.99027	66214462	0.995747	0.0577151	0.0308109	64210580	2.39999e-09	462933	17	2	7.69812e-05	35.6397	133.663
	rs1993453	G	A	G	A	-0.123607	0.00127576	0.663394	0.384378	58434625	0.913277	0.0117144	0.0112369	59347184	3.80014e-28	462933	8	2	0.00026131	121	133.663
	rs212099	A	T	A	T	-0.184116	0.0242434	0.165284	0.180505	47885745	0.103579	0.0148939	0.0143194	48389002	7.8001e-38	462933	19	2	0.000356992	165.322	133.663
	rs2288153	T	C	T	C	0.0848139	-0.0368758	0.245156	0.732859	6421903	0.00396315	0.0127993	0.0123263	6461534	6.00067e-12	462933	7	2	0.00010226	47.3443	133.663
	rs2290846	A	G	A	G	0.135147	0.0163777	0.286425	0.77773	150277928	0.229778	0.0136375	0.0117239	151199080	9.60064e-31	462933	4	2	0.000286962	132.882	133.663
	rs2393776	A	G	A	G	0.103041	-0.0338489	0.62005	0.416137	120986603	0.00357437	0.0116181	0.01093	121424406	4.19952e-21	462933	12	2	0.000191944	88.8741	133.663
	rs2393969	C	A	C	A	0.0925014	0.00685757	0.471447	0.529763	63380680	0.547235	0.011393	0.010629	65140440	3.19963e-18	462933	10	2	0.000163578	75.7379	133.663
	rs2470048	T	C	T	C	0.0669171	0.00422602	0.708173	0.40192	119283165	0.715155	0.01158	0.0116718	120295405	9.90011e-09	462933	8	2	7.09991e-05	32.87	133.663
	rs2727270	T	C	T	C	0.0974496	0.00175836	0.115949	0.731492	61835765	0.890871	0.0128158	0.0165772	61603237	4.09996e-09	462933	11	2	7.46425e-05	34.5569	133.663
	rs2733737	C	T	C	T	-0.0790058	0.0230029	0.625019	0.320908	35554501	0.0597792	0.0122199	0.0109923	36045403	6.59933e-13	462933	19	2	0.000111577	51.6581	133.663
	rs2741044	A	G	A	G	0.0666284	-0.00705269	0.293345	0.661136	233670722	0.558361	0.0120502	0.0116502	234579368	1.09999e-08	462933	2	2	7.06489e-05	32.7079	133.663
	rs28473566	A	G	A	G	-0.212423	-0.00169253	0.162942	0.827575	43785067	0.910788	0.0151059	0.014342	44012206	1.20005e-49	462933	2	2	0.000473653	219.373	133.663
	rs28929474	T	C	T	C	0.486211	0.090449	0.019753	0.980466	94378610	0.02751	0.0410347	0.0381332	94844947	3.10027e-37	462933	14	2	0.000351053	162.57	133.663
	rs3862794	C	T	C	T	0.0854175	0.0217384	0.256545	0.808488	72827555	0.13181	0.0144249	0.0121502	72538600	2.09991e-12	462933	11	2	0.000106748	49.4224	133.663
	rs41276920	A	G	A	G	-0.125012	0.0477562	0.087572	0.928642	89804689	0.0312335	0.02217	0.0187576	90347920	2.70023e-11	462933	15	2	9.59383e-05	44.4171	133.663
	rs41281265	G	A	G	A	0.06178	-0.0268902	0.349041	0.605317	40324700	0.0208109	0.0116337	0.0111686	40720704	3.2e-08	462933	22	2	6.60924e-05	30.5983	133.663
	rs4665972	C	T	C	T	0.0944503	0.0153039	0.6045	0.374732	27375230	0.193773	0.0117768	0.010889	27598097	4.19952e-18	462933	2	2	0.000162497	75.2369	133.663
	rs4681516	C	G	C	G	-0.12953	-0.00305074	0.561695	0.504126	149494338	0.78853	0.011374	0.0107084	149212125	1.10002e-33	462933	3	2	0.00031596	146.314	133.663
	rs4814175	T	A	T	A	-0.0597813	-0.000563034	0.607496	0.658427	12978446	0.962521	0.0119821	0.0108698	12959094	3.79997e-08	462933	20	2	6.53344e-05	30.2473	133.663
	rs681343	T	C	T	C	0.118463	-0.0105921	0.50785	0.625254	48703205	0.367073	0.0117433	0.010585	49206462	4.49987e-29	462933	19	2	0.000270487	125.251	133.663
	rs686030	A	C	A	C	0.154643	-0.0340951	0.858629	0.118023	15304784	0.0530823	0.017627	0.015235	15304782	3.29989e-24	462933	9	2	0.000222517	103.033	133.663
	rs708686	T	C	T	C	0.0781217	0.00665661	0.2696	0.665359	5840608	0.582339	0.0121036	0.0119809	5840619	7.00003e-11	462933	19	2	9.18352e-05	42.5173	133.663
	rs714583	A	T	A	T	-0.119795	0.0106609	0.230102	0.295497	107832708	0.39414	0.0125108	0.0128366	107473153	1e-20	462933	7	2	0.000188095	87.0913	133.663
	rs72931779	G	C	G	C	0.126555	-0.00270218	0.098516	0.102437	69987474	0.8861	0.0188646	0.0178185	69833580	1.20005e-12	462933	11	2	0.000108955	50.4443	133.663
	rs76818081	A	G	A	G	0.20717	-0.0438763	0.028962	0.963624	57347807	0.161807	0.0313622	0.0351682	57640005	3.79997e-09	462933	15	2	7.49558e-05	34.702	133.663
	rs7802555	C	A	C	A	-0.184139	0.00723857	0.140645	0.864613	87501034	0.663146	0.0166184	0.0152809	87130350	1.9002e-33	462933	7	2	0.000313576	145.209	133.663
	rs8112972	A	G	A	G	0.138418	-0.00242221	0.123537	0.912659	45887347	0.904881	0.0202699	0.0161206	46390605	8.99912e-18	462933	19	2	0.000159234	73.7259	133.663
	rs932784	A	T	A	T	0.201322	0.118661	0.022017	0.00962767	103214225	0.0394176	0.057608	0.0361998	103866575	2.69998e-08	462933	13	2	6.68071e-05	30.9292	133.663
	rs9371004	C	T	C	T	-0.0826418	-0.00118115	0.46429	0.629767	17601622	0.920014	0.0117625	0.0106825	17601853	1e-14	462933	6	2	0.000129265	59.8483	133.663
finngen_R10_C3_BRONCHUS_LUNG_EXALLC	rs1047891	A	C	A	C	-0.0786453	0.0283885	0.31577	0.677467	210675783	0.154388	0.0199329	0.0113921	211540507	5.10035e-12	462933	2	2	0.000102937	47.6578	133.663
	rs10900221	A	G	A	G	0.132763	0.0495144	0.239554	0.717438	45493149	0.0154269	0.0204419	0.0124191	45988597	1.10002e-26	462933	10	2	0.000246803	114.281	133.663
	rs10935751	T	C	T	C	-0.0686018	0.0228778	0.704247	0.248882	149395023	0.282693	0.0212958	0.0116427	149112810	3.79997e-09	462933	3	2	7.49917e-05	34.7186	133.663
	rs112732186	T	G	T	G	0.0657975	-0.0138473	0.355734	0.685348	43423645	0.484937	0.0198276	0.0110593	43650784	2.69998e-09	462933	2	2	7.64559e-05	35.3965	133.663
	rs11543269	T	C	T	C	-0.0958178	0.0462574	0.123685	0.883959	57646765	0.106259	0.0286381	0.0161276	55313997	2.80001e-09	462933	18	2	7.62429e-05	35.2979	133.663
	rs11644920	T	A	T	A	0.0768827	0.0517396	0.312722	0.323786	11551157	0.00892627	0.0197867	0.0115644	11645013	2.99985e-11	462933	16	2	9.54666e-05	44.1987	133.663
	rs11691033	A	T	A	T	-0.118772	-0.00688443	0.684622	0.686939	44002623	0.72978	0.0199307	0.0114606	44229762	3.59998e-25	462933	2	2	0.00023195	107.402	133.663
	rs11802588	G	C	G	C	0.0651529	0.0176218	0.478648	0.461314	154608419	0.343628	0.0186076	0.0106113	154580895	8.30004e-10	462933	1	2	8.14288e-05	37.699	133.663
	rs11887534	C	G	C	G	1.15075	0.0509699	0.065897	0.0843447	43839108	0.132553	0.0338871	0.0213565	44066247	1e-200	462933	2	2	0.00623258	2903.35	133.663
	rs1201467	C	G	C	G	-0.101631	0.0349779	0.104519	0.0905574	104985119	0.281664	0.0324896	0.0173562	105432994	4.79999e-09	462933	6	2	7.40612e-05	34.2877	133.663
	rs1293297	C	G	C	G	0.101075	-0.0215624	0.124744	0.0818937	11853964	0.519746	0.0334956	0.0162596	11711473	5.1e-10	462933	8	2	8.34677e-05	38.643	133.663
	rs13427681	C	G	C	G	0.061525	-0.0043546	0.560954	0.667504	218302840	0.824676	0.0196565	0.0106856	219167563	8.50002e-09	462933	2	2	7.16073e-05	33.1516	133.663
	rs146652454	T	C	T	C	0.181154	0.0685031	0.031145	0.992039	495761	0.520094	0.106503	0.0327125	535398	3.09999e-08	462933	7	2	6.62404e-05	30.6668	133.663
	rs150844304	C	A	C	A	0.188524	0.0280082	0.025812	0.995293	43434427	0.828681	0.129431	0.0334253	43726625	1.7e-08	462933	15	2	6.87126e-05	31.8114	133.663
	rs17138478	A	C	A	C	0.10336	-0.0153259	0.128841	0.84289	37713312	0.5469	0.0254408	0.0158338	36073320	6.70039e-11	462933	17	2	9.20401e-05	42.6121	133.663
	rs1800961	T	C	T	C	0.326906	0.0187352	0.030964	0.954562	44413724	0.669311	0.0438665	0.0305991	43042364	1.20005e-26	462933	20	2	0.000246493	114.137	133.663
	rs1801689	C	A	C	A	0.183939	0.101424	0.030526	0.990223	66214462	0.275136	0.0929378	0.0308109	64210580	2.39999e-09	462933	17	2	7.69812e-05	35.6397	133.663
	rs1993453	G	A	G	A	-0.123607	-0.0178411	0.663394	0.38435	58434625	0.350155	0.0190959	0.0112369	59347184	3.80014e-28	462933	8	2	0.00026131	121	133.663
	rs212099	A	T	A	T	-0.184116	-0.0220768	0.165284	0.179768	47885745	0.368928	0.0245712	0.0143194	48389002	7.8001e-38	462933	19	2	0.000356992	165.322	133.663
	rs2288153	T	C	T	C	0.0848139	-0.00613088	0.245156	0.733133	6421903	0.769974	0.0209668	0.0123263	6461534	6.00067e-12	462933	7	2	0.00010226	47.3443	133.663
	rs2290846	A	G	A	G	0.135147	-0.00711666	0.286425	0.777891	150277928	0.747426	0.022099	0.0117239	151199080	9.60064e-31	462933	4	2	0.000286962	132.882	133.663
	rs2393776	A	G	A	G	0.103041	0.00644553	0.62005	0.416527	120986603	0.734321	0.0189919	0.01093	121424406	4.19952e-21	462933	12	2	0.000191944	88.8741	133.663
	rs2393969	C	A	C	A	0.0925014	0.00232958	0.471447	0.527564	63380680	0.900097	0.0185567	0.010629	65140440	3.19963e-18	462933	10	2	0.000163578	75.7379	133.663
	rs2470048	T	C	T	C	0.0669171	0.0166697	0.708173	0.401332	119283165	0.37665	0.0188553	0.0116718	120295405	9.90011e-09	462933	8	2	7.09991e-05	32.87	133.663
	rs2727270	T	C	T	C	0.0974496	0.0837433	0.115949	0.730687	61835765	7.16358e-05	0.0210899	0.0165772	61603237	4.09996e-09	462933	11	2	7.46425e-05	34.5569	133.663
	rs2733737	C	T	C	T	-0.0790058	-0.0133118	0.625019	0.320494	35554501	0.502012	0.0198291	0.0109923	36045403	6.59933e-13	462933	19	2	0.000111577	51.6581	133.663
	rs2741044	A	G	A	G	0.0666284	0.00654062	0.293345	0.660968	233670722	0.7392	0.0196467	0.0116502	234579368	1.09999e-08	462933	2	2	7.06489e-05	32.7079	133.663
	rs28473566	A	G	A	G	-0.212423	-0.0126567	0.162942	0.827056	43785067	0.605465	0.0245021	0.014342	44012206	1.20005e-49	462933	2	2	0.000473653	219.373	133.663
	rs28929474	T	C	T	C	0.486211	0.0354138	0.019753	0.980215	94378610	0.59171	0.0660263	0.0381332	94844947	3.10027e-37	462933	14	2	0.000351053	162.57	133.663
	rs3862794	C	T	C	T	0.0854175	0.0403486	0.256545	0.808542	72827555	0.0837298	0.0233304	0.0121502	72538600	2.09991e-12	462933	11	2	0.000106748	49.4224	133.663
	rs41276920	A	G	A	G	-0.125012	-0.0402503	0.087572	0.928883	89804689	0.265078	0.0361161	0.0187576	90347920	2.70023e-11	462933	15	2	9.59383e-05	44.4171	133.663
	rs41281265	G	A	G	A	0.06178	-0.000215498	0.349041	0.606289	40324700	0.990926	0.0189484	0.0111686	40720704	3.2e-08	462933	22	2	6.60924e-05	30.5983	133.663
	rs4665972	C	T	C	T	0.0944503	-0.0220175	0.6045	0.375624	27375230	0.250184	0.0191472	0.010889	27598097	4.19952e-18	462933	2	2	0.000162497	75.2369	133.663
	rs4681516	C	G	C	G	-0.12953	-0.00621807	0.561695	0.504539	149494338	0.736623	0.018488	0.0107084	149212125	1.10002e-33	462933	3	2	0.00031596	146.314	133.663
	rs4814175	T	A	T	A	-0.0597813	-0.00390732	0.607496	0.658238	12978446	0.840984	0.0194747	0.0108698	12959094	3.79997e-08	462933	20	2	6.53344e-05	30.2473	133.663
	rs681343	T	C	T	C	0.118463	0.00248391	0.50785	0.62521	48703205	0.896483	0.0190915	0.010585	49206462	4.49987e-29	462933	19	2	0.000270487	125.251	133.663
	rs686030	A	C	A	C	0.154643	0.00618721	0.858629	0.118396	15304784	0.828517	0.0285646	0.015235	15304782	3.29989e-24	462933	9	2	0.000222517	103.033	133.663
	rs708686	T	C	T	C	0.0781217	0.0171782	0.2696	0.665659	5840608	0.385293	0.0197863	0.0119809	5840619	7.00003e-11	462933	19	2	9.18352e-05	42.5173	133.663
	rs714583	A	T	A	T	-0.119795	0.0456031	0.230102	0.294999	107832708	0.0249465	0.0203383	0.0128366	107473153	1e-20	462933	7	2	0.000188095	87.0913	133.663
	rs72931779	G	C	G	C	0.126555	-0.0182181	0.098516	0.103035	69987474	0.550416	0.0305091	0.0178185	69833580	1.20005e-12	462933	11	2	0.000108955	50.4443	133.663
	rs76818081	A	G	A	G	0.20717	-0.045397	0.028962	0.963804	57347807	0.374617	0.0511309	0.0351682	57640005	3.79997e-09	462933	15	2	7.49558e-05	34.702	133.663
	rs7802555	C	A	C	A	-0.184139	-0.0526729	0.140645	0.864248	87501034	0.051259	0.0270214	0.0152809	87130350	1.9002e-33	462933	7	2	0.000313576	145.209	133.663
	rs8112972	A	G	A	G	0.138418	0.0261567	0.123537	0.91255	45887347	0.426772	0.0329128	0.0161206	46390605	8.99912e-18	462933	19	2	0.000159234	73.7259	133.663
	rs932784	A	T	A	T	0.201322	-0.00960336	0.022017	0.00944489	103214225	0.919293	0.0947788	0.0361998	103866575	2.69998e-08	462933	13	2	6.68071e-05	30.9292	133.663
	rs9371004	C	T	C	T	-0.0826418	-0.0109448	0.46429	0.630203	17601622	0.568718	0.0192035	0.0106825	17601853	1e-14	462933	6	2	0.000129265	59.8483	133.663
finngen_R10_C3_CERVIX_UTERI_EXALLC	rs1047891	A	C	A	C	-0.0786453	0.00980447	0.31577	0.677556	210675783	0.899699	0.0777872	0.0113921	211540507	5.10035e-12	462933	2	2	0.000102937	47.6578	133.663
	rs10900221	A	G	A	G	0.132763	-0.0715786	0.239554	0.717934	45493149	0.372293	0.0802283	0.0124191	45988597	1.10002e-26	462933	10	2	0.000246803	114.281	133.663
	rs10935751	T	C	T	C	-0.0686018	-0.116779	0.704247	0.248683	149395023	0.162738	0.0836573	0.0116427	149112810	3.79997e-09	462933	3	2	7.49917e-05	34.7186	133.663
	rs112732186	T	G	T	G	0.0657975	-0.00368514	0.355734	0.686065	43423645	0.962099	0.07755	0.0110593	43650784	2.69998e-09	462933	2	2	7.64559e-05	35.3965	133.663
	rs11543269	T	C	T	C	-0.0958178	-0.0205623	0.123685	0.884424	57646765	0.85474	0.112317	0.0161276	55313997	2.80001e-09	462933	18	2	7.62429e-05	35.2979	133.663
	rs11644920	T	A	T	A	0.0768827	-0.00834517	0.312722	0.323961	11551157	0.91418	0.077437	0.0115644	11645013	2.99985e-11	462933	16	2	9.54666e-05	44.1987	133.663
	rs11691033	A	T	A	T	-0.118772	0.0498051	0.684622	0.687136	44002623	0.525886	0.0785201	0.0114606	44229762	3.59998e-25	462933	2	2	0.00023195	107.402	133.663
	rs11802588	G	C	G	C	0.0651529	-0.0718319	0.478648	0.46086	154608419	0.321288	0.0724248	0.0106113	154580895	8.30004e-10	462933	1	2	8.14288e-05	37.699	133.663
	rs11887534	C	G	C	G	1.15075	0.164028	0.065897	0.0845641	43839108	0.208811	0.130508	0.0213565	44066247	1e-200	462933	2	2	0.00623258	2903.35	133.663
	rs1201467	C	G	C	G	-0.101631	0.122622	0.104519	0.0900168	104985119	0.331202	0.126194	0.0173562	105432994	4.79999e-09	462933	6	2	7.40612e-05	34.2877	133.663
	rs1293297	C	G	C	G	0.101075	0.0907397	0.124744	0.0810879	11853964	0.489927	0.131426	0.0162596	11711473	5.1e-10	462933	8	2	8.34677e-05	38.643	133.663
	rs13427681	C	G	C	G	0.061525	0.101226	0.560954	0.668359	218302840	0.185413	0.0764393	0.0106856	219167563	8.50002e-09	462933	2	2	7.16073e-05	33.1516	133.663
	rs146652454	T	C	T	C	0.181154	0.163098	0.031145	0.992065	495761	0.688321	0.406592	0.0327125	535398	3.09999e-08	462933	7	2	6.62404e-05	30.6668	133.663
	rs150844304	C	A	C	A	0.188524	-0.904741	0.025812	0.995421	43434427	0.0847091	0.524793	0.0334253	43726625	1.7e-08	462933	15	2	6.87126e-05	31.8114	133.663
	rs17138478	A	C	A	C	0.10336	0.0653282	0.128841	0.843442	37713312	0.511984	0.0996233	0.0158338	36073320	6.70039e-11	462933	17	2	9.20401e-05	42.6121	133.663
	rs1800961	T	C	T	C	0.326906	-0.242533	0.030964	0.954828	44413724	0.163437	0.174033	0.0305991	43042364	1.20005e-26	462933	20	2	0.000246493	114.137	133.663
	rs1801689	C	A	C	A	0.183939	0.121623	0.030526	0.99029	66214462	0.734898	0.359175	0.0308109	64210580	2.39999e-09	462933	17	2	7.69812e-05	35.6397	133.663
	rs1993453	G	A	G	A	-0.123607	-0.0564744	0.663394	0.384458	58434625	0.446885	0.0742481	0.0112369	59347184	3.80014e-28	462933	8	2	0.00026131	121	133.663
	rs212099	A	T	A	T	-0.184116	0.0700483	0.165284	0.180463	47885745	0.459608	0.0947249	0.0143194	48389002	7.8001e-38	462933	19	2	0.000356992	165.322	133.663
	rs2288153	T	C	T	C	0.0848139	-0.208814	0.245156	0.733361	6421903	0.0105444	0.0816496	0.0123263	6461534	6.00067e-12	462933	7	2	0.00010226	47.3443	133.663
	rs2290846	A	G	A	G	0.135147	-0.0175071	0.286425	0.777572	150277928	0.839377	0.0863739	0.0117239	151199080	9.60064e-31	462933	4	2	0.000286962	132.882	133.663
	rs2393776	A	G	A	G	0.103041	0.147208	0.62005	0.417328	120986603	0.0454308	0.0735806	0.01093	121424406	4.19952e-21	462933	12	2	0.000191944	88.8741	133.663
	rs2393969	C	A	C	A	0.0925014	0.107439	0.471447	0.529855	63380680	0.13753	0.0723468	0.010629	65140440	3.19963e-18	462933	10	2	0.000163578	75.7379	133.663
	rs2470048	T	C	T	C	0.0669171	0.0777024	0.708173	0.401828	119283165	0.290099	0.0734493	0.0116718	120295405	9.90011e-09	462933	8	2	7.09991e-05	32.87	133.663
	rs2727270	T	C	T	C	0.0974496	0.0840816	0.115949	0.731493	61835765	0.303344	0.0816891	0.0165772	61603237	4.09996e-09	462933	11	2	7.46425e-05	34.5569	133.663
	rs2733737	C	T	C	T	-0.0790058	0.000902727	0.625019	0.320406	35554501	0.990692	0.0773766	0.0109923	36045403	6.59933e-13	462933	19	2	0.000111577	51.6581	133.663
	rs2741044	A	G	A	G	0.0666284	0.0813201	0.293345	0.660953	233670722	0.286727	0.0763333	0.0116502	234579368	1.09999e-08	462933	2	2	7.06489e-05	32.7079	133.663
	rs28473566	A	G	A	G	-0.212423	-0.13424	0.162942	0.827502	43785067	0.161823	0.095957	0.014342	44012206	1.20005e-49	462933	2	2	0.000473653	219.373	133.663
	rs28929474	T	C	T	C	0.486211	-0.359589	0.019753	0.980301	94378610	0.162453	0.257425	0.0381332	94844947	3.10027e-37	462933	14	2	0.000351053	162.57	133.663
	rs3862794	C	T	C	T	0.0854175	-0.0358544	0.256545	0.808467	72827555	0.694972	0.0914379	0.0121502	72538600	2.09991e-12	462933	11	2	0.000106748	49.4224	133.663
	rs41276920	A	G	A	G	-0.125012	0.214551	0.087572	0.928413	89804689	0.129886	0.14166	0.0187576	90347920	2.70023e-11	462933	15	2	9.59383e-05	44.4171	133.663
	rs41281265	G	A	G	A	0.06178	-0.0282564	0.349041	0.606024	40324700	0.702726	0.0740388	0.0111686	40720704	3.2e-08	462933	22	2	6.60924e-05	30.5983	133.663
	rs4665972	C	T	C	T	0.0944503	0.0878394	0.6045	0.374685	27375230	0.239101	0.0746148	0.010889	27598097	4.19952e-18	462933	2	2	0.000162497	75.2369	133.663
	rs4681516	C	G	C	G	-0.12953	0.016248	0.561695	0.504164	149494338	0.822079	0.0722544	0.0107084	149212125	1.10002e-33	462933	3	2	0.00031596	146.314	133.663
	rs4814175	T	A	T	A	-0.0597813	0.0374051	0.607496	0.658486	12978446	0.621637	0.0757907	0.0108698	12959094	3.79997e-08	462933	20	2	6.53344e-05	30.2473	133.663
	rs681343	T	C	T	C	0.118463	0.055674	0.50785	0.625508	48703205	0.452742	0.0741478	0.010585	49206462	4.49987e-29	462933	19	2	0.000270487	125.251	133.663
	rs686030	A	C	A	C	0.154643	0.0621254	0.858629	0.118201	15304784	0.580874	0.112524	0.015235	15304782	3.29989e-24	462933	9	2	0.000222517	103.033	133.663
	rs708686	T	C	T	C	0.0781217	-0.0506177	0.2696	0.664935	5840608	0.508881	0.0766259	0.0119809	5840619	7.00003e-11	462933	19	2	9.18352e-05	42.5173	133.663
	rs714583	A	T	A	T	-0.119795	-0.0500042	0.230102	0.295138	107832708	0.529355	0.0794991	0.0128366	107473153	1e-20	462933	7	2	0.000188095	87.0913	133.663
	rs72931779	G	C	G	C	0.126555	0.0750114	0.098516	0.102607	69987474	0.525575	0.11817	0.0178185	69833580	1.20005e-12	462933	11	2	0.000108955	50.4443	133.663
	rs76818081	A	G	A	G	0.20717	-0.313151	0.028962	0.963774	57347807	0.11942	0.201097	0.0351682	57640005	3.79997e-09	462933	15	2	7.49558e-05	34.702	133.663
	rs7802555	C	A	C	A	-0.184139	0.00482603	0.140645	0.864514	87501034	0.963377	0.105106	0.0152809	87130350	1.9002e-33	462933	7	2	0.000313576	145.209	133.663
	rs8112972	A	G	A	G	0.138418	-0.249457	0.123537	0.912498	45887347	0.049792	0.127161	0.0161206	46390605	8.99912e-18	462933	19	2	0.000159234	73.7259	133.663
	rs932784	A	T	A	T	0.201322	-0.37174	0.022017	0.0094862	103214225	0.305914	0.363087	0.0361998	103866575	2.69998e-08	462933	13	2	6.68071e-05	30.9292	133.663
	rs9371004	C	T	C	T	-0.0826418	0.0334133	0.46429	0.629857	17601622	0.654917	0.0747597	0.0106825	17601853	1e-14	462933	6	2	0.000129265	59.8483	133.663
finngen_R10_C3_COLORECTAL_ADENO_EXALLC	rs1047891	A	C	A	C	-0.0786453	-0.0219185	0.31577	0.677218	210675783	0.29655	0.0209975	0.0113921	211540507	5.10035e-12	462933	2	2	0.000102937	47.6578	133.663
	rs10900221	A	G	A	G	0.132763	0.00879745	0.239554	0.717324	45493149	0.683956	0.0216116	0.0124191	45988597	1.10002e-26	462933	10	2	0.000246803	114.281	133.663
	rs10935751	T	C	T	C	-0.0686018	-0.0331414	0.704247	0.248665	149395023	0.141158	0.0225223	0.0116427	149112810	3.79997e-09	462933	3	2	7.49917e-05	34.7186	133.663
	rs112732186	T	G	T	G	0.0657975	-0.0114052	0.355734	0.685408	43423645	0.586414	0.020964	0.0110593	43650784	2.69998e-09	462933	2	2	7.64559e-05	35.3965	133.663
	rs11543269	T	C	T	C	-0.0958178	-0.0771738	0.123685	0.883716	57646765	0.0102068	0.0300434	0.0161276	55313997	2.80001e-09	462933	18	2	7.62429e-05	35.2979	133.663
	rs11644920	T	A	T	A	0.0768827	0.0203438	0.312722	0.323674	11551157	0.332351	0.0209862	0.0115644	11645013	2.99985e-11	462933	16	2	9.54666e-05	44.1987	133.663
	rs11691033	A	T	A	T	-0.118772	-0.020459	0.684622	0.68692	44002623	0.33103	0.0210475	0.0114606	44229762	3.59998e-25	462933	2	2	0.00023195	107.402	133.663
	rs11802588	G	C	G	C	0.0651529	0.0355388	0.478648	0.461353	154608419	0.0699713	0.019612	0.0106113	154580895	8.30004e-10	462933	1	2	8.14288e-05	37.699	133.663
	rs11887534	C	G	C	G	1.15075	0.0267434	0.065897	0.0843305	43839108	0.452639	0.0356092	0.0213565	44066247	1e-200	462933	2	2	0.00623258	2903.35	133.663
	rs1201467	C	G	C	G	-0.101631	-0.0332854	0.104519	0.0904704	104985119	0.332189	0.0343249	0.0173562	105432994	4.79999e-09	462933	6	2	7.40612e-05	34.2877	133.663
	rs1293297	C	G	C	G	0.101075	0.0464062	0.124744	0.0819746	11853964	0.188869	0.0353186	0.0162596	11711473	5.1e-10	462933	8	2	8.34677e-05	38.643	133.663
	rs13427681	C	G	C	G	0.061525	0.055719	0.560954	0.667717	218302840	0.00736444	0.0207914	0.0106856	219167563	8.50002e-09	462933	2	2	7.16073e-05	33.1516	133.663
	rs146652454	T	C	T	C	0.181154	-0.0520085	0.031145	0.992019	495761	0.6401	0.111234	0.0327125	535398	3.09999e-08	462933	7	2	6.62404e-05	30.6668	133.663
	rs150844304	C	A	C	A	0.188524	0.219559	0.025812	0.995316	43434427	0.121193	0.141671	0.0334253	43726625	1.7e-08	462933	15	2	6.87126e-05	31.8114	133.663
	rs17138478	A	C	A	C	0.10336	-0.00309444	0.128841	0.84295	37713312	0.908796	0.0270121	0.0158338	36073320	6.70039e-11	462933	17	2	9.20401e-05	42.6121	133.663
	rs1800961	T	C	T	C	0.326906	0.018057	0.030964	0.954566	44413724	0.696833	0.0463477	0.0305991	43042364	1.20005e-26	462933	20	2	0.000246493	114.137	133.663
	rs1801689	C	A	C	A	0.183939	-0.170178	0.030526	0.990179	66214462	0.08288	0.09813	0.0308109	64210580	2.39999e-09	462933	17	2	7.69812e-05	35.6397	133.663
	rs1993453	G	A	G	A	-0.123607	-0.0045058	0.663394	0.384452	58434625	0.822601	0.0200972	0.0112369	59347184	3.80014e-28	462933	8	2	0.00026131	121	133.663
	rs212099	A	T	A	T	-0.184116	0.0112305	0.165284	0.179867	47885745	0.664364	0.0258829	0.0143194	48389002	7.8001e-38	462933	19	2	0.000356992	165.322	133.663
	rs2288153	T	C	T	C	0.0848139	0.0162552	0.245156	0.733239	6421903	0.463231	0.0221601	0.0123263	6461534	6.00067e-12	462933	7	2	0.00010226	47.3443	133.663
	rs2290846	A	G	A	G	0.135147	0.0545576	0.286425	0.778088	150277928	0.0195596	0.0233682	0.0117239	151199080	9.60064e-31	462933	4	2	0.000286962	132.882	133.663
	rs2393776	A	G	A	G	0.103041	0.0417468	0.62005	0.416731	120986603	0.036317	0.0199424	0.01093	121424406	4.19952e-21	462933	12	2	0.000191944	88.8741	133.663
	rs2393969	C	A	C	A	0.0925014	0.0294478	0.471447	0.527739	63380680	0.133019	0.0196017	0.010629	65140440	3.19963e-18	462933	10	2	0.000163578	75.7379	133.663
	rs2470048	T	C	T	C	0.0669171	0.012055	0.708173	0.401302	119283165	0.544191	0.0198767	0.0116718	120295405	9.90011e-09	462933	8	2	7.09991e-05	32.87	133.663
	rs2727270	T	C	T	C	0.0974496	0.0860375	0.115949	0.730663	61835765	0.000107706	0.0222173	0.0165772	61603237	4.09996e-09	462933	11	2	7.46425e-05	34.5569	133.663
	rs2733737	C	T	C	T	-0.0790058	-0.0322573	0.625019	0.320411	35554501	0.123854	0.0209627	0.0109923	36045403	6.59933e-13	462933	19	2	0.000111577	51.6581	133.663
	rs2741044	A	G	A	G	0.0666284	0.0263673	0.293345	0.661032	233670722	0.203445	0.0207323	0.0116502	234579368	1.09999e-08	462933	2	2	7.06489e-05	32.7079	133.663
	rs28473566	A	G	A	G	-0.212423	-0.0495904	0.162942	0.82696	43785067	0.0547861	0.0258207	0.014342	44012206	1.20005e-49	462933	2	2	0.000473653	219.373	133.663
	rs28929474	T	C	T	C	0.486211	0.0637131	0.019753	0.980226	94378610	0.361705	0.0698517	0.0381332	94844947	3.10027e-37	462933	14	2	0.000351053	162.57	133.663
	rs3862794	C	T	C	T	0.0854175	-0.0392036	0.256545	0.808349	72827555	0.11099	0.0245982	0.0121502	72538600	2.09991e-12	462933	11	2	0.000106748	49.4224	133.663
	rs41276920	A	G	A	G	-0.125012	-0.0129619	0.087572	0.928929	89804689	0.735291	0.038338	0.0187576	90347920	2.70023e-11	462933	15	2	9.59383e-05	44.4171	133.663
	rs41281265	G	A	G	A	0.06178	0.00727402	0.349041	0.606292	40324700	0.715538	0.0199601	0.0111686	40720704	3.2e-08	462933	22	2	6.60924e-05	30.5983	133.663
	rs4665972	C	T	C	T	0.0944503	-0.0341723	0.6045	0.375599	27375230	0.0909997	0.0202186	0.010889	27598097	4.19952e-18	462933	2	2	0.000162497	75.2369	133.663
	rs4681516	C	G	C	G	-0.12953	0.00949332	0.561695	0.504574	149494338	0.6265	0.0195071	0.0107084	149212125	1.10002e-33	462933	3	2	0.00031596	146.314	133.663
	rs4814175	T	A	T	A	-0.0597813	0.01358	0.607496	0.658288	12978446	0.508012	0.0205155	0.0108698	12959094	3.79997e-08	462933	20	2	6.53344e-05	30.2473	133.663
	rs681343	T	C	T	C	0.118463	-0.0243022	0.50785	0.625108	48703205	0.227353	0.0201309	0.010585	49206462	4.49987e-29	462933	19	2	0.000270487	125.251	133.663
	rs686030	A	C	A	C	0.154643	-0.0731117	0.858629	0.118259	15304784	0.0151464	0.0301012	0.015235	15304782	3.29989e-24	462933	9	2	0.000222517	103.033	133.663
	rs708686	T	C	T	C	0.0781217	-0.0660208	0.2696	0.665281	5840608	0.00137076	0.0206267	0.0119809	5840619	7.00003e-11	462933	19	2	9.18352e-05	42.5173	133.663
	rs714583	A	T	A	T	-0.119795	0.0112504	0.230102	0.29485	107832708	0.601096	0.0215185	0.0128366	107473153	1e-20	462933	7	2	0.000188095	87.0913	133.663
	rs72931779	G	C	G	C	0.126555	0.046877	0.098516	0.103153	69987474	0.143723	0.0320621	0.0178185	69833580	1.20005e-12	462933	11	2	0.000108955	50.4443	133.663
	rs76818081	A	G	A	G	0.20717	-0.0525979	0.028962	0.963813	57347807	0.330967	0.0541038	0.0351682	57640005	3.79997e-09	462933	15	2	7.49558e-05	34.702	133.663
	rs7802555	C	A	C	A	-0.184139	0.00455811	0.140645	0.864379	87501034	0.873183	0.0285566	0.0152809	87130350	1.9002e-33	462933	7	2	0.000313576	145.209	133.663
	rs8112972	A	G	A	G	0.138418	-0.0810068	0.123537	0.912393	45887347	0.0194711	0.0346718	0.0161206	46390605	8.99912e-18	462933	19	2	0.000159234	73.7259	133.663
	rs932784	A	T	A	T	0.201322	0.0264654	0.022017	0.00945176	103214225	0.791497	0.100108	0.0361998	103866575	2.69998e-08	462933	13	2	6.68071e-05	30.9292	133.663
	rs9371004	C	T	C	T	-0.0826418	0.0334215	0.46429	0.630376	17601622	0.0984532	0.0202261	0.0106825	17601853	1e-14	462933	6	2	0.000129265	59.8483	133.663
finngen_R10_C3_CORPUS_UTERI_EXALLC	rs1047891	A	C	A	C	-0.0786453	-0.0191843	0.31577	0.677551	210675783	0.576319	0.0343331	0.0113921	211540507	5.10035e-12	462933	2	2	0.000102937	47.6578	133.663
	rs10900221	A	G	A	G	0.132763	0.0543346	0.239554	0.718061	45493149	0.125576	0.0354714	0.0124191	45988597	1.10002e-26	462933	10	2	0.000246803	114.281	133.663
	rs10935751	T	C	T	C	-0.0686018	-0.0128542	0.704247	0.248725	149395023	0.726951	0.036812	0.0116427	149112810	3.79997e-09	462933	3	2	7.49917e-05	34.7186	133.663
	rs112732186	T	G	T	G	0.0657975	-0.0576053	0.355734	0.685885	43423645	0.0927214	0.0342642	0.0110593	43650784	2.69998e-09	462933	2	2	7.64559e-05	35.3965	133.663
	rs11543269	T	C	T	C	-0.0958178	0.0757982	0.123685	0.884485	57646765	0.124354	0.0493237	0.0161276	55313997	2.80001e-09	462933	18	2	7.62429e-05	35.2979	133.663
	rs11644920	T	A	T	A	0.0768827	-0.0470909	0.312722	0.323859	11551157	0.170297	0.0343416	0.0115644	11645013	2.99985e-11	462933	16	2	9.54666e-05	44.1987	133.663
	rs11691033	A	T	A	T	-0.118772	0.00418765	0.684622	0.687124	44002623	0.903854	0.0346676	0.0114606	44229762	3.59998e-25	462933	2	2	0.00023195	107.402	133.663
	rs11802588	G	C	G	C	0.0651529	0.0110416	0.478648	0.460906	154608419	0.73015	0.0320115	0.0106113	154580895	8.30004e-10	462933	1	2	8.14288e-05	37.699	133.663
	rs11887534	C	G	C	G	1.15075	-0.00416153	0.065897	0.0845341	43839108	0.942594	0.0577914	0.0213565	44066247	1e-200	462933	2	2	0.00623258	2903.35	133.663
	rs1201467	C	G	C	G	-0.101631	-0.022098	0.104519	0.0899676	104985119	0.692422	0.0558637	0.0173562	105432994	4.79999e-09	462933	6	2	7.40612e-05	34.2877	133.663
	rs1293297	C	G	C	G	0.101075	-0.0177503	0.124744	0.0810853	11853964	0.76054	0.0582414	0.0162596	11711473	5.1e-10	462933	8	2	8.34677e-05	38.643	133.663
	rs13427681	C	G	C	G	0.061525	0.0327679	0.560954	0.668384	218302840	0.333169	0.0338598	0.0106856	219167563	8.50002e-09	462933	2	2	7.16073e-05	33.1516	133.663
	rs146652454	T	C	T	C	0.181154	-0.0125513	0.031145	0.992064	495761	0.946997	0.188803	0.0327125	535398	3.09999e-08	462933	7	2	6.62404e-05	30.6668	133.663
	rs150844304	C	A	C	A	0.188524	0.00951672	0.025812	0.995431	43434427	0.967963	0.236952	0.0334253	43726625	1.7e-08	462933	15	2	6.87126e-05	31.8114	133.663
	rs17138478	A	C	A	C	0.10336	-0.0249914	0.128841	0.843421	37713312	0.574368	0.0444981	0.0158338	36073320	6.70039e-11	462933	17	2	9.20401e-05	42.6121	133.663
	rs1800961	T	C	T	C	0.326906	-0.0451031	0.030964	0.95482	44413724	0.554374	0.0762885	0.0305991	43042364	1.20005e-26	462933	20	2	0.000246493	114.137	133.663
	rs1801689	C	A	C	A	0.183939	-0.136283	0.030526	0.990278	66214462	0.411716	0.166021	0.0308109	64210580	2.39999e-09	462933	17	2	7.69812e-05	35.6397	133.663
	rs1993453	G	A	G	A	-0.123607	0.0772619	0.663394	0.384693	58434625	0.0186986	0.0328566	0.0112369	59347184	3.80014e-28	462933	8	2	0.00026131	121	133.663
	rs212099	A	T	A	T	-0.184116	-0.0506729	0.165284	0.180359	47885745	0.224324	0.0417024	0.0143194	48389002	7.8001e-38	462933	19	2	0.000356992	165.322	133.663
	rs2288153	T	C	T	C	0.0848139	-0.0283081	0.245156	0.733393	6421903	0.432581	0.0360712	0.0123263	6461534	6.00067e-12	462933	7	2	0.00010226	47.3443	133.663
	rs2290846	A	G	A	G	0.135147	0.0241902	0.286425	0.777613	150277928	0.525313	0.0380842	0.0117239	151199080	9.60064e-31	462933	4	2	0.000286962	132.882	133.663
	rs2393776	A	G	A	G	0.103041	0.0641401	0.62005	0.417389	120986603	0.047732	0.0323982	0.01093	121424406	4.19952e-21	462933	12	2	0.000191944	88.8741	133.663
	rs2393969	C	A	C	A	0.0925014	-0.040838	0.471447	0.529661	63380680	0.201712	0.0319874	0.010629	65140440	3.19963e-18	462933	10	2	0.000163578	75.7379	133.663
	rs2470048	T	C	T	C	0.0669171	-0.0272256	0.708173	0.401755	119283165	0.400932	0.032413	0.0116718	120295405	9.90011e-09	462933	8	2	7.09991e-05	32.87	133.663
	rs2727270	T	C	T	C	0.0974496	-0.0211853	0.115949	0.731391	61835765	0.554872	0.0358784	0.0165772	61603237	4.09996e-09	462933	11	2	7.46425e-05	34.5569	133.663
	rs2733737	C	T	C	T	-0.0790058	0.0312042	0.625019	0.320479	35554501	0.362798	0.0342886	0.0109923	36045403	6.59933e-13	462933	19	2	0.000111577	51.6581	133.663
	rs2741044	A	G	A	G	0.0666284	-0.00473164	0.293345	0.660904	233670722	0.887988	0.0335932	0.0116502	234579368	1.09999e-08	462933	2	2	7.06489e-05	32.7079	133.663
	rs28473566	A	G	A	G	-0.212423	-0.00610761	0.162942	0.827546	43785067	0.88573	0.0424998	0.014342	44012206	1.20005e-49	462933	2	2	0.000473653	219.373	133.663
	rs28929474	T	C	T	C	0.486211	0.0292667	0.019753	0.980319	94378610	0.798224	0.114481	0.0381332	94844947	3.10027e-37	462933	14	2	0.000351053	162.57	133.663
	rs3862794	C	T	C	T	0.0854175	-0.0372063	0.256545	0.808407	72827555	0.359069	0.0405677	0.0121502	72538600	2.09991e-12	462933	11	2	0.000106748	49.4224	133.663
	rs41276920	A	G	A	G	-0.125012	0.00126601	0.087572	0.928377	89804689	0.983714	0.0620218	0.0187576	90347920	2.70023e-11	462933	15	2	9.59383e-05	44.4171	133.663
	rs41281265	G	A	G	A	0.06178	0.0468099	0.349041	0.606134	40324700	0.152877	0.0327469	0.0111686	40720704	3.2e-08	462933	22	2	6.60924e-05	30.5983	133.663
	rs4665972	C	T	C	T	0.0944503	-0.00914282	0.6045	0.374577	27375230	0.781651	0.0329865	0.010889	27598097	4.19952e-18	462933	2	2	0.000162497	75.2369	133.663
	rs4681516	C	G	C	G	-0.12953	-0.0242458	0.561695	0.504138	149494338	0.448016	0.031956	0.0107084	149212125	1.10002e-33	462933	3	2	0.00031596	146.314	133.663
	rs4814175	T	A	T	A	-0.0597813	0.0549113	0.607496	0.658594	12978446	0.102759	0.0336544	0.0108698	12959094	3.79997e-08	462933	20	2	6.53344e-05	30.2473	133.663
	rs681343	T	C	T	C	0.118463	0.0663945	0.50785	0.625633	48703205	0.0437421	0.0329248	0.010585	49206462	4.49987e-29	462933	19	2	0.000270487	125.251	133.663
	rs686030	A	C	A	C	0.154643	-0.0661003	0.858629	0.118131	15304784	0.18013	0.0493155	0.015235	15304782	3.29989e-24	462933	9	2	0.000222517	103.033	133.663
	rs708686	T	C	T	C	0.0781217	0.0499586	0.2696	0.665088	5840608	0.13893	0.0337607	0.0119809	5840619	7.00003e-11	462933	19	2	9.18352e-05	42.5173	133.663
	rs714583	A	T	A	T	-0.119795	-0.0585176	0.230102	0.295066	107832708	0.0940719	0.0349505	0.0128366	107473153	1e-20	462933	7	2	0.000188095	87.0913	133.663
	rs72931779	G	C	G	C	0.126555	0.0567456	0.098516	0.102645	69987474	0.281194	0.0526572	0.0178185	69833580	1.20005e-12	462933	11	2	0.000108955	50.4443	133.663
	rs76818081	A	G	A	G	0.20717	-0.109059	0.028962	0.963746	57347807	0.214286	0.0878184	0.0351682	57640005	3.79997e-09	462933	15	2	7.49558e-05	34.702	133.663
	rs7802555	C	A	C	A	-0.184139	-0.0587878	0.140645	0.864435	87501034	0.207295	0.0466186	0.0152809	87130350	1.9002e-33	462933	7	2	0.000313576	145.209	133.663
	rs8112972	A	G	A	G	0.138418	-0.000146407	0.123537	0.91255	45887347	0.997939	0.0566655	0.0161206	46390605	8.99912e-18	462933	19	2	0.000159234	73.7259	133.663
	rs932784	A	T	A	T	0.201322	-0.153897	0.022017	0.00948298	103214225	0.33824	0.160703	0.0361998	103866575	2.69998e-08	462933	13	2	6.68071e-05	30.9292	133.663
	rs9371004	C	T	C	T	-0.0826418	-0.0136645	0.46429	0.629765	17601622	0.678666	0.0329833	0.0106825	17601853	1e-14	462933	6	2	0.000129265	59.8483	133.663
finngen_R10_C3_EYE_ADNEXA_EXALLC	rs1047891	A	C	A	C	-0.0786453	-0.107275	0.31577	0.677193	210675783	0.294547	0.102342	0.0113921	211540507	5.10035e-12	462933	2	2	0.000102937	47.6578	133.663
	rs10900221	A	G	A	G	0.132763	-0.124691	0.239554	0.717328	45493149	0.23981	0.106079	0.0124191	45988597	1.10002e-26	462933	10	2	0.000246803	114.281	133.663
	rs10935751	T	C	T	C	-0.0686018	0.179359	0.704247	0.248718	149395023	0.101776	0.109612	0.0116427	149112810	3.79997e-09	462933	3	2	7.49917e-05	34.7186	133.663
	rs112732186	T	G	T	G	0.0657975	-0.0584092	0.355734	0.685543	43423645	0.569066	0.102575	0.0110593	43650784	2.69998e-09	462933	2	2	7.64559e-05	35.3965	133.663
	rs11543269	T	C	T	C	-0.0958178	0.215361	0.123685	0.88393	57646765	0.146012	0.148141	0.0161276	55313997	2.80001e-09	462933	18	2	7.62429e-05	35.2979	133.663
	rs11644920	T	A	T	A	0.0768827	-0.052501	0.312722	0.323566	11551157	0.609781	0.102865	0.0115644	11645013	2.99985e-11	462933	16	2	9.54666e-05	44.1987	133.663
	rs11691033	A	T	A	T	-0.118772	0.0569377	0.684622	0.687099	44002623	0.582004	0.103437	0.0114606	44229762	3.59998e-25	462933	2	2	0.00023195	107.402	133.663
	rs11802588	G	C	G	C	0.0651529	0.0667049	0.478648	0.461123	154608419	0.487799	0.0961423	0.0106113	154580895	8.30004e-10	462933	1	2	8.14288e-05	37.699	133.663
	rs11887534	C	G	C	G	1.15075	0.0129695	0.065897	0.0843414	43839108	0.940215	0.172928	0.0213565	44066247	1e-200	462933	2	2	0.00623258	2903.35	133.663
	rs1201467	C	G	C	G	-0.101631	-0.00902241	0.104519	0.0905468	104985119	0.956625	0.165886	0.0173562	105432994	4.79999e-09	462933	6	2	7.40612e-05	34.2877	133.663
	rs1293297	C	G	C	G	0.101075	0.31173	0.124744	0.0818837	11853964	0.0737751	0.174345	0.0162596	11711473	5.1e-10	462933	8	2	8.34677e-05	38.643	133.663
	rs13427681	C	G	C	G	0.061525	-0.063597	0.560954	0.667563	218302840	0.531036	0.101524	0.0106856	219167563	8.50002e-09	462933	2	2	7.16073e-05	33.1516	133.663
	rs146652454	T	C	T	C	0.181154	0.239527	0.031145	0.992037	495761	0.66815	0.558743	0.0327125	535398	3.09999e-08	462933	7	2	6.62404e-05	30.6668	133.663
	rs150844304	C	A	C	A	0.188524	0.573223	0.025812	0.995303	43434427	0.411235	0.697587	0.0334253	43726625	1.7e-08	462933	15	2	6.87126e-05	31.8114	133.663
	rs17138478	A	C	A	C	0.10336	0.116272	0.128841	0.842965	37713312	0.377816	0.131838	0.0158338	36073320	6.70039e-11	462933	17	2	9.20401e-05	42.6121	133.663
	rs1800961	T	C	T	C	0.326906	-0.116875	0.030964	0.954568	44413724	0.605858	0.226504	0.0305991	43042364	1.20005e-26	462933	20	2	0.000246493	114.137	133.663
	rs1801689	C	A	C	A	0.183939	0.5001	0.030526	0.990214	66214462	0.305368	0.487908	0.0308109	64210580	2.39999e-09	462933	17	2	7.69812e-05	35.6397	133.663
	rs1993453	G	A	G	A	-0.123607	0.0439776	0.663394	0.384534	58434625	0.654107	0.0981502	0.0112369	59347184	3.80014e-28	462933	8	2	0.00026131	121	133.663
	rs212099	A	T	A	T	-0.184116	-0.389779	0.165284	0.179907	47885745	0.00261764	0.12952	0.0143194	48389002	7.8001e-38	462933	19	2	0.000356992	165.322	133.663
	rs2288153	T	C	T	C	0.0848139	0.079464	0.245156	0.733161	6421903	0.462983	0.10827	0.0123263	6461534	6.00067e-12	462933	7	2	0.00010226	47.3443	133.663
	rs2290846	A	G	A	G	0.135147	-0.00487882	0.286425	0.777954	150277928	0.966034	0.114572	0.0117239	151199080	9.60064e-31	462933	4	2	0.000286962	132.882	133.663
	rs2393776	A	G	A	G	0.103041	-0.078984	0.62005	0.416703	120986603	0.417668	0.0974541	0.01093	121424406	4.19952e-21	462933	12	2	0.000191944	88.8741	133.663
	rs2393969	C	A	C	A	0.0925014	0.119727	0.471447	0.527662	63380680	0.210763	0.0956694	0.010629	65140440	3.19963e-18	462933	10	2	0.000163578	75.7379	133.663
	rs2470048	T	C	T	C	0.0669171	-0.00206102	0.708173	0.401251	119283165	0.983141	0.0975354	0.0116718	120295405	9.90011e-09	462933	8	2	7.09991e-05	32.87	133.663
	rs2727270	T	C	T	C	0.0974496	0.014794	0.115949	0.730366	61835765	0.890765	0.107721	0.0165772	61603237	4.09996e-09	462933	11	2	7.46425e-05	34.5569	133.663
	rs2733737	C	T	C	T	-0.0790058	-0.0747474	0.625019	0.320538	35554501	0.465126	0.102333	0.0109923	36045403	6.59933e-13	462933	19	2	0.000111577	51.6581	133.663
	rs2741044	A	G	A	G	0.0666284	-0.104717	0.293345	0.660771	233670722	0.299987	0.101033	0.0116502	234579368	1.09999e-08	462933	2	2	7.06489e-05	32.7079	133.663
	rs28473566	A	G	A	G	-0.212423	-0.076133	0.162942	0.827077	43785067	0.546534	0.126265	0.014342	44012206	1.20005e-49	462933	2	2	0.000473653	219.373	133.663
	rs28929474	T	C	T	C	0.486211	-0.449091	0.019753	0.980202	94378610	0.181968	0.336469	0.0381332	94844947	3.10027e-37	462933	14	2	0.000351053	162.57	133.663
	rs3862794	C	T	C	T	0.0854175	0.116676	0.256545	0.808568	72827555	0.335151	0.121059	0.0121502	72538600	2.09991e-12	462933	11	2	0.000106748	49.4224	133.663
	rs41276920	A	G	A	G	-0.125012	-0.428185	0.087572	0.928904	89804689	0.0217045	0.186532	0.0187576	90347920	2.70023e-11	462933	15	2	9.59383e-05	44.4171	133.663
	rs41281265	G	A	G	A	0.06178	-0.0541779	0.349041	0.606264	40324700	0.580522	0.0980378	0.0111686	40720704	3.2e-08	462933	22	2	6.60924e-05	30.5983	133.663
	rs4665972	C	T	C	T	0.0944503	-0.035102	0.6045	0.37578	27375230	0.722301	0.0987718	0.010889	27598097	4.19952e-18	462933	2	2	0.000162497	75.2369	133.663
	rs4681516	C	G	C	G	-0.12953	-0.0026533	0.561695	0.504571	149494338	0.977798	0.0953425	0.0107084	149212125	1.10002e-33	462933	3	2	0.00031596	146.314	133.663
	rs4814175	T	A	T	A	-0.0597813	0.0295911	0.607496	0.658239	12978446	0.768069	0.100342	0.0108698	12959094	3.79997e-08	462933	20	2	6.53344e-05	30.2473	133.663
	rs681343	T	C	T	C	0.118463	-0.0969102	0.50785	0.625192	48703205	0.325439	0.0985517	0.010585	49206462	4.49987e-29	462933	19	2	0.000270487	125.251	133.663
	rs686030	A	C	A	C	0.154643	0.0377257	0.858629	0.118353	15304784	0.798139	0.147506	0.015235	15304782	3.29989e-24	462933	9	2	0.000222517	103.033	133.663
	rs708686	T	C	T	C	0.0781217	-0.106324	0.2696	0.665456	5840608	0.295737	0.101685	0.0119809	5840619	7.00003e-11	462933	19	2	9.18352e-05	42.5173	133.663
	rs714583	A	T	A	T	-0.119795	0.0504206	0.230102	0.294846	107832708	0.629328	0.104461	0.0128366	107473153	1e-20	462933	7	2	0.000188095	87.0913	133.663
	rs72931779	G	C	G	C	0.126555	-0.0710403	0.098516	0.103062	69987474	0.650844	0.156964	0.0178185	69833580	1.20005e-12	462933	11	2	0.000108955	50.4443	133.663
	rs76818081	A	G	A	G	0.20717	-0.307243	0.028962	0.963843	57347807	0.242309	0.262773	0.0351682	57640005	3.79997e-09	462933	15	2	7.49558e-05	34.702	133.663
	rs7802555	C	A	C	A	-0.184139	0.103584	0.140645	0.864361	87501034	0.456781	0.139196	0.0152809	87130350	1.9002e-33	462933	7	2	0.000313576	145.209	133.663
	rs8112972	A	G	A	G	0.138418	-0.0779443	0.123537	0.912487	45887347	0.648966	0.171231	0.0161206	46390605	8.99912e-18	462933	19	2	0.000159234	73.7259	133.663
	rs932784	A	T	A	T	0.201322	-0.0838789	0.022017	0.0094426	103214225	0.862588	0.484623	0.0361998	103866575	2.69998e-08	462933	13	2	6.68071e-05	30.9292	133.663
	rs9371004	C	T	C	T	-0.0826418	0.128216	0.46429	0.630229	17601622	0.194819	0.0988974	0.0106825	17601853	1e-14	462933	6	2	0.000129265	59.8483	133.663
finngen_R10_C3_HEPATOCELLU_CARC_EXALLC	rs1047891	A	C	A	C	-0.0786453	-0.0488207	0.31577	0.677201	210675783	0.477974	0.0688036	0.0113921	211540507	5.10035e-12	462933	2	2	0.000102937	47.6578	133.663
	rs10900221	A	G	A	G	0.132763	0.038472	0.239554	0.71735	45493149	0.586445	0.0707212	0.0124191	45988597	1.10002e-26	462933	10	2	0.000246803	114.281	133.663
	rs10935751	T	C	T	C	-0.0686018	0.0992263	0.704247	0.248725	149395023	0.17893	0.073826	0.0116427	149112810	3.79997e-09	462933	3	2	7.49917e-05	34.7186	133.663
	rs112732186	T	G	T	G	0.0657975	0.0784581	0.355734	0.685575	43423645	0.25294	0.068628	0.0110593	43650784	2.69998e-09	462933	2	2	7.64559e-05	35.3965	133.663
	rs11543269	T	C	T	C	-0.0958178	0.10652	0.123685	0.883933	57646765	0.284748	0.0995784	0.0161276	55313997	2.80001e-09	462933	18	2	7.62429e-05	35.2979	133.663
	rs11644920	T	A	T	A	0.0768827	0.0544539	0.312722	0.323591	11551157	0.427587	0.0686399	0.0115644	11645013	2.99985e-11	462933	16	2	9.54666e-05	44.1987	133.663
	rs11691033	A	T	A	T	-0.118772	0.0182274	0.684622	0.68709	44002623	0.791455	0.0689331	0.0114606	44229762	3.59998e-25	462933	2	2	0.00023195	107.402	133.663
	rs11802588	G	C	G	C	0.0651529	-0.0624196	0.478648	0.461091	154608419	0.331842	0.0643228	0.0106113	154580895	8.30004e-10	462933	1	2	8.14288e-05	37.699	133.663
	rs11887534	C	G	C	G	1.15075	0.295425	0.065897	0.0843779	43839108	0.0049854	0.105209	0.0213565	44066247	1e-200	462933	2	2	0.00623258	2903.35	133.663
	rs1201467	C	G	C	G	-0.101631	0.0669409	0.104519	0.0905548	104985119	0.54376	0.110256	0.0173562	105432994	4.79999e-09	462933	6	2	7.40612e-05	34.2877	133.663
	rs1293297	C	G	C	G	0.101075	-0.020323	0.124744	0.0818687	11853964	0.860164	0.115363	0.0162596	11711473	5.1e-10	462933	8	2	8.34677e-05	38.643	133.663
	rs13427681	C	G	C	G	0.061525	0.0910836	0.560954	0.667605	218302840	0.178103	0.0676387	0.0106856	219167563	8.50002e-09	462933	2	2	7.16073e-05	33.1516	133.663
	rs146652454	T	C	T	C	0.181154	-0.79882	0.031145	0.992026	495761	0.0310685	0.370476	0.0327125	535398	3.09999e-08	462933	7	2	6.62404e-05	30.6668	133.663
	rs150844304	C	A	C	A	0.188524	0.0520415	0.025812	0.9953	43434427	0.906957	0.445264	0.0334253	43726625	1.7e-08	462933	15	2	6.87126e-05	31.8114	133.663
	rs17138478	A	C	A	C	0.10336	0.175944	0.128841	0.842989	37713312	0.0465297	0.088389	0.0158338	36073320	6.70039e-11	462933	17	2	9.20401e-05	42.6121	133.663
	rs1800961	T	C	T	C	0.326906	-0.355938	0.030964	0.954548	44413724	0.0205499	0.153677	0.0305991	43042364	1.20005e-26	462933	20	2	0.000246493	114.137	133.663
	rs1801689	C	A	C	A	0.183939	0.166982	0.030526	0.990213	66214462	0.611443	0.328695	0.0308109	64210580	2.39999e-09	462933	17	2	7.69812e-05	35.6397	133.663
	rs1993453	G	A	G	A	-0.123607	-0.00531922	0.663394	0.38452	58434625	0.935552	0.0657821	0.0112369	59347184	3.80014e-28	462933	8	2	0.00026131	121	133.663
	rs212099	A	T	A	T	-0.184116	-0.0152213	0.165284	0.179938	47885745	0.857407	0.0847148	0.0143194	48389002	7.8001e-38	462933	19	2	0.000356992	165.322	133.663
	rs2288153	T	C	T	C	0.0848139	0.0874734	0.245156	0.733171	6421903	0.224449	0.0720074	0.0123263	6461534	6.00067e-12	462933	7	2	0.00010226	47.3443	133.663
	rs2290846	A	G	A	G	0.135147	0.0382917	0.286425	0.777965	150277928	0.615971	0.0763438	0.0117239	151199080	9.60064e-31	462933	4	2	0.000286962	132.882	133.663
	rs2393776	A	G	A	G	0.103041	0.057189	0.62005	0.416728	120986603	0.382515	0.0654882	0.01093	121424406	4.19952e-21	462933	12	2	0.000191944	88.8741	133.663
	rs2393969	C	A	C	A	0.0925014	0.0725787	0.471447	0.527665	63380680	0.257036	0.0640349	0.010629	65140440	3.19963e-18	462933	10	2	0.000163578	75.7379	133.663
	rs2470048	T	C	T	C	0.0669171	-0.00920682	0.708173	0.401245	119283165	0.888025	0.0653874	0.0116718	120295405	9.90011e-09	462933	8	2	7.09991e-05	32.87	133.663
	rs2727270	T	C	T	C	0.0974496	0.00663042	0.115949	0.730363	61835765	0.92641	0.0717867	0.0165772	61603237	4.09996e-09	462933	11	2	7.46425e-05	34.5569	133.663
	rs2733737	C	T	C	T	-0.0790058	-0.0138794	0.625019	0.320542	35554501	0.839678	0.0686065	0.0109923	36045403	6.59933e-13	462933	19	2	0.000111577	51.6581	133.663
	rs2741044	A	G	A	G	0.0666284	-0.0203916	0.293345	0.660789	233670722	0.763363	0.0677308	0.0116502	234579368	1.09999e-08	462933	2	2	7.06489e-05	32.7079	133.663
	rs28473566	A	G	A	G	-0.212423	-0.0138847	0.162942	0.827078	43785067	0.869188	0.084308	0.014342	44012206	1.20005e-49	462933	2	2	0.000473653	219.373	133.663
	rs28929474	T	C	T	C	0.486211	-0.576707	0.019753	0.980186	94378610	0.00227149	0.188946	0.0381332	94844947	3.10027e-37	462933	14	2	0.000351053	162.57	133.663
	rs3862794	C	T	C	T	0.0854175	0.181753	0.256545	0.808597	72827555	0.0245844	0.0808556	0.0121502	72538600	2.09991e-12	462933	11	2	0.000106748	49.4224	133.663
	rs41276920	A	G	A	G	-0.125012	-0.000473326	0.087572	0.928926	89804689	0.996998	0.125797	0.0187576	90347920	2.70023e-11	462933	15	2	9.59383e-05	44.4171	133.663
	rs41281265	G	A	G	A	0.06178	-0.0339819	0.349041	0.606259	40324700	0.603105	0.0653573	0.0111686	40720704	3.2e-08	462933	22	2	6.60924e-05	30.5983	133.663
	rs4665972	C	T	C	T	0.0944503	0.04698	0.6045	0.3758	27375230	0.476748	0.0660255	0.010889	27598097	4.19952e-18	462933	2	2	0.000162497	75.2369	133.663
	rs4681516	C	G	C	G	-0.12953	-0.0421414	0.561695	0.50456	149494338	0.508046	0.063669	0.0107084	149212125	1.10002e-33	462933	3	2	0.00031596	146.314	133.663
	rs4814175	T	A	T	A	-0.0597813	0.00867432	0.607496	0.658235	12978446	0.896833	0.066899	0.0108698	12959094	3.79997e-08	462933	20	2	6.53344e-05	30.2473	133.663
	rs681343	T	C	T	C	0.118463	-0.0314463	0.50785	0.625191	48703205	0.63122	0.0655118	0.010585	49206462	4.49987e-29	462933	19	2	0.000270487	125.251	133.663
	rs686030	A	C	A	C	0.154643	-0.0892188	0.858629	0.118337	15304784	0.367465	0.0989965	0.015235	15304782	3.29989e-24	462933	9	2	0.000222517	103.033	133.663
	rs708686	T	C	T	C	0.0781217	0.0240314	0.2696	0.665482	5840608	0.724361	0.0681478	0.0119809	5840619	7.00003e-11	462933	19	2	9.18352e-05	42.5173	133.663
	rs714583	A	T	A	T	-0.119795	0.0407436	0.230102	0.294852	107832708	0.561759	0.0702198	0.0128366	107473153	1e-20	462933	7	2	0.000188095	87.0913	133.663
	rs72931779	G	C	G	C	0.126555	-0.0738754	0.098516	0.103056	69987474	0.482112	0.105099	0.0178185	69833580	1.20005e-12	462933	11	2	0.000108955	50.4443	133.663
	rs76818081	A	G	A	G	0.20717	-0.00703163	0.028962	0.96385	57347807	0.968785	0.179686	0.0351682	57640005	3.79997e-09	462933	15	2	7.49558e-05	34.702	133.663
	rs7802555	C	A	C	A	-0.184139	-0.0452286	0.140645	0.864344	87501034	0.625799	0.0927482	0.0152809	87130350	1.9002e-33	462933	7	2	0.000313576	145.209	133.663
	rs8112972	A	G	A	G	0.138418	0.0485825	0.123537	0.912495	45887347	0.667739	0.113179	0.0161206	46390605	8.99912e-18	462933	19	2	0.000159234	73.7259	133.663
	rs932784	A	T	A	T	0.201322	-0.10642	0.022017	0.00944217	103214225	0.741375	0.322453	0.0361998	103866575	2.69998e-08	462933	13	2	6.68071e-05	30.9292	133.663
	rs9371004	C	T	C	T	-0.0826418	-0.0846176	0.46429	0.630177	17601622	0.200396	0.0660855	0.0106825	17601853	1e-14	462933	6	2	0.000129265	59.8483	133.663
finngen_R10_C3_HYPOPHARYNX_EXALLC	rs1047891	A	C	A	C	-0.0786453	0.0430278	0.31577	0.677211	210675783	0.778553	0.153011	0.0113921	211540507	5.10035e-12	462933	2	2	0.000102937	47.6578	133.663
	rs10900221	A	G	A	G	0.132763	0.0444371	0.239554	0.717347	45493149	0.776345	0.156421	0.0124191	45988597	1.10002e-26	462933	10	2	0.000246803	114.281	133.663
	rs10935751	T	C	T	C	-0.0686018	0.226646	0.704247	0.248704	149395023	0.169894	0.165129	0.0116427	149112810	3.79997e-09	462933	3	2	7.49917e-05	34.7186	133.663
	rs112732186	T	G	T	G	0.0657975	-0.0383817	0.355734	0.68555	43423645	0.802467	0.153431	0.0110593	43650784	2.69998e-09	462933	2	2	7.64559e-05	35.3965	133.663
	rs11543269	T	C	T	C	-0.0958178	-0.0664064	0.123685	0.883914	57646765	0.766754	0.223874	0.0161276	55313997	2.80001e-09	462933	18	2	7.62429e-05	35.2979	133.663
	rs11644920	T	A	T	A	0.0768827	-0.153838	0.312722	0.323563	11551157	0.315762	0.153347	0.0115644	11645013	2.99985e-11	462933	16	2	9.54666e-05	44.1987	133.663
	rs11691033	A	T	A	T	-0.118772	0.107964	0.684622	0.687098	44002623	0.480611	0.15307	0.0114606	44229762	3.59998e-25	462933	2	2	0.00023195	107.402	133.663
	rs11802588	G	C	G	C	0.0651529	-0.106687	0.478648	0.461104	154608419	0.454359	0.142597	0.0106113	154580895	8.30004e-10	462933	1	2	8.14288e-05	37.699	133.663
	rs11887534	C	G	C	G	1.15075	0.63106	0.065897	0.0843567	43839108	0.0144331	0.257965	0.0213565	44066247	1e-200	462933	2	2	0.00623258	2903.35	133.663
	rs1201467	C	G	C	G	-0.101631	0.290218	0.104519	0.0905562	104985119	0.231084	0.242339	0.0173562	105432994	4.79999e-09	462933	6	2	7.40612e-05	34.2877	133.663
	rs1293297	C	G	C	G	0.101075	0.0352678	0.124744	0.081867	11853964	0.892285	0.260444	0.0162596	11711473	5.1e-10	462933	8	2	8.34677e-05	38.643	133.663
	rs13427681	C	G	C	G	0.061525	0.00962997	0.560954	0.667576	218302840	0.949177	0.151081	0.0106856	219167563	8.50002e-09	462933	2	2	7.16073e-05	33.1516	133.663
	rs146652454	T	C	T	C	0.181154	-0.935007	0.031145	0.992033	495761	0.251512	0.815401	0.0327125	535398	3.09999e-08	462933	7	2	6.62404e-05	30.6668	133.663
	rs150844304	C	A	C	A	0.188524	1.00515	0.025812	0.995302	43434427	0.345316	1.0651	0.0334253	43726625	1.7e-08	462933	15	2	6.87126e-05	31.8114	133.663
	rs17138478	A	C	A	C	0.10336	0.21343	0.128841	0.842962	37713312	0.27624	0.196022	0.0158338	36073320	6.70039e-11	462933	17	2	9.20401e-05	42.6121	133.663
	rs1800961	T	C	T	C	0.326906	-0.394008	0.030964	0.954566	44413724	0.239564	0.335019	0.0305991	43042364	1.20005e-26	462933	20	2	0.000246493	114.137	133.663
	rs1801689	C	A	C	A	0.183939	-0.168655	0.030526	0.99021	66214462	0.826364	0.768828	0.0308109	64210580	2.39999e-09	462933	17	2	7.69812e-05	35.6397	133.663
	rs1993453	G	A	G	A	-0.123607	-0.221185	0.663394	0.384511	58434625	0.129227	0.145789	0.0112369	59347184	3.80014e-28	462933	8	2	0.00026131	121	133.663
	rs212099	A	T	A	T	-0.184116	-0.0723932	0.165284	0.179945	47885745	0.699351	0.187451	0.0143194	48389002	7.8001e-38	462933	19	2	0.000356992	165.322	133.663
	rs2288153	T	C	T	C	0.0848139	-0.0673081	0.245156	0.733142	6421903	0.674773	0.160408	0.0123263	6461534	6.00067e-12	462933	7	2	0.00010226	47.3443	133.663
	rs2290846	A	G	A	G	0.135147	-0.0267639	0.286425	0.777953	150277928	0.875312	0.170563	0.0117239	151199080	9.60064e-31	462933	4	2	0.000286962	132.882	133.663
	rs2393776	A	G	A	G	0.103041	0.0780901	0.62005	0.416721	120986603	0.589633	0.144781	0.01093	121424406	4.19952e-21	462933	12	2	0.000191944	88.8741	133.663
	rs2393969	C	A	C	A	0.0925014	-0.183155	0.471447	0.52763	63380680	0.201163	0.143286	0.010629	65140440	3.19963e-18	462933	10	2	0.000163578	75.7379	133.663
	rs2470048	T	C	T	C	0.0669171	0.0520625	0.708173	0.401256	119283165	0.719722	0.145089	0.0116718	120295405	9.90011e-09	462933	8	2	7.09991e-05	32.87	133.663
	rs2727270	T	C	T	C	0.0974496	0.117522	0.115949	0.73037	61835765	0.463981	0.160482	0.0165772	61603237	4.09996e-09	462933	11	2	7.46425e-05	34.5569	133.663
	rs2733737	C	T	C	T	-0.0790058	-0.0171952	0.625019	0.320547	35554501	0.909942	0.15202	0.0109923	36045403	6.59933e-13	462933	19	2	0.000111577	51.6581	133.663
	rs2741044	A	G	A	G	0.0666284	0.137592	0.293345	0.660795	233670722	0.35775	0.149612	0.0116502	234579368	1.09999e-08	462933	2	2	7.06489e-05	32.7079	133.663
	rs28473566	A	G	A	G	-0.212423	0.0732524	0.162942	0.827088	43785067	0.698482	0.189102	0.014342	44012206	1.20005e-49	462933	2	2	0.000473653	219.373	133.663
	rs28929474	T	C	T	C	0.486211	0.196507	0.019753	0.98021	94378610	0.706778	0.522365	0.0381332	94844947	3.10027e-37	462933	14	2	0.000351053	162.57	133.663
	rs3862794	C	T	C	T	0.0854175	-0.127421	0.256545	0.808551	72827555	0.481163	0.180884	0.0121502	72538600	2.09991e-12	462933	11	2	0.000106748	49.4224	133.663
	rs41276920	A	G	A	G	-0.125012	0.0730804	0.087572	0.928925	89804689	0.783922	0.26651	0.0187576	90347920	2.70023e-11	462933	15	2	9.59383e-05	44.4171	133.663
	rs41281265	G	A	G	A	0.06178	0.12654	0.349041	0.60628	40324700	0.38169	0.144653	0.0111686	40720704	3.2e-08	462933	22	2	6.60924e-05	30.5983	133.663
	rs4665972	C	T	C	T	0.0944503	-0.374733	0.6045	0.375753	27375230	0.00626181	0.137077	0.010889	27598097	4.19952e-18	462933	2	2	0.000162497	75.2369	133.663
	rs4681516	C	G	C	G	-0.12953	-0.0849088	0.561695	0.504565	149494338	0.550136	0.142093	0.0107084	149212125	1.10002e-33	462933	3	2	0.00031596	146.314	133.663
	rs4814175	T	A	T	A	-0.0597813	-0.300508	0.607496	0.658213	12978446	0.0452991	0.150114	0.0108698	12959094	3.79997e-08	462933	20	2	6.53344e-05	30.2473	133.663
	rs681343	T	C	T	C	0.118463	0.053138	0.50785	0.625215	48703205	0.716853	0.14652	0.010585	49206462	4.49987e-29	462933	19	2	0.000270487	125.251	133.663
	rs686030	A	C	A	C	0.154643	0.10885	0.858629	0.118352	15304784	0.626663	0.223773	0.015235	15304782	3.29989e-24	462933	9	2	0.000222517	103.033	133.663
	rs708686	T	C	T	C	0.0781217	-0.122248	0.2696	0.665462	5840608	0.419516	0.151436	0.0119809	5840619	7.00003e-11	462933	19	2	9.18352e-05	42.5173	133.663
	rs714583	A	T	A	T	-0.119795	0.0387329	0.230102	0.294838	107832708	0.804928	0.156829	0.0128366	107473153	1e-20	462933	7	2	0.000188095	87.0913	133.663
	rs72931779	G	C	G	C	0.126555	-0.193362	0.098516	0.10306	69987474	0.412645	0.236024	0.0178185	69833580	1.20005e-12	462933	11	2	0.000108955	50.4443	133.663
	rs76818081	A	G	A	G	0.20717	-0.770588	0.028962	0.963844	57347807	0.0637236	0.415611	0.0351682	57640005	3.79997e-09	462933	15	2	7.49558e-05	34.702	133.663
	rs7802555	C	A	C	A	-0.184139	0.27246	0.140645	0.864362	87501034	0.188994	0.207421	0.0152809	87130350	1.9002e-33	462933	7	2	0.000313576	145.209	133.663
	rs8112972	A	G	A	G	0.138418	0.0527089	0.123537	0.912491	45887347	0.835782	0.254274	0.0161206	46390605	8.99912e-18	462933	19	2	0.000159234	73.7259	133.663
	rs932784	A	T	A	T	0.201322	0.0663413	0.022017	0.00944314	103214225	0.927683	0.730952	0.0361998	103866575	2.69998e-08	462933	13	2	6.68071e-05	30.9292	133.663
	rs9371004	C	T	C	T	-0.0826418	0.0989888	0.46429	0.630216	17601622	0.502863	0.147746	0.0106825	17601853	1e-14	462933	6	2	0.000129265	59.8483	133.663
finngen_R10_C3_KIDNEY_NOTRENALPELVIS_EXALLC	rs1047891	A	C	A	C	-0.0786453	-0.00878609	0.31577	0.677225	210675783	0.781658	0.0317006	0.0113921	211540507	5.10035e-12	462933	2	2	0.000102937	47.6578	133.663
	rs10900221	A	G	A	G	0.132763	-0.0284123	0.239554	0.717282	45493149	0.384092	0.0326435	0.0124191	45988597	1.10002e-26	462933	10	2	0.000246803	114.281	133.663
	rs10935751	T	C	T	C	-0.0686018	-0.0401417	0.704247	0.248656	149395023	0.238156	0.0340296	0.0116427	149112810	3.79997e-09	462933	3	2	7.49917e-05	34.7186	133.663
	rs112732186	T	G	T	G	0.0657975	0.0155263	0.355734	0.685549	43423645	0.623789	0.031655	0.0110593	43650784	2.69998e-09	462933	2	2	7.64559e-05	35.3965	133.663
	rs11543269	T	C	T	C	-0.0958178	0.0237971	0.123685	0.883912	57646765	0.601028	0.0455078	0.0161276	55313997	2.80001e-09	462933	18	2	7.62429e-05	35.2979	133.663
	rs11644920	T	A	T	A	0.0768827	0.0212887	0.312722	0.323604	11551157	0.502446	0.0317434	0.0115644	11645013	2.99985e-11	462933	16	2	9.54666e-05	44.1987	133.663
	rs11691033	A	T	A	T	-0.118772	-0.0439934	0.684622	0.686992	44002623	0.167038	0.0318382	0.0114606	44229762	3.59998e-25	462933	2	2	0.00023195	107.402	133.663
	rs11802588	G	C	G	C	0.0651529	-0.0172015	0.478648	0.461099	154608419	0.560892	0.0295804	0.0106113	154580895	8.30004e-10	462933	1	2	8.14288e-05	37.699	133.663
	rs11887534	C	G	C	G	1.15075	0.0582834	0.065897	0.0843575	43839108	0.278318	0.0537618	0.0213565	44066247	1e-200	462933	2	2	0.00623258	2903.35	133.663
	rs1201467	C	G	C	G	-0.101631	0.0374058	0.104519	0.0905615	104985119	0.468261	0.051572	0.0173562	105432994	4.79999e-09	462933	6	2	7.40612e-05	34.2877	133.663
	rs1293297	C	G	C	G	0.101075	-0.0367694	0.124744	0.0818643	11853964	0.490756	0.0533581	0.0162596	11711473	5.1e-10	462933	8	2	8.34677e-05	38.643	133.663
	rs13427681	C	G	C	G	0.061525	0.00602142	0.560954	0.667572	218302840	0.84737	0.0312841	0.0106856	219167563	8.50002e-09	462933	2	2	7.16073e-05	33.1516	133.663
	rs146652454	T	C	T	C	0.181154	0.0117258	0.031145	0.992033	495761	0.944703	0.169058	0.0327125	535398	3.09999e-08	462933	7	2	6.62404e-05	30.6668	133.663
	rs150844304	C	A	C	A	0.188524	0.287546	0.025812	0.995309	43434427	0.174271	0.211648	0.0334253	43726625	1.7e-08	462933	15	2	6.87126e-05	31.8114	133.663
	rs17138478	A	C	A	C	0.10336	-0.0436157	0.128841	0.842912	37713312	0.283892	0.0407008	0.0158338	36073320	6.70039e-11	462933	17	2	9.20401e-05	42.6121	133.663
	rs1800961	T	C	T	C	0.326906	0.090482	0.030964	0.95459	44413724	0.194664	0.0697676	0.0305991	43042364	1.20005e-26	462933	20	2	0.000246493	114.137	133.663
	rs1801689	C	A	C	A	0.183939	-0.00123061	0.030526	0.990208	66214462	0.993363	0.147949	0.0308109	64210580	2.39999e-09	462933	17	2	7.69812e-05	35.6397	133.663
	rs1993453	G	A	G	A	-0.123607	0.074644	0.663394	0.384648	58434625	0.0138727	0.0303364	0.0112369	59347184	3.80014e-28	462933	8	2	0.00026131	121	133.663
	rs212099	A	T	A	T	-0.184116	0.0170164	0.165284	0.179932	47885745	0.662287	0.0389605	0.0143194	48389002	7.8001e-38	462933	19	2	0.000356992	165.322	133.663
	rs2288153	T	C	T	C	0.0848139	0.00417911	0.245156	0.733169	6421903	0.900579	0.0334517	0.0123263	6461534	6.00067e-12	462933	7	2	0.00010226	47.3443	133.663
	rs2290846	A	G	A	G	0.135147	0.0470101	0.286425	0.778012	150277928	0.18261	0.0352727	0.0117239	151199080	9.60064e-31	462933	4	2	0.000286962	132.882	133.663
	rs2393776	A	G	A	G	0.103041	0.0072802	0.62005	0.416678	120986603	0.808925	0.0301067	0.01093	121424406	4.19952e-21	462933	12	2	0.000191944	88.8741	133.663
	rs2393969	C	A	C	A	0.0925014	0.0123516	0.471447	0.527651	63380680	0.676491	0.029602	0.010629	65140440	3.19963e-18	462933	10	2	0.000163578	75.7379	133.663
	rs2470048	T	C	T	C	0.0669171	-0.0160919	0.708173	0.40122	119283165	0.591987	0.0300246	0.0116718	120295405	9.90011e-09	462933	8	2	7.09991e-05	32.87	133.663
	rs2727270	T	C	T	C	0.0974496	0.0510403	0.115949	0.730438	61835765	0.12453	0.0332286	0.0165772	61603237	4.09996e-09	462933	11	2	7.46425e-05	34.5569	133.663
	rs2733737	C	T	C	T	-0.0790058	-0.0255712	0.625019	0.320504	35554501	0.419055	0.0316451	0.0109923	36045403	6.59933e-13	462933	19	2	0.000111577	51.6581	133.663
	rs2741044	A	G	A	G	0.0666284	-0.0433466	0.293345	0.660753	233670722	0.165307	0.0312421	0.0116502	234579368	1.09999e-08	462933	2	2	7.06489e-05	32.7079	133.663
	rs28473566	A	G	A	G	-0.212423	-0.0122519	0.162942	0.827069	43785067	0.753082	0.038947	0.014342	44012206	1.20005e-49	462933	2	2	0.000473653	219.373	133.663
	rs28929474	T	C	T	C	0.486211	-0.126402	0.019753	0.980188	94378610	0.229467	0.105183	0.0381332	94844947	3.10027e-37	462933	14	2	0.000351053	162.57	133.663
	rs3862794	C	T	C	T	0.0854175	-0.00390455	0.256545	0.808514	72827555	0.916336	0.0371683	0.0121502	72538600	2.09991e-12	462933	11	2	0.000106748	49.4224	133.663
	rs41276920	A	G	A	G	-0.125012	-0.0496808	0.087572	0.928909	89804689	0.390006	0.0577948	0.0187576	90347920	2.70023e-11	462933	15	2	9.59383e-05	44.4171	133.663
	rs41281265	G	A	G	A	0.06178	0.000842827	0.349041	0.606272	40324700	0.977688	0.0301353	0.0111686	40720704	3.2e-08	462933	22	2	6.60924e-05	30.5983	133.663
	rs4665972	C	T	C	T	0.0944503	0.0332903	0.6045	0.37583	27375230	0.274401	0.0304582	0.010889	27598097	4.19952e-18	462933	2	2	0.000162497	75.2369	133.663
	rs4681516	C	G	C	G	-0.12953	0.0434687	0.561695	0.504645	149494338	0.139803	0.0294398	0.0107084	149212125	1.10002e-33	462933	3	2	0.00031596	146.314	133.663
	rs4814175	T	A	T	A	-0.0597813	0.00787156	0.607496	0.658247	12978446	0.799092	0.0309268	0.0108698	12959094	3.79997e-08	462933	20	2	6.53344e-05	30.2473	133.663
	rs681343	T	C	T	C	0.118463	0.0573388	0.50785	0.625298	48703205	0.0589712	0.0303635	0.010585	49206462	4.49987e-29	462933	19	2	0.000270487	125.251	133.663
	rs686030	A	C	A	C	0.154643	0.00778481	0.858629	0.118377	15304784	0.863716	0.0453539	0.015235	15304782	3.29989e-24	462933	9	2	0.000222517	103.033	133.663
	rs708686	T	C	T	C	0.0781217	0.0254704	0.2696	0.665535	5840608	0.417118	0.0313894	0.0119809	5840619	7.00003e-11	462933	19	2	9.18352e-05	42.5173	133.663
	rs714583	A	T	A	T	-0.119795	0.0173972	0.230102	0.294867	107832708	0.591262	0.0323965	0.0128366	107473153	1e-20	462933	7	2	0.000188095	87.0913	133.663
	rs72931779	G	C	G	C	0.126555	0.0857814	0.098516	0.103118	69987474	0.07787	0.0486514	0.0178185	69833580	1.20005e-12	462933	11	2	0.000108955	50.4443	133.663
	rs76818081	A	G	A	G	0.20717	-0.0254331	0.028962	0.96384	57347807	0.755433	0.0816518	0.0351682	57640005	3.79997e-09	462933	15	2	7.49558e-05	34.702	133.663
	rs7802555	C	A	C	A	-0.184139	0.00518995	0.140645	0.864349	87501034	0.903565	0.0428357	0.0152809	87130350	1.9002e-33	462933	7	2	0.000313576	145.209	133.663
	rs8112972	A	G	A	G	0.138418	0.0144156	0.123537	0.912499	45887347	0.782678	0.0522625	0.0161206	46390605	8.99912e-18	462933	19	2	0.000159234	73.7259	133.663
	rs932784	A	T	A	T	0.201322	-0.0441716	0.022017	0.00943986	103214225	0.77233	0.15267	0.0361998	103866575	2.69998e-08	462933	13	2	6.68071e-05	30.9292	133.663
	rs9371004	C	T	C	T	-0.0826418	-0.0367288	0.46429	0.630145	17601622	0.228457	0.0304969	0.0106825	17601853	1e-14	462933	6	2	0.000129265	59.8483	133.663
finngen_R10_C3_MELANOMA_EXALLC	rs1047891	A	C	A	C	-0.0786453	0.0115579	0.31577	0.677301	210675783	0.626983	0.0237827	0.0113921	211540507	5.10035e-12	462933	2	2	0.000102937	47.6578	133.663
	rs10900221	A	G	A	G	0.132763	-0.00553304	0.239554	0.717296	45493149	0.820887	0.0244387	0.0124191	45988597	1.10002e-26	462933	10	2	0.000246803	114.281	133.663
	rs10935751	T	C	T	C	-0.0686018	-0.000599805	0.704247	0.248733	149395023	0.981254	0.0255267	0.0116427	149112810	3.79997e-09	462933	3	2	7.49917e-05	34.7186	133.663
	rs112732186	T	G	T	G	0.0657975	0.0154056	0.355734	0.685572	43423645	0.51611	0.0237245	0.0110593	43650784	2.69998e-09	462933	2	2	7.64559e-05	35.3965	133.663
	rs11543269	T	C	T	C	-0.0958178	-0.0308219	0.123685	0.883843	57646765	0.36697	0.0341644	0.0161276	55313997	2.80001e-09	462933	18	2	7.62429e-05	35.2979	133.663
	rs11644920	T	A	T	A	0.0768827	0.0529727	0.312722	0.323691	11551157	0.0259962	0.0237944	0.0115644	11645013	2.99985e-11	462933	16	2	9.54666e-05	44.1987	133.663
	rs11691033	A	T	A	T	-0.118772	-0.0136994	0.684622	0.687011	44002623	0.565671	0.0238484	0.0114606	44229762	3.59998e-25	462933	2	2	0.00023195	107.402	133.663
	rs11802588	G	C	G	C	0.0651529	0.0389232	0.478648	0.461272	154608419	0.0789114	0.0221527	0.0106113	154580895	8.30004e-10	462933	1	2	8.14288e-05	37.699	133.663
	rs11887534	C	G	C	G	1.15075	0.0782229	0.065897	0.0843716	43839108	0.0518501	0.0402304	0.0213565	44066247	1e-200	462933	2	2	0.00623258	2903.35	133.663
	rs1201467	C	G	C	G	-0.101631	-0.0175277	0.104519	0.0905155	104985119	0.651891	0.0388523	0.0173562	105432994	4.79999e-09	462933	6	2	7.40612e-05	34.2877	133.663
	rs1293297	C	G	C	G	0.101075	0.0470146	0.124744	0.0819086	11853964	0.243521	0.0403133	0.0162596	11711473	5.1e-10	462933	8	2	8.34677e-05	38.643	133.663
	rs13427681	C	G	C	G	0.061525	0.0124645	0.560954	0.667569	218302840	0.595291	0.0234655	0.0106856	219167563	8.50002e-09	462933	2	2	7.16073e-05	33.1516	133.663
	rs146652454	T	C	T	C	0.181154	0.314348	0.031145	0.992062	495761	0.0141916	0.128181	0.0327125	535398	3.09999e-08	462933	7	2	6.62404e-05	30.6668	133.663
	rs150844304	C	A	C	A	0.188524	0.127455	0.025812	0.995304	43434427	0.420416	0.158192	0.0334253	43726625	1.7e-08	462933	15	2	6.87126e-05	31.8114	133.663
	rs17138478	A	C	A	C	0.10336	0.0462172	0.128841	0.843034	37713312	0.130598	0.0305721	0.0158338	36073320	6.70039e-11	462933	17	2	9.20401e-05	42.6121	133.663
	rs1800961	T	C	T	C	0.326906	0.00863512	0.030964	0.954572	44413724	0.869497	0.052558	0.0305991	43042364	1.20005e-26	462933	20	2	0.000246493	114.137	133.663
	rs1801689	C	A	C	A	0.183939	-0.0177466	0.030526	0.990197	66214462	0.873285	0.111273	0.0308109	64210580	2.39999e-09	462933	17	2	7.69812e-05	35.6397	133.663
	rs1993453	G	A	G	A	-0.123607	0.0107363	0.663394	0.384534	58434625	0.637312	0.0227724	0.0112369	59347184	3.80014e-28	462933	8	2	0.00026131	121	133.663
	rs212099	A	T	A	T	-0.184116	-0.0177245	0.165284	0.179856	47885745	0.543906	0.0292041	0.0143194	48389002	7.8001e-38	462933	19	2	0.000356992	165.322	133.663
	rs2288153	T	C	T	C	0.0848139	0.0247538	0.245156	0.733236	6421903	0.322929	0.0250429	0.0123263	6461534	6.00067e-12	462933	7	2	0.00010226	47.3443	133.663
	rs2290846	A	G	A	G	0.135147	-0.00950009	0.286425	0.777925	150277928	0.71948	0.0264514	0.0117239	151199080	9.60064e-31	462933	4	2	0.000286962	132.882	133.663
	rs2393776	A	G	A	G	0.103041	-0.00691369	0.62005	0.416616	120986603	0.758937	0.0225292	0.01093	121424406	4.19952e-21	462933	12	2	0.000191944	88.8741	133.663
	rs2393969	C	A	C	A	0.0925014	-0.00170669	0.471447	0.527613	63380680	0.938666	0.0221803	0.010629	65140440	3.19963e-18	462933	10	2	0.000163578	75.7379	133.663
	rs2470048	T	C	T	C	0.0669171	-0.0241096	0.708173	0.401175	119283165	0.284626	0.0225327	0.0116718	120295405	9.90011e-09	462933	8	2	7.09991e-05	32.87	133.663
	rs2727270	T	C	T	C	0.0974496	0.0307896	0.115949	0.730455	61835765	0.217448	0.0249644	0.0165772	61603237	4.09996e-09	462933	11	2	7.46425e-05	34.5569	133.663
	rs2733737	C	T	C	T	-0.0790058	-0.0253111	0.625019	0.32045	35554501	0.28689	0.0237669	0.0109923	36045403	6.59933e-13	462933	19	2	0.000111577	51.6581	133.663
	rs2741044	A	G	A	G	0.0666284	0.0128517	0.293345	0.660899	233670722	0.583886	0.023464	0.0116502	234579368	1.09999e-08	462933	2	2	7.06489e-05	32.7079	133.663
	rs28473566	A	G	A	G	-0.212423	0.0209623	0.162942	0.827132	43785067	0.474159	0.0292881	0.014342	44012206	1.20005e-49	462933	2	2	0.000473653	219.373	133.663
	rs28929474	T	C	T	C	0.486211	0.0552743	0.019753	0.980229	94378610	0.488445	0.0797859	0.0381332	94844947	3.10027e-37	462933	14	2	0.000351053	162.57	133.663
	rs3862794	C	T	C	T	0.0854175	-0.0333361	0.256545	0.808436	72827555	0.232496	0.0279208	0.0121502	72538600	2.09991e-12	462933	11	2	0.000106748	49.4224	133.663
	rs41276920	A	G	A	G	-0.125012	-0.0391773	0.087572	0.928905	89804689	0.363313	0.043096	0.0187576	90347920	2.70023e-11	462933	15	2	9.59383e-05	44.4171	133.663
	rs41281265	G	A	G	A	0.06178	-0.00472931	0.349041	0.60621	40324700	0.834171	0.02259	0.0111686	40720704	3.2e-08	462933	22	2	6.60924e-05	30.5983	133.663
	rs4665972	C	T	C	T	0.0944503	0.0269558	0.6045	0.375818	27375230	0.23824	0.0228556	0.010889	27598097	4.19952e-18	462933	2	2	0.000162497	75.2369	133.663
	rs4681516	C	G	C	G	-0.12953	0.00150754	0.561695	0.504549	149494338	0.945571	0.022082	0.0107084	149212125	1.10002e-33	462933	3	2	0.00031596	146.314	133.663
	rs4814175	T	A	T	A	-0.0597813	-0.0152881	0.607496	0.658212	12978446	0.510042	0.023207	0.0108698	12959094	3.79997e-08	462933	20	2	6.53344e-05	30.2473	133.663
	rs681343	T	C	T	C	0.118463	0.028156	0.50785	0.625291	48703205	0.216671	0.0227905	0.010585	49206462	4.49987e-29	462933	19	2	0.000270487	125.251	133.663
	rs686030	A	C	A	C	0.154643	-0.051025	0.858629	0.118307	15304784	0.135208	0.0341561	0.015235	15304782	3.29989e-24	462933	9	2	0.000222517	103.033	133.663
	rs708686	T	C	T	C	0.0781217	-0.00742982	0.2696	0.665498	5840608	0.75273	0.0235835	0.0119809	5840619	7.00003e-11	462933	19	2	9.18352e-05	42.5173	133.663
	rs714583	A	T	A	T	-0.119795	-0.0128122	0.230102	0.294802	107832708	0.598074	0.0243037	0.0128366	107473153	1e-20	462933	7	2	0.000188095	87.0913	133.663
	rs72931779	G	C	G	C	0.126555	0.00969008	0.098516	0.103051	69987474	0.791498	0.0366542	0.0178185	69833580	1.20005e-12	462933	11	2	0.000108955	50.4443	133.663
	rs76818081	A	G	A	G	0.20717	0.0188561	0.028962	0.963858	57347807	0.758651	0.0613699	0.0351682	57640005	3.79997e-09	462933	15	2	7.49558e-05	34.702	133.663
	rs7802555	C	A	C	A	-0.184139	0.0076507	0.140645	0.864357	87501034	0.812656	0.0322814	0.0152809	87130350	1.9002e-33	462933	7	2	0.000313576	145.209	133.663
	rs8112972	A	G	A	G	0.138418	-0.00656401	0.123537	0.912506	45887347	0.867211	0.039258	0.0161206	46390605	8.99912e-18	462933	19	2	0.000159234	73.7259	133.663
	rs932784	A	T	A	T	0.201322	0.00634081	0.022017	0.00944311	103214225	0.95637	0.115899	0.0361998	103866575	2.69998e-08	462933	13	2	6.68071e-05	30.9292	133.663
	rs9371004	C	T	C	T	-0.0826418	-0.0479931	0.46429	0.630075	17601622	0.0359584	0.0228822	0.0106825	17601853	1e-14	462933	6	2	0.000129265	59.8483	133.663
finngen_R10_C3_NASOPHARYNX_EXALLC	rs1047891	A	C	A	C	-0.0786453	-0.0188994	0.31577	0.677207	210675783	0.913801	0.174597	0.0113921	211540507	5.10035e-12	462933	2	2	0.000102937	47.6578	133.663
	rs10900221	A	G	A	G	0.132763	-0.311019	0.239554	0.71733	45493149	0.0867681	0.181597	0.0124191	45988597	1.10002e-26	462933	10	2	0.000246803	114.281	133.663
	rs10935751	T	C	T	C	-0.0686018	0.069725	0.704247	0.248693	149395023	0.712144	0.188968	0.0116427	149112810	3.79997e-09	462933	3	2	7.49917e-05	34.7186	133.663
	rs112732186	T	G	T	G	0.0657975	-0.203916	0.355734	0.685543	43423645	0.245125	0.175446	0.0110593	43650784	2.69998e-09	462933	2	2	7.64559e-05	35.3965	133.663
	rs11543269	T	C	T	C	-0.0958178	-0.145087	0.123685	0.883912	57646765	0.567508	0.25377	0.0161276	55313997	2.80001e-09	462933	18	2	7.62429e-05	35.2979	133.663
	rs11644920	T	A	T	A	0.0768827	0.135109	0.312722	0.323581	11551157	0.441341	0.175482	0.0115644	11645013	2.99985e-11	462933	16	2	9.54666e-05	44.1987	133.663
	rs11691033	A	T	A	T	-0.118772	0.0542138	0.684622	0.687093	44002623	0.758441	0.176289	0.0114606	44229762	3.59998e-25	462933	2	2	0.00023195	107.402	133.663
	rs11802588	G	C	G	C	0.0651529	0.0259243	0.478648	0.461114	154608419	0.873849	0.163281	0.0106113	154580895	8.30004e-10	462933	1	2	8.14288e-05	37.699	133.663
	rs11887534	C	G	C	G	1.15075	-0.215343	0.065897	0.0843376	43839108	0.462728	0.293238	0.0213565	44066247	1e-200	462933	2	2	0.00623258	2903.35	133.663
	rs1201467	C	G	C	G	-0.101631	-0.0340165	0.104519	0.0905457	104985119	0.905488	0.2865	0.0173562	105432994	4.79999e-09	462933	6	2	7.40612e-05	34.2877	133.663
	rs1293297	C	G	C	G	0.101075	-0.422072	0.124744	0.0818594	11853964	0.149674	0.292967	0.0162596	11711473	5.1e-10	462933	8	2	8.34677e-05	38.643	133.663
	rs13427681	C	G	C	G	0.061525	-0.0740942	0.560954	0.667569	218302840	0.670338	0.17406	0.0106856	219167563	8.50002e-09	462933	2	2	7.16073e-05	33.1516	133.663
	rs146652454	T	C	T	C	0.181154	-1.48091	0.031145	0.992033	495761	0.109255	0.924674	0.0327125	535398	3.09999e-08	462933	7	2	6.62404e-05	30.6668	133.663
	rs150844304	C	A	C	A	0.188524	-0.503502	0.025812	0.9953	43434427	0.68216	1.2295	0.0334253	43726625	1.7e-08	462933	15	2	6.87126e-05	31.8114	133.663
	rs17138478	A	C	A	C	0.10336	0.361173	0.128841	0.842966	37713312	0.110579	0.226356	0.0158338	36073320	6.70039e-11	462933	17	2	9.20401e-05	42.6121	133.663
	rs1800961	T	C	T	C	0.326906	-0.65448	0.030964	0.954561	44413724	0.0200318	0.281406	0.0305991	43042364	1.20005e-26	462933	20	2	0.000246493	114.137	133.663
	rs1801689	C	A	C	A	0.183939	1.01344	0.030526	0.990213	66214462	0.211126	0.810441	0.0308109	64210580	2.39999e-09	462933	17	2	7.69812e-05	35.6397	133.663
	rs1993453	G	A	G	A	-0.123607	-0.0784002	0.663394	0.384523	58434625	0.640178	0.167719	0.0112369	59347184	3.80014e-28	462933	8	2	0.00026131	121	133.663
	rs212099	A	T	A	T	-0.184116	-0.168627	0.165284	0.179943	47885745	0.430703	0.213997	0.0143194	48389002	7.8001e-38	462933	19	2	0.000356992	165.322	133.663
	rs2288153	T	C	T	C	0.0848139	0.167069	0.245156	0.733156	6421903	0.36497	0.184416	0.0123263	6461534	6.00067e-12	462933	7	2	0.00010226	47.3443	133.663
	rs2290846	A	G	A	G	0.135147	0.175768	0.286425	0.777961	150277928	0.368788	0.19557	0.0117239	151199080	9.60064e-31	462933	4	2	0.000286962	132.882	133.663
	rs2393776	A	G	A	G	0.103041	-0.0809553	0.62005	0.416713	120986603	0.628322	0.167232	0.01093	121424406	4.19952e-21	462933	12	2	0.000191944	88.8741	133.663
	rs2393969	C	A	C	A	0.0925014	0.258314	0.471447	0.527658	63380680	0.115326	0.16404	0.010629	65140440	3.19963e-18	462933	10	2	0.000163578	75.7379	133.663
	rs2470048	T	C	T	C	0.0669171	0.199053	0.708173	0.401263	119283165	0.233778	0.167175	0.0116718	120295405	9.90011e-09	462933	8	2	7.09991e-05	32.87	133.663
	rs2727270	T	C	T	C	0.0974496	0.138223	0.115949	0.73037	61835765	0.453261	0.184299	0.0165772	61603237	4.09996e-09	462933	11	2	7.46425e-05	34.5569	133.663
	rs2733737	C	T	C	T	-0.0790058	0.0337147	0.625019	0.320551	35554501	0.847583	0.175411	0.0109923	36045403	6.59933e-13	462933	19	2	0.000111577	51.6581	133.663
	rs2741044	A	G	A	G	0.0666284	0.189014	0.293345	0.660794	233670722	0.274334	0.17291	0.0116502	234579368	1.09999e-08	462933	2	2	7.06489e-05	32.7079	133.663
	rs28473566	A	G	A	G	-0.212423	0.072662	0.162942	0.827087	43785067	0.738603	0.217744	0.014342	44012206	1.20005e-49	462933	2	2	0.000473653	219.373	133.663
	rs28929474	T	C	T	C	0.486211	-0.270028	0.019753	0.980207	94378610	0.634122	0.567368	0.0381332	94844947	3.10027e-37	462933	14	2	0.000351053	162.57	133.663
	rs3862794	C	T	C	T	0.0854175	-0.20773	0.256545	0.808548	72827555	0.311366	0.205193	0.0121502	72538600	2.09991e-12	462933	11	2	0.000106748	49.4224	133.663
	rs41276920	A	G	A	G	-0.125012	-0.361601	0.087572	0.928919	89804689	0.258115	0.319758	0.0187576	90347920	2.70023e-11	462933	15	2	9.59383e-05	44.4171	133.663
	rs41281265	G	A	G	A	0.06178	-0.0299647	0.349041	0.606271	40324700	0.856742	0.165988	0.0111686	40720704	3.2e-08	462933	22	2	6.60924e-05	30.5983	133.663
	rs4665972	C	T	C	T	0.0944503	-0.109255	0.6045	0.375778	27375230	0.517171	0.168679	0.010889	27598097	4.19952e-18	462933	2	2	0.000162497	75.2369	133.663
	rs4681516	C	G	C	G	-0.12953	0.136663	0.561695	0.504578	149494338	0.401412	0.162868	0.0107084	149212125	1.10002e-33	462933	3	2	0.00031596	146.314	133.663
	rs4814175	T	A	T	A	-0.0597813	-0.132179	0.607496	0.658226	12978446	0.440892	0.171507	0.0108698	12959094	3.79997e-08	462933	20	2	6.53344e-05	30.2473	133.663
	rs681343	T	C	T	C	0.118463	0.107351	0.50785	0.625213	48703205	0.524023	0.168484	0.010585	49206462	4.49987e-29	462933	19	2	0.000270487	125.251	133.663
	rs686030	A	C	A	C	0.154643	-0.127901	0.858629	0.118347	15304784	0.611636	0.251904	0.015235	15304782	3.29989e-24	462933	9	2	0.000222517	103.033	133.663
	rs708686	T	C	T	C	0.0781217	0.186141	0.2696	0.665479	5840608	0.282796	0.173306	0.0119809	5840619	7.00003e-11	462933	19	2	9.18352e-05	42.5173	133.663
	rs714583	A	T	A	T	-0.119795	-0.00957454	0.230102	0.294835	107832708	0.957567	0.179947	0.0128366	107473153	1e-20	462933	7	2	0.000188095	87.0913	133.663
	rs72931779	G	C	G	C	0.126555	0.0381379	0.098516	0.103067	69987474	0.887606	0.269841	0.0178185	69833580	1.20005e-12	462933	11	2	0.000108955	50.4443	133.663
	rs76818081	A	G	A	G	0.20717	0.74811	0.028962	0.963856	57347807	0.0972792	0.45116	0.0351682	57640005	3.79997e-09	462933	15	2	7.49558e-05	34.702	133.663
	rs7802555	C	A	C	A	-0.184139	-0.388671	0.140645	0.864342	87501034	0.102877	0.238293	0.0152809	87130350	1.9002e-33	462933	7	2	0.000313576	145.209	133.663
	rs8112972	A	G	A	G	0.138418	-0.609533	0.123537	0.912477	45887347	0.0329018	0.285726	0.0161206	46390605	8.99912e-18	462933	19	2	0.000159234	73.7259	133.663
	rs932784	A	T	A	T	0.201322	-0.310879	0.022017	0.00944221	103214225	0.708947	0.832854	0.0361998	103866575	2.69998e-08	462933	13	2	6.68071e-05	30.9292	133.663
	rs9371004	C	T	C	T	-0.0826418	-0.292776	0.46429	0.630191	17601622	0.0826152	0.168679	0.0106825	17601853	1e-14	462933	6	2	0.000129265	59.8483	133.663
finngen_R10_C3_NONHODGKIN_EXALLC	rs1047891	A	C	A	C	-0.0786453	0.0182592	0.31577	0.67724	210675783	0.696821	0.0468644	0.0113921	211540507	5.10035e-12	462933	2	2	0.000102937	47.6578	133.663
	rs10900221	A	G	A	G	0.132763	0.0523061	0.239554	0.717373	45493149	0.277214	0.0481374	0.0124191	45988597	1.10002e-26	462933	10	2	0.000246803	114.281	133.663
	rs10935751	T	C	T	C	-0.0686018	-0.0183984	0.704247	0.248691	149395023	0.715097	0.050404	0.0116427	149112810	3.79997e-09	462933	3	2	7.49917e-05	34.7186	133.663
	rs112732186	T	G	T	G	0.0657975	0.0540405	0.355734	0.685575	43423645	0.249112	0.0468894	0.0110593	43650784	2.69998e-09	462933	2	2	7.64559e-05	35.3965	133.663
	rs11543269	T	C	T	C	-0.0958178	-0.00119339	0.123685	0.88391	57646765	0.98593	0.0676728	0.0161276	55313997	2.80001e-09	462933	18	2	7.62429e-05	35.2979	133.663
	rs11644920	T	A	T	A	0.0768827	0.00942159	0.312722	0.323582	11551157	0.840943	0.0469465	0.0115644	11645013	2.99985e-11	462933	16	2	9.54666e-05	44.1987	133.663
	rs11691033	A	T	A	T	-0.118772	0.0604302	0.684622	0.68712	44002623	0.199475	0.0470989	0.0114606	44229762	3.59998e-25	462933	2	2	0.00023195	107.402	133.663
	rs11802588	G	C	G	C	0.0651529	0.00864657	0.478648	0.461126	154608419	0.843519	0.0438037	0.0106113	154580895	8.30004e-10	462933	1	2	8.14288e-05	37.699	133.663
	rs11887534	C	G	C	G	1.15075	-0.018645	0.065897	0.0843263	43839108	0.815248	0.0797952	0.0213565	44066247	1e-200	462933	2	2	0.00623258	2903.35	133.663
	rs1201467	C	G	C	G	-0.101631	0.0477721	0.104519	0.0905527	104985119	0.533221	0.0766689	0.0173562	105432994	4.79999e-09	462933	6	2	7.40612e-05	34.2877	133.663
	rs1293297	C	G	C	G	0.101075	-0.0368925	0.124744	0.0818678	11853964	0.639386	0.0787365	0.0162596	11711473	5.1e-10	462933	8	2	8.34677e-05	38.643	133.663
	rs13427681	C	G	C	G	0.061525	-0.00154717	0.560954	0.667572	218302840	0.97338	0.0463646	0.0106856	219167563	8.50002e-09	462933	2	2	7.16073e-05	33.1516	133.663
	rs146652454	T	C	T	C	0.181154	-0.311673	0.031145	0.992025	495761	0.211113	0.249236	0.0327125	535398	3.09999e-08	462933	7	2	6.62404e-05	30.6668	133.663
	rs150844304	C	A	C	A	0.188524	0.0392963	0.025812	0.995301	43434427	0.900887	0.315529	0.0334253	43726625	1.7e-08	462933	15	2	6.87126e-05	31.8114	133.663
	rs17138478	A	C	A	C	0.10336	-0.0794638	0.128841	0.842915	37713312	0.187083	0.0602337	0.0158338	36073320	6.70039e-11	462933	17	2	9.20401e-05	42.6121	133.663
	rs1800961	T	C	T	C	0.326906	0.0178418	0.030964	0.954573	44413724	0.86397	0.104142	0.0305991	43042364	1.20005e-26	462933	20	2	0.000246493	114.137	133.663
	rs1801689	C	A	C	A	0.183939	-0.324073	0.030526	0.990201	66214462	0.148235	0.224149	0.0308109	64210580	2.39999e-09	462933	17	2	7.69812e-05	35.6397	133.663
	rs1993453	G	A	G	A	-0.123607	0.00655225	0.663394	0.384518	58434625	0.884266	0.0450132	0.0112369	59347184	3.80014e-28	462933	8	2	0.00026131	121	133.663
	rs212099	A	T	A	T	-0.184116	-0.0371249	0.165284	0.179915	47885745	0.520754	0.0578105	0.0143194	48389002	7.8001e-38	462933	19	2	0.000356992	165.322	133.663
	rs2288153	T	C	T	C	0.0848139	0.0376032	0.245156	0.733174	6421903	0.446285	0.0493724	0.0123263	6461534	6.00067e-12	462933	7	2	0.00010226	47.3443	133.663
	rs2290846	A	G	A	G	0.135147	-0.0342112	0.286425	0.777929	150277928	0.511478	0.0521084	0.0117239	151199080	9.60064e-31	462933	4	2	0.000286962	132.882	133.663
	rs2393776	A	G	A	G	0.103041	-0.0534924	0.62005	0.416639	120986603	0.230969	0.0446564	0.01093	121424406	4.19952e-21	462933	12	2	0.000191944	88.8741	133.663
	rs2393969	C	A	C	A	0.0925014	0.0472045	0.471447	0.527677	63380680	0.281088	0.0437939	0.010629	65140440	3.19963e-18	462933	10	2	0.000163578	75.7379	133.663
	rs2470048	T	C	T	C	0.0669171	-0.00809815	0.708173	0.401251	119283165	0.855468	0.0444597	0.0116718	120295405	9.90011e-09	462933	8	2	7.09991e-05	32.87	133.663
	rs2727270	T	C	T	C	0.0974496	0.0644947	0.115949	0.730404	61835765	0.189664	0.0491735	0.0165772	61603237	4.09996e-09	462933	11	2	7.46425e-05	34.5569	133.663
	rs2733737	C	T	C	T	-0.0790058	0.0566135	0.625019	0.320582	35554501	0.22833	0.046995	0.0109923	36045403	6.59933e-13	462933	19	2	0.000111577	51.6581	133.663
	rs2741044	A	G	A	G	0.0666284	-0.00060264	0.293345	0.660799	233670722	0.989606	0.0462584	0.0116502	234579368	1.09999e-08	462933	2	2	7.06489e-05	32.7079	133.663
	rs28473566	A	G	A	G	-0.212423	0.0855443	0.162942	0.827131	43785067	0.1408	0.0580821	0.014342	44012206	1.20005e-49	462933	2	2	0.000473653	219.373	133.663
	rs28929474	T	C	T	C	0.486211	-0.0285149	0.019753	0.980208	94378610	0.856358	0.15753	0.0381332	94844947	3.10027e-37	462933	14	2	0.000351053	162.57	133.663
	rs3862794	C	T	C	T	0.0854175	0.0577008	0.256545	0.808561	72827555	0.292192	0.0547796	0.0121502	72538600	2.09991e-12	462933	11	2	0.000106748	49.4224	133.663
	rs41276920	A	G	A	G	-0.125012	-0.0532672	0.087572	0.928918	89804689	0.536045	0.0860809	0.0187576	90347920	2.70023e-11	462933	15	2	9.59383e-05	44.4171	133.663
	rs41281265	G	A	G	A	0.06178	-0.0323219	0.349041	0.60625	40324700	0.470551	0.0447931	0.0111686	40720704	3.2e-08	462933	22	2	6.60924e-05	30.5983	133.663
	rs4665972	C	T	C	T	0.0944503	-0.0372173	0.6045	0.375751	27375230	0.40853	0.0450309	0.010889	27598097	4.19952e-18	462933	2	2	0.000162497	75.2369	133.663
	rs4681516	C	G	C	G	-0.12953	0.0247312	0.561695	0.504598	149494338	0.570285	0.043569	0.0107084	149212125	1.10002e-33	462933	3	2	0.00031596	146.314	133.663
	rs4814175	T	A	T	A	-0.0597813	0.00883709	0.607496	0.658245	12978446	0.847054	0.0458168	0.0108698	12959094	3.79997e-08	462933	20	2	6.53344e-05	30.2473	133.663
	rs681343	T	C	T	C	0.118463	0.0593443	0.50785	0.62526	48703205	0.187179	0.0449929	0.010585	49206462	4.49987e-29	462933	19	2	0.000270487	125.251	133.663
	rs686030	A	C	A	C	0.154643	-0.0606333	0.858629	0.118337	15304784	0.366915	0.0672012	0.015235	15304782	3.29989e-24	462933	9	2	0.000222517	103.033	133.663
	rs708686	T	C	T	C	0.0781217	-0.0427296	0.2696	0.665449	5840608	0.357988	0.0464854	0.0119809	5840619	7.00003e-11	462933	19	2	9.18352e-05	42.5173	133.663
	rs714583	A	T	A	T	-0.119795	-0.0310129	0.230102	0.294816	107832708	0.518474	0.0480299	0.0128366	107473153	1e-20	462933	7	2	0.000188095	87.0913	133.663
	rs72931779	G	C	G	C	0.126555	0.0683042	0.098516	0.10309	69987474	0.339295	0.0714808	0.0178185	69833580	1.20005e-12	462933	11	2	0.000108955	50.4443	133.663
	rs76818081	A	G	A	G	0.20717	0.124236	0.028962	0.963861	57347807	0.300826	0.120074	0.0351682	57640005	3.79997e-09	462933	15	2	7.49558e-05	34.702	133.663
	rs7802555	C	A	C	A	-0.184139	-0.0145878	0.140645	0.864346	87501034	0.818482	0.063564	0.0152809	87130350	1.9002e-33	462933	7	2	0.000313576	145.209	133.663
	rs8112972	A	G	A	G	0.138418	-0.0202632	0.123537	0.91249	45887347	0.794589	0.0778289	0.0161206	46390605	8.99912e-18	462933	19	2	0.000159234	73.7259	133.663
	rs932784	A	T	A	T	0.201322	0.411562	0.022017	0.00945677	103214225	0.0646934	0.222782	0.0361998	103866575	2.69998e-08	462933	13	2	6.68071e-05	30.9292	133.663
	rs9371004	C	T	C	T	-0.0826418	0.00855549	0.46429	0.630223	17601622	0.850103	0.0452703	0.0106825	17601853	1e-14	462933	6	2	0.000129265	59.8483	133.663
finngen_R10_C3_OESOPHAGUS_EXALLC	rs1047891	A	C	A	C	-0.0786453	0.00956979	0.31577	0.677223	210675783	0.876547	0.0616023	0.0113921	211540507	5.10035e-12	462933	2	2	0.000102937	47.6578	133.663
	rs10900221	A	G	A	G	0.132763	-0.0397995	0.239554	0.717323	45493149	0.528747	0.0631818	0.0124191	45988597	1.10002e-26	462933	10	2	0.000246803	114.281	133.663
	rs10935751	T	C	T	C	-0.0686018	-0.079388	0.704247	0.248665	149395023	0.231045	0.0662854	0.0116427	149112810	3.79997e-09	462933	3	2	7.49917e-05	34.7186	133.663
	rs112732186	T	G	T	G	0.0657975	-0.0302356	0.355734	0.685533	43423645	0.623627	0.0616153	0.0110593	43650784	2.69998e-09	462933	2	2	7.64559e-05	35.3965	133.663
	rs11543269	T	C	T	C	-0.0958178	-0.0138261	0.123685	0.883909	57646765	0.876479	0.0889509	0.0161276	55313997	2.80001e-09	462933	18	2	7.62429e-05	35.2979	133.663
	rs11644920	T	A	T	A	0.0768827	-0.0199024	0.312722	0.323566	11551157	0.746708	0.0616209	0.0115644	11645013	2.99985e-11	462933	16	2	9.54666e-05	44.1987	133.663
	rs11691033	A	T	A	T	-0.118772	0.0597403	0.684622	0.687107	44002623	0.333495	0.0617727	0.0114606	44229762	3.59998e-25	462933	2	2	0.00023195	107.402	133.663
	rs11802588	G	C	G	C	0.0651529	-0.00206928	0.478648	0.461118	154608419	0.971342	0.0575991	0.0106113	154580895	8.30004e-10	462933	1	2	8.14288e-05	37.699	133.663
	rs11887534	C	G	C	G	1.15075	-0.037135	0.065897	0.0843333	43839108	0.721441	0.104156	0.0213565	44066247	1e-200	462933	2	2	0.00623258	2903.35	133.663
	rs1201467	C	G	C	G	-0.101631	-0.086688	0.104519	0.0905305	104985119	0.388642	0.100557	0.0173562	105432994	4.79999e-09	462933	6	2	7.40612e-05	34.2877	133.663
	rs1293297	C	G	C	G	0.101075	-0.0326389	0.124744	0.081866	11853964	0.753378	0.103883	0.0162596	11711473	5.1e-10	462933	8	2	8.34677e-05	38.643	133.663
	rs13427681	C	G	C	G	0.061525	0.0195901	0.560954	0.667578	218302840	0.747395	0.0608241	0.0106856	219167563	8.50002e-09	462933	2	2	7.16073e-05	33.1516	133.663
	rs146652454	T	C	T	C	0.181154	-0.495256	0.031145	0.992028	495761	0.135268	0.331575	0.0327125	535398	3.09999e-08	462933	7	2	6.62404e-05	30.6668	133.663
	rs150844304	C	A	C	A	0.188524	0.694171	0.025812	0.995307	43434427	0.090663	0.410287	0.0334253	43726625	1.7e-08	462933	15	2	6.87126e-05	31.8114	133.663
	rs17138478	A	C	A	C	0.10336	0.12457	0.128841	0.842986	37713312	0.116008	0.0792556	0.0158338	36073320	6.70039e-11	462933	17	2	9.20401e-05	42.6121	133.663
	rs1800961	T	C	T	C	0.326906	-0.075762	0.030964	0.954564	44413724	0.578433	0.136342	0.0305991	43042364	1.20005e-26	462933	20	2	0.000246493	114.137	133.663
	rs1801689	C	A	C	A	0.183939	0.00861344	0.030526	0.990211	66214462	0.976609	0.293768	0.0308109	64210580	2.39999e-09	462933	17	2	7.69812e-05	35.6397	133.663
	rs1993453	G	A	G	A	-0.123607	-0.121327	0.663394	0.384467	58434625	0.0396378	0.0589682	0.0112369	59347184	3.80014e-28	462933	8	2	0.00026131	121	133.663
	rs212099	A	T	A	T	-0.184116	0.168134	0.165284	0.179986	47885745	0.0266526	0.0758531	0.0143194	48389002	7.8001e-38	462933	19	2	0.000356992	165.322	133.663
	rs2288153	T	C	T	C	0.0848139	0.142616	0.245156	0.733208	6421903	0.028064	0.064932	0.0123263	6461534	6.00067e-12	462933	7	2	0.00010226	47.3443	133.663
	rs2290846	A	G	A	G	0.135147	0.12445	0.286425	0.777995	150277928	0.0700455	0.0686954	0.0117239	151199080	9.60064e-31	462933	4	2	0.000286962	132.882	133.663
	rs2393776	A	G	A	G	0.103041	0.0276214	0.62005	0.41672	120986603	0.636927	0.0585201	0.01093	121424406	4.19952e-21	462933	12	2	0.000191944	88.8741	133.663
	rs2393969	C	A	C	A	0.0925014	-0.0105104	0.471447	0.527636	63380680	0.855392	0.0576723	0.010629	65140440	3.19963e-18	462933	10	2	0.000163578	75.7379	133.663
	rs2470048	T	C	T	C	0.0669171	0.100706	0.708173	0.401294	119283165	0.0844462	0.058365	0.0116718	120295405	9.90011e-09	462933	8	2	7.09991e-05	32.87	133.663
	rs2727270	T	C	T	C	0.0974496	-0.0701459	0.115949	0.730339	61835765	0.277663	0.0646158	0.0165772	61603237	4.09996e-09	462933	11	2	7.46425e-05	34.5569	133.663
	rs2733737	C	T	C	T	-0.0790058	0.0687549	0.625019	0.320577	35554501	0.265954	0.0618061	0.0109923	36045403	6.59933e-13	462933	19	2	0.000111577	51.6581	133.663
	rs2741044	A	G	A	G	0.0666284	-0.0150096	0.293345	0.660793	233670722	0.805012	0.0608003	0.0116502	234579368	1.09999e-08	462933	2	2	7.06489e-05	32.7079	133.663
	rs28473566	A	G	A	G	-0.212423	-0.0860866	0.162942	0.827061	43785067	0.256638	0.0758891	0.014342	44012206	1.20005e-49	462933	2	2	0.000473653	219.373	133.663
	rs28929474	T	C	T	C	0.486211	-0.0230359	0.019753	0.980208	94378610	0.910571	0.205094	0.0381332	94844947	3.10027e-37	462933	14	2	0.000351053	162.57	133.663
	rs3862794	C	T	C	T	0.0854175	-0.0144219	0.256545	0.808539	72827555	0.841062	0.0719172	0.0121502	72538600	2.09991e-12	462933	11	2	0.000106748	49.4224	133.663
	rs41276920	A	G	A	G	-0.125012	0.0898732	0.087572	0.928937	89804689	0.424317	0.112488	0.0187576	90347920	2.70023e-11	462933	15	2	9.59383e-05	44.4171	133.663
	rs41281265	G	A	G	A	0.06178	0.041571	0.349041	0.606289	40324700	0.47769	0.0585488	0.0111686	40720704	3.2e-08	462933	22	2	6.60924e-05	30.5983	133.663
	rs4665972	C	T	C	T	0.0944503	-0.0337008	0.6045	0.37577	27375230	0.569792	0.059295	0.010889	27598097	4.19952e-18	462933	2	2	0.000162497	75.2369	133.663
	rs4681516	C	G	C	G	-0.12953	0.0205322	0.561695	0.504579	149494338	0.719716	0.0572185	0.0107084	149212125	1.10002e-33	462933	3	2	0.00031596	146.314	133.663
	rs4814175	T	A	T	A	-0.0597813	-0.0350725	0.607496	0.658221	12978446	0.560232	0.0602106	0.0108698	12959094	3.79997e-08	462933	20	2	6.53344e-05	30.2473	133.663
	rs681343	T	C	T	C	0.118463	0.101975	0.50785	0.625261	48703205	0.0852315	0.0592501	0.010585	49206462	4.49987e-29	462933	19	2	0.000270487	125.251	133.663
	rs686030	A	C	A	C	0.154643	-0.011013	0.858629	0.118349	15304784	0.901253	0.0887582	0.015235	15304782	3.29989e-24	462933	9	2	0.000222517	103.033	133.663
	rs708686	T	C	T	C	0.0781217	0.16225	0.2696	0.665545	5840608	0.00778502	0.0609676	0.0119809	5840619	7.00003e-11	462933	19	2	9.18352e-05	42.5173	133.663
	rs714583	A	T	A	T	-0.119795	0.101579	0.230102	0.294871	107832708	0.107449	0.0631016	0.0128366	107473153	1e-20	462933	7	2	0.000188095	87.0913	133.663
	rs72931779	G	C	G	C	0.126555	0.0364509	0.098516	0.103071	69987474	0.699468	0.0944232	0.0178185	69833580	1.20005e-12	462933	11	2	0.000108955	50.4443	133.663
	rs76818081	A	G	A	G	0.20717	0.029857	0.028962	0.963852	57347807	0.851832	0.159849	0.0351682	57640005	3.79997e-09	462933	15	2	7.49558e-05	34.702	133.663
	rs7802555	C	A	C	A	-0.184139	0.0580256	0.140645	0.864368	87501034	0.488644	0.0837956	0.0152809	87130350	1.9002e-33	462933	7	2	0.000313576	145.209	133.663
	rs8112972	A	G	A	G	0.138418	0.0625447	0.123537	0.912498	45887347	0.534413	0.10067	0.0161206	46390605	8.99912e-18	462933	19	2	0.000159234	73.7259	133.663
	rs932784	A	T	A	T	0.201322	-0.232746	0.022017	0.00943863	103214225	0.432251	0.296362	0.0361998	103866575	2.69998e-08	462933	13	2	6.68071e-05	30.9292	133.663
	rs9371004	C	T	C	T	-0.0826418	-0.00669143	0.46429	0.63021	17601622	0.910425	0.0594778	0.0106825	17601853	1e-14	462933	6	2	0.000129265	59.8483	133.663
finngen_R10_C3_ORALCAVITY_EXALLC	rs1047891	A	C	A	C	-0.0786453	-0.0672931	0.31577	0.677179	210675783	0.204551	0.0530412	0.0113921	211540507	5.10035e-12	462933	2	2	0.000102937	47.6578	133.663
	rs10900221	A	G	A	G	0.132763	0.0071069	0.239554	0.717344	45493149	0.896508	0.0546376	0.0124191	45988597	1.10002e-26	462933	10	2	0.000246803	114.281	133.663
	rs10935751	T	C	T	C	-0.0686018	0.0199077	0.704247	0.248701	149395023	0.727473	0.0571258	0.0116427	149112810	3.79997e-09	462933	3	2	7.49917e-05	34.7186	133.663
	rs112732186	T	G	T	G	0.0657975	-0.0663914	0.355734	0.685506	43423645	0.209673	0.052924	0.0110593	43650784	2.69998e-09	462933	2	2	7.64559e-05	35.3965	133.663
	rs11543269	T	C	T	C	-0.0958178	0.00677552	0.123685	0.883913	57646765	0.929423	0.0764981	0.0161276	55313997	2.80001e-09	462933	18	2	7.62429e-05	35.2979	133.663
	rs11644920	T	A	T	A	0.0768827	0.0817732	0.312722	0.323609	11551157	0.125512	0.0533753	0.0115644	11645013	2.99985e-11	462933	16	2	9.54666e-05	44.1987	133.663
	rs11691033	A	T	A	T	-0.118772	0.0356402	0.684622	0.687104	44002623	0.502817	0.0531893	0.0114606	44229762	3.59998e-25	462933	2	2	0.00023195	107.402	133.663
	rs11802588	G	C	G	C	0.0651529	0.0351209	0.478648	0.461145	154608419	0.479041	0.0496166	0.0106113	154580895	8.30004e-10	462933	1	2	8.14288e-05	37.699	133.663
	rs11887534	C	G	C	G	1.15075	-0.143528	0.065897	0.0843064	43839108	0.111704	0.0902364	0.0213565	44066247	1e-200	462933	2	2	0.00623258	2903.35	133.663
	rs1201467	C	G	C	G	-0.101631	0.0948448	0.104519	0.0905655	104985119	0.271078	0.086177	0.0173562	105432994	4.79999e-09	462933	6	2	7.40612e-05	34.2877	133.663
	rs1293297	C	G	C	G	0.101075	0.0433281	0.124744	0.0818761	11853964	0.632124	0.0905043	0.0162596	11711473	5.1e-10	462933	8	2	8.34677e-05	38.643	133.663
	rs13427681	C	G	C	G	0.061525	-0.0349205	0.560954	0.66756	218302840	0.506168	0.0525266	0.0106856	219167563	8.50002e-09	462933	2	2	7.16073e-05	33.1516	133.663
	rs146652454	T	C	T	C	0.181154	-0.216246	0.031145	0.992033	495761	0.465704	0.296436	0.0327125	535398	3.09999e-08	462933	7	2	6.62404e-05	30.6668	133.663
	rs150844304	C	A	C	A	0.188524	0.0617432	0.025812	0.995301	43434427	0.858875	0.347251	0.0334253	43726625	1.7e-08	462933	15	2	6.87126e-05	31.8114	133.663
	rs17138478	A	C	A	C	0.10336	-0.00518618	0.128841	0.842949	37713312	0.939111	0.0678927	0.0158338	36073320	6.70039e-11	462933	17	2	9.20401e-05	42.6121	133.663
	rs1800961	T	C	T	C	0.326906	0.148094	0.030964	0.954586	44413724	0.206246	0.117167	0.0305991	43042364	1.20005e-26	462933	20	2	0.000246493	114.137	133.663
	rs1801689	C	A	C	A	0.183939	-0.0594224	0.030526	0.990209	66214462	0.814536	0.253316	0.0308109	64210580	2.39999e-09	462933	17	2	7.69812e-05	35.6397	133.663
	rs1993453	G	A	G	A	-0.123607	-0.0421606	0.663394	0.384496	58434625	0.406717	0.0508152	0.0112369	59347184	3.80014e-28	462933	8	2	0.00026131	121	133.663
	rs212099	A	T	A	T	-0.184116	0.0345667	0.165284	0.179955	47885745	0.594571	0.0649477	0.0143194	48389002	7.8001e-38	462933	19	2	0.000356992	165.322	133.663
	rs2288153	T	C	T	C	0.0848139	0.00223128	0.245156	0.733155	6421903	0.968196	0.0559635	0.0123263	6461534	6.00067e-12	462933	7	2	0.00010226	47.3443	133.663
	rs2290846	A	G	A	G	0.135147	0.00563283	0.286425	0.777952	150277928	0.923979	0.0590304	0.0117239	151199080	9.60064e-31	462933	4	2	0.000286962	132.882	133.663
	rs2393776	A	G	A	G	0.103041	-0.0236509	0.62005	0.416685	120986603	0.63851	0.0503443	0.01093	121424406	4.19952e-21	462933	12	2	0.000191944	88.8741	133.663
	rs2393969	C	A	C	A	0.0925014	0.0196152	0.471447	0.52766	63380680	0.691683	0.0494617	0.010629	65140440	3.19963e-18	462933	10	2	0.000163578	75.7379	133.663
	rs2470048	T	C	T	C	0.0669171	0.0742511	0.708173	0.401296	119283165	0.139445	0.0502422	0.0116718	120295405	9.90011e-09	462933	8	2	7.09991e-05	32.87	133.663
	rs2727270	T	C	T	C	0.0974496	0.0813928	0.115949	0.730406	61835765	0.143232	0.0556015	0.0165772	61603237	4.09996e-09	462933	11	2	7.46425e-05	34.5569	133.663
	rs2733737	C	T	C	T	-0.0790058	-0.0191062	0.625019	0.32054	35554501	0.718232	0.0529519	0.0109923	36045403	6.59933e-13	462933	19	2	0.000111577	51.6581	133.663
	rs2741044	A	G	A	G	0.0666284	-0.0756213	0.293345	0.660752	233670722	0.148719	0.0523668	0.0116502	234579368	1.09999e-08	462933	2	2	7.06489e-05	32.7079	133.663
	rs28473566	A	G	A	G	-0.212423	-0.0920873	0.162942	0.827049	43785067	0.158622	0.065323	0.014342	44012206	1.20005e-49	462933	2	2	0.000473653	219.373	133.663
	rs28929474	T	C	T	C	0.486211	0.0637003	0.019753	0.980213	94378610	0.722577	0.179429	0.0381332	94844947	3.10027e-37	462933	14	2	0.000351053	162.57	133.663
	rs3862794	C	T	C	T	0.0854175	-0.0342877	0.256545	0.808528	72827555	0.58229	0.0623363	0.0121502	72538600	2.09991e-12	462933	11	2	0.000106748	49.4224	133.663
	rs41276920	A	G	A	G	-0.125012	-0.0240927	0.087572	0.928918	89804689	0.801293	0.09573	0.0187576	90347920	2.70023e-11	462933	15	2	9.59383e-05	44.4171	133.663
	rs41281265	G	A	G	A	0.06178	0.0180903	0.349041	0.606275	40324700	0.719881	0.0504449	0.0111686	40720704	3.2e-08	462933	22	2	6.60924e-05	30.5983	133.663
	rs4665972	C	T	C	T	0.0944503	-0.0505213	0.6045	0.375742	27375230	0.32316	0.0511357	0.010889	27598097	4.19952e-18	462933	2	2	0.000162497	75.2369	133.663
	rs4681516	C	G	C	G	-0.12953	-0.0290765	0.561695	0.504551	149494338	0.555682	0.0493434	0.0107084	149212125	1.10002e-33	462933	3	2	0.00031596	146.314	133.663
	rs4814175	T	A	T	A	-0.0597813	0.0756362	0.607496	0.65828	12978446	0.14518	0.0519205	0.0108698	12959094	3.79997e-08	462933	20	2	6.53344e-05	30.2473	133.663
	rs681343	T	C	T	C	0.118463	-0.0326462	0.50785	0.62519	48703205	0.521308	0.0509038	0.010585	49206462	4.49987e-29	462933	19	2	0.000270487	125.251	133.663
	rs686030	A	C	A	C	0.154643	-0.121601	0.858629	0.118317	15304784	0.111764	0.0764637	0.015235	15304782	3.29989e-24	462933	9	2	0.000222517	103.033	133.663
	rs708686	T	C	T	C	0.0781217	0.00896836	0.2696	0.665488	5840608	0.864574	0.0525837	0.0119809	5840619	7.00003e-11	462933	19	2	9.18352e-05	42.5173	133.663
	rs714583	A	T	A	T	-0.119795	-0.0143907	0.230102	0.294828	107832708	0.790932	0.0542839	0.0128366	107473153	1e-20	462933	7	2	0.000188095	87.0913	133.663
	rs72931779	G	C	G	C	0.126555	0.0278143	0.098516	0.103066	69987474	0.735236	0.0822499	0.0178185	69833580	1.20005e-12	462933	11	2	0.000108955	50.4443	133.663
	rs76818081	A	G	A	G	0.20717	-0.108296	0.028962	0.963841	57347807	0.430545	0.137386	0.0351682	57640005	3.79997e-09	462933	15	2	7.49558e-05	34.702	133.663
	rs7802555	C	A	C	A	-0.184139	-0.033021	0.140645	0.864341	87501034	0.646386	0.0719743	0.0152809	87130350	1.9002e-33	462933	7	2	0.000313576	145.209	133.663
	rs8112972	A	G	A	G	0.138418	0.0655238	0.123537	0.912509	45887347	0.458926	0.0884721	0.0161206	46390605	8.99912e-18	462933	19	2	0.000159234	73.7259	133.663
	rs932784	A	T	A	T	0.201322	-0.0244046	0.022017	0.00944174	103214225	0.924721	0.258281	0.0361998	103866575	2.69998e-08	462933	13	2	6.68071e-05	30.9292	133.663
	rs9371004	C	T	C	T	-0.0826418	-0.0899756	0.46429	0.63016	17601622	0.0796086	0.0513279	0.0106825	17601853	1e-14	462933	6	2	0.000129265	59.8483	133.663
finngen_R10_C3_OTHER_SKIN_EXALLC	rs1047891	A	C	A	C	-0.0786453	-0.00516002	0.31577	0.677396	210675783	0.67065	0.0121339	0.0113921	211540507	5.10035e-12	462933	2	2	0.000102937	47.6578	133.663
	rs10900221	A	G	A	G	0.132763	0.0170182	0.239554	0.717396	45493149	0.174125	0.012522	0.0124191	45988597	1.10002e-26	462933	10	2	0.000246803	114.281	133.663
	rs10935751	T	C	T	C	-0.0686018	0.000394657	0.704247	0.248748	149395023	0.975939	0.0130851	0.0116427	149112810	3.79997e-09	462933	3	2	7.49917e-05	34.7186	133.663
	rs112732186	T	G	T	G	0.0657975	-0.0269102	0.355734	0.684948	43423645	0.0263949	0.0121198	0.0110593	43650784	2.69998e-09	462933	2	2	7.64559e-05	35.3965	133.663
	rs11543269	T	C	T	C	-0.0958178	0.0055727	0.123685	0.88385	57646765	0.750183	0.0175023	0.0161276	55313997	2.80001e-09	462933	18	2	7.62429e-05	35.2979	133.663
	rs11644920	T	A	T	A	0.0768827	0.0260069	0.312722	0.323814	11551157	0.0322864	0.012148	0.0115644	11645013	2.99985e-11	462933	16	2	9.54666e-05	44.1987	133.663
	rs11691033	A	T	A	T	-0.118772	-0.00516495	0.684622	0.686869	44002623	0.671772	0.0121896	0.0114606	44229762	3.59998e-25	462933	2	2	0.00023195	107.402	133.663
	rs11802588	G	C	G	C	0.0651529	0.00944119	0.478648	0.461295	154608419	0.404691	0.0113303	0.0106113	154580895	8.30004e-10	462933	1	2	8.14288e-05	37.699	133.663
	rs11887534	C	G	C	G	1.15075	0.0393591	0.065897	0.0844081	43839108	0.0542051	0.0204443	0.0213565	44066247	1e-200	462933	2	2	0.00623258	2903.35	133.663
	rs1201467	C	G	C	G	-0.101631	0.0345453	0.104519	0.0906797	104985119	0.0790497	0.0196702	0.0173562	105432994	4.79999e-09	462933	6	2	7.40612e-05	34.2877	133.663
	rs1293297	C	G	C	G	0.101075	-0.000636863	0.124744	0.0819458	11853964	0.975382	0.0206377	0.0162596	11711473	5.1e-10	462933	8	2	8.34677e-05	38.643	133.663
	rs13427681	C	G	C	G	0.061525	0.0108306	0.560954	0.667699	218302840	0.366711	0.0119987	0.0106856	219167563	8.50002e-09	462933	2	2	7.16073e-05	33.1516	133.663
	rs146652454	T	C	T	C	0.181154	0.0651376	0.031145	0.992047	495761	0.323184	0.065933	0.0327125	535398	3.09999e-08	462933	7	2	6.62404e-05	30.6668	133.663
	rs150844304	C	A	C	A	0.188524	0.000453447	0.025812	0.995285	43434427	0.995526	0.0808646	0.0334253	43726625	1.7e-08	462933	15	2	6.87126e-05	31.8114	133.663
	rs17138478	A	C	A	C	0.10336	-0.00213417	0.128841	0.842976	37713312	0.89143	0.0156355	0.0158338	36073320	6.70039e-11	462933	17	2	9.20401e-05	42.6121	133.663
	rs1800961	T	C	T	C	0.326906	0.0308659	0.030964	0.954615	44413724	0.253156	0.0270109	0.0305991	43042364	1.20005e-26	462933	20	2	0.000246493	114.137	133.663
	rs1801689	C	A	C	A	0.183939	0.0141427	0.030526	0.990211	66214462	0.804946	0.057269	0.0308109	64210580	2.39999e-09	462933	17	2	7.69812e-05	35.6397	133.663
	rs1993453	G	A	G	A	-0.123607	-0.0208449	0.663394	0.384175	58434625	0.0732116	0.0116354	0.0112369	59347184	3.80014e-28	462933	8	2	0.00026131	121	133.663
	rs212099	A	T	A	T	-0.184116	0.0070495	0.165284	0.179901	47885745	0.634898	0.0148459	0.0143194	48389002	7.8001e-38	462933	19	2	0.000356992	165.322	133.663
	rs2288153	T	C	T	C	0.0848139	-0.0143631	0.245156	0.733038	6421903	0.261469	0.0127908	0.0123263	6461534	6.00067e-12	462933	7	2	0.00010226	47.3443	133.663
	rs2290846	A	G	A	G	0.135147	0.0121535	0.286425	0.778005	150277928	0.369235	0.0135354	0.0117239	151199080	9.60064e-31	462933	4	2	0.000286962	132.882	133.663
	rs2393776	A	G	A	G	0.103041	-0.00688416	0.62005	0.416369	120986603	0.549576	0.0115044	0.01093	121424406	4.19952e-21	462933	12	2	0.000191944	88.8741	133.663
	rs2393969	C	A	C	A	0.0925014	-0.00464237	0.471447	0.527549	63380680	0.681849	0.0113245	0.010629	65140440	3.19963e-18	462933	10	2	0.000163578	75.7379	133.663
	rs2470048	T	C	T	C	0.0669171	0.000432017	0.708173	0.401198	119283165	0.97006	0.0115102	0.0116718	120295405	9.90011e-09	462933	8	2	7.09991e-05	32.87	133.663
	rs2727270	T	C	T	C	0.0974496	0.0508907	0.115949	0.730929	61835765	7.02021e-05	0.0128008	0.0165772	61603237	4.09996e-09	462933	11	2	7.46425e-05	34.5569	133.663
	rs2733737	C	T	C	T	-0.0790058	-0.00810202	0.625019	0.320462	35554501	0.503559	0.0121124	0.0109923	36045403	6.59933e-13	462933	19	2	0.000111577	51.6581	133.663
	rs2741044	A	G	A	G	0.0666284	0.0118187	0.293345	0.661131	233670722	0.322652	0.0119499	0.0116502	234579368	1.09999e-08	462933	2	2	7.06489e-05	32.7079	133.663
	rs28473566	A	G	A	G	-0.212423	-0.00162165	0.162942	0.827021	43785067	0.913567	0.0149405	0.014342	44012206	1.20005e-49	462933	2	2	0.000473653	219.373	133.663
	rs28929474	T	C	T	C	0.486211	-0.0406364	0.019753	0.980175	94378610	0.316585	0.0405756	0.0381332	94844947	3.10027e-37	462933	14	2	0.000351053	162.57	133.663
	rs3862794	C	T	C	T	0.0854175	-0.0210111	0.256545	0.808175	72827555	0.141125	0.0142776	0.0121502	72538600	2.09991e-12	462933	11	2	0.000106748	49.4224	133.663
	rs41276920	A	G	A	G	-0.125012	-0.0299759	0.087572	0.92883	89804689	0.173915	0.0220455	0.0187576	90347920	2.70023e-11	462933	15	2	9.59383e-05	44.4171	133.663
	rs41281265	G	A	G	A	0.06178	-0.0173137	0.349041	0.606032	40324700	0.133828	0.0115488	0.0111686	40720704	3.2e-08	462933	22	2	6.60924e-05	30.5983	133.663
	rs4665972	C	T	C	T	0.0944503	0.00939889	0.6045	0.375752	27375230	0.420654	0.0116715	0.010889	27598097	4.19952e-18	462933	2	2	0.000162497	75.2369	133.663
	rs4681516	C	G	C	G	-0.12953	-0.0142492	0.561695	0.504415	149494338	0.2069	0.0112897	0.0107084	149212125	1.10002e-33	462933	3	2	0.00031596	146.314	133.663
	rs4814175	T	A	T	A	-0.0597813	0.000992009	0.607496	0.658288	12978446	0.933399	0.0118706	0.0108698	12959094	3.79997e-08	462933	20	2	6.53344e-05	30.2473	133.663
	rs681343	T	C	T	C	0.118463	0.0183957	0.50785	0.625408	48703205	0.113788	0.0116326	0.010585	49206462	4.49987e-29	462933	19	2	0.000270487	125.251	133.663
	rs686030	A	C	A	C	0.154643	-0.0198008	0.858629	0.118342	15304784	0.256379	0.0174458	0.015235	15304782	3.29989e-24	462933	9	2	0.000222517	103.033	133.663
	rs708686	T	C	T	C	0.0781217	-0.0126273	0.2696	0.66552	5840608	0.293767	0.0120272	0.0119809	5840619	7.00003e-11	462933	19	2	9.18352e-05	42.5173	133.663
	rs714583	A	T	A	T	-0.119795	-0.00138782	0.230102	0.294884	107832708	0.910955	0.0124096	0.0128366	107473153	1e-20	462933	7	2	0.000188095	87.0913	133.663
	rs72931779	G	C	G	C	0.126555	-0.0119639	0.098516	0.10295	69987474	0.522366	0.0187023	0.0178185	69833580	1.20005e-12	462933	11	2	0.000108955	50.4443	133.663
	rs76818081	A	G	A	G	0.20717	-0.00660299	0.028962	0.963836	57347807	0.833667	0.0314427	0.0351682	57640005	3.79997e-09	462933	15	2	7.49558e-05	34.702	133.663
	rs7802555	C	A	C	A	-0.184139	-0.00921943	0.140645	0.864342	87501034	0.576141	0.0164919	0.0152809	87130350	1.9002e-33	462933	7	2	0.000313576	145.209	133.663
	rs8112972	A	G	A	G	0.138418	0.0147717	0.123537	0.912577	45887347	0.460752	0.0200264	0.0161206	46390605	8.99912e-18	462933	19	2	0.000159234	73.7259	133.663
	rs932784	A	T	A	T	0.201322	-0.0507235	0.022017	0.00941959	103214225	0.386286	0.058547	0.0361998	103866575	2.69998e-08	462933	13	2	6.68071e-05	30.9292	133.663
	rs9371004	C	T	C	T	-0.0826418	-0.015489	0.46429	0.630035	17601622	0.185449	0.0116972	0.0106825	17601853	1e-14	462933	6	2	0.000129265	59.8483	133.663
finngen_R10_C3_OVARY_EXALLC	rs1047891	A	C	A	C	-0.0786453	-0.0146925	0.31577	0.67754	210675783	0.752619	0.0466152	0.0113921	211540507	5.10035e-12	462933	2	2	0.000102937	47.6578	133.663
	rs10900221	A	G	A	G	0.132763	0.00938343	0.239554	0.717962	45493149	0.845191	0.0480567	0.0124191	45988597	1.10002e-26	462933	10	2	0.000246803	114.281	133.663
	rs10935751	T	C	T	C	-0.0686018	-0.0573341	0.704247	0.248669	149395023	0.252749	0.0501305	0.0116427	149112810	3.79997e-09	462933	3	2	7.49917e-05	34.7186	133.663
	rs112732186	T	G	T	G	0.0657975	-0.0309759	0.355734	0.686031	43423645	0.50686	0.0466691	0.0110593	43650784	2.69998e-09	462933	2	2	7.64559e-05	35.3965	133.663
	rs11543269	T	C	T	C	-0.0958178	-0.0823875	0.123685	0.884371	57646765	0.221503	0.0673904	0.0161276	55313997	2.80001e-09	462933	18	2	7.62429e-05	35.2979	133.663
	rs11644920	T	A	T	A	0.0768827	-0.0489616	0.312722	0.323903	11551157	0.293818	0.0466397	0.0115644	11645013	2.99985e-11	462933	16	2	9.54666e-05	44.1987	133.663
	rs11691033	A	T	A	T	-0.118772	-0.0659559	0.684622	0.687033	44002623	0.160872	0.0470392	0.0114606	44229762	3.59998e-25	462933	2	2	0.00023195	107.402	133.663
	rs11802588	G	C	G	C	0.0651529	-0.0419144	0.478648	0.460827	154608419	0.334228	0.0434061	0.0106113	154580895	8.30004e-10	462933	1	2	8.14288e-05	37.699	133.663
	rs11887534	C	G	C	G	1.15075	-0.121306	0.065897	0.0844801	43839108	0.121855	0.0784118	0.0213565	44066247	1e-200	462933	2	2	0.00623258	2903.35	133.663
	rs1201467	C	G	C	G	-0.101631	-0.00069427	0.104519	0.0899945	104985119	0.992677	0.0756433	0.0173562	105432994	4.79999e-09	462933	6	2	7.40612e-05	34.2877	133.663
	rs1293297	C	G	C	G	0.101075	0.120232	0.124744	0.0811293	11853964	0.130338	0.0794783	0.0162596	11711473	5.1e-10	462933	8	2	8.34677e-05	38.643	133.663
	rs13427681	C	G	C	G	0.061525	0.0114253	0.560954	0.668337	218302840	0.803936	0.0460222	0.0106856	219167563	8.50002e-09	462933	2	2	7.16073e-05	33.1516	133.663
	rs146652454	T	C	T	C	0.181154	-0.0817013	0.031145	0.992061	495761	0.749478	0.255854	0.0327125	535398	3.09999e-08	462933	7	2	6.62404e-05	30.6668	133.663
	rs150844304	C	A	C	A	0.188524	0.399988	0.025812	0.995442	43434427	0.219698	0.325901	0.0334253	43726625	1.7e-08	462933	15	2	6.87126e-05	31.8114	133.663
	rs17138478	A	C	A	C	0.10336	-0.0878268	0.128841	0.843359	37713312	0.14255	0.0598943	0.0158338	36073320	6.70039e-11	462933	17	2	9.20401e-05	42.6121	133.663
	rs1800961	T	C	T	C	0.326906	-0.140732	0.030964	0.954818	44413724	0.180204	0.105014	0.0305991	43042364	1.20005e-26	462933	20	2	0.000246493	114.137	133.663
	rs1801689	C	A	C	A	0.183939	-0.0281203	0.030526	0.990289	66214462	0.900691	0.225344	0.0308109	64210580	2.39999e-09	462933	17	2	7.69812e-05	35.6397	133.663
	rs1993453	G	A	G	A	-0.123607	0.00502449	0.663394	0.384502	58434625	0.91043	0.0446634	0.0112369	59347184	3.80014e-28	462933	8	2	0.00026131	121	133.663
	rs212099	A	T	A	T	-0.184116	0.093992	0.165284	0.180522	47885745	0.0958804	0.0564461	0.0143194	48389002	7.8001e-38	462933	19	2	0.000356992	165.322	133.663
	rs2288153	T	C	T	C	0.0848139	0.0396079	0.245156	0.733495	6421903	0.419952	0.0491105	0.0123263	6461534	6.00067e-12	462933	7	2	0.00010226	47.3443	133.663
	rs2290846	A	G	A	G	0.135147	0.0641429	0.286425	0.777639	150277928	0.215704	0.0518104	0.0117239	151199080	9.60064e-31	462933	4	2	0.000286962	132.882	133.663
	rs2393776	A	G	A	G	0.103041	0.0419517	0.62005	0.417313	120986603	0.340971	0.0440554	0.01093	121424406	4.19952e-21	462933	12	2	0.000191944	88.8741	133.663
	rs2393969	C	A	C	A	0.0925014	0.0500508	0.471447	0.529873	63380680	0.249796	0.0434904	0.010629	65140440	3.19963e-18	462933	10	2	0.000163578	75.7379	133.663
	rs2470048	T	C	T	C	0.0669171	-0.0178319	0.708173	0.401782	119283165	0.685877	0.0440885	0.0116718	120295405	9.90011e-09	462933	8	2	7.09991e-05	32.87	133.663
	rs2727270	T	C	T	C	0.0974496	-0.0038122	0.115949	0.73144	61835765	0.937695	0.0487699	0.0165772	61603237	4.09996e-09	462933	11	2	7.46425e-05	34.5569	133.663
	rs2733737	C	T	C	T	-0.0790058	-0.047354	0.625019	0.32035	35554501	0.307454	0.0463992	0.0109923	36045403	6.59933e-13	462933	19	2	0.000111577	51.6581	133.663
	rs2741044	A	G	A	G	0.0666284	-0.0149965	0.293345	0.660894	233670722	0.743387	0.0458086	0.0116502	234579368	1.09999e-08	462933	2	2	7.06489e-05	32.7079	133.663
	rs28473566	A	G	A	G	-0.212423	-0.0234755	0.162942	0.827525	43785067	0.684264	0.0577287	0.014342	44012206	1.20005e-49	462933	2	2	0.000473653	219.373	133.663
	rs28929474	T	C	T	C	0.486211	-0.019084	0.019753	0.980314	94378610	0.902436	0.155679	0.0381332	94844947	3.10027e-37	462933	14	2	0.000351053	162.57	133.663
	rs3862794	C	T	C	T	0.0854175	0.0324076	0.256545	0.808514	72827555	0.557697	0.0552781	0.0121502	72538600	2.09991e-12	462933	11	2	0.000106748	49.4224	133.663
	rs41276920	A	G	A	G	-0.125012	-0.0190445	0.087572	0.928375	89804689	0.821665	0.0844907	0.0187576	90347920	2.70023e-11	462933	15	2	9.59383e-05	44.4171	133.663
	rs41281265	G	A	G	A	0.06178	0.00530865	0.349041	0.606053	40324700	0.904945	0.0444547	0.0111686	40720704	3.2e-08	462933	22	2	6.60924e-05	30.5983	133.663
	rs4665972	C	T	C	T	0.0944503	0.0884417	0.6045	0.374753	27375230	0.0485311	0.0448332	0.010889	27598097	4.19952e-18	462933	2	2	0.000162497	75.2369	133.663
	rs4681516	C	G	C	G	-0.12953	0.0162154	0.561695	0.504191	149494338	0.708031	0.0432985	0.0107084	149212125	1.10002e-33	462933	3	2	0.00031596	146.314	133.663
	rs4814175	T	A	T	A	-0.0597813	-0.0278013	0.607496	0.658427	12978446	0.541837	0.0455731	0.0108698	12959094	3.79997e-08	462933	20	2	6.53344e-05	30.2473	133.663
	rs681343	T	C	T	C	0.118463	-0.0589136	0.50785	0.625399	48703205	0.187593	0.0447083	0.010585	49206462	4.49987e-29	462933	19	2	0.000270487	125.251	133.663
	rs686030	A	C	A	C	0.154643	0.000552048	0.858629	0.11818	15304784	0.993492	0.0676799	0.015235	15304782	3.29989e-24	462933	9	2	0.000222517	103.033	133.663
	rs708686	T	C	T	C	0.0781217	-0.0587823	0.2696	0.664898	5840608	0.201642	0.0460356	0.0119809	5840619	7.00003e-11	462933	19	2	9.18352e-05	42.5173	133.663
	rs714583	A	T	A	T	-0.119795	-0.0912588	0.230102	0.295064	107832708	0.0556455	0.0476846	0.0128366	107473153	1e-20	462933	7	2	0.000188095	87.0913	133.663
	rs72931779	G	C	G	C	0.126555	-0.0395365	0.098516	0.102565	69987474	0.581278	0.0716865	0.0178185	69833580	1.20005e-12	462933	11	2	0.000108955	50.4443	133.663
	rs76818081	A	G	A	G	0.20717	0.215475	0.028962	0.963837	57347807	0.072934	0.120159	0.0351682	57640005	3.79997e-09	462933	15	2	7.49558e-05	34.702	133.663
	rs7802555	C	A	C	A	-0.184139	-0.0263786	0.140645	0.864497	87501034	0.677005	0.0633259	0.0152809	87130350	1.9002e-33	462933	7	2	0.000313576	145.209	133.663
	rs8112972	A	G	A	G	0.138418	0.0325739	0.123537	0.912566	45887347	0.672518	0.0770623	0.0161206	46390605	8.99912e-18	462933	19	2	0.000159234	73.7259	133.663
	rs932784	A	T	A	T	0.201322	-0.0554525	0.022017	0.00949072	103214225	0.802708	0.221948	0.0361998	103866575	2.69998e-08	462933	13	2	6.68071e-05	30.9292	133.663
	rs9371004	C	T	C	T	-0.0826418	0.030597	0.46429	0.629894	17601622	0.494428	0.0447793	0.0106825	17601853	1e-14	462933	6	2	0.000129265	59.8483	133.663
finngen_R10_C3_PANCREAS_EXALLC	rs1047891	A	C	A	C	-0.0786453	-0.000368603	0.31577	0.67723	210675783	0.99229	0.038145	0.0113921	211540507	5.10035e-12	462933	2	2	0.000102937	47.6578	133.663
	rs10900221	A	G	A	G	0.132763	0.0431719	0.239554	0.717371	45493149	0.272234	0.0393212	0.0124191	45988597	1.10002e-26	462933	10	2	0.000246803	114.281	133.663
	rs10935751	T	C	T	C	-0.0686018	0.00806189	0.704247	0.248705	149395023	0.844087	0.0409924	0.0116427	149112810	3.79997e-09	462933	3	2	7.49917e-05	34.7186	133.663
	rs112732186	T	G	T	G	0.0657975	-0.0197791	0.355734	0.685515	43423645	0.604537	0.038192	0.0110593	43650784	2.69998e-09	462933	2	2	7.64559e-05	35.3965	133.663
	rs11543269	T	C	T	C	-0.0958178	0.011817	0.123685	0.883914	57646765	0.830163	0.0550927	0.0161276	55313997	2.80001e-09	462933	18	2	7.62429e-05	35.2979	133.663
	rs11644920	T	A	T	A	0.0768827	0.0250935	0.312722	0.323597	11551157	0.510322	0.0381166	0.0115644	11645013	2.99985e-11	462933	16	2	9.54666e-05	44.1987	133.663
	rs11691033	A	T	A	T	-0.118772	-0.0295773	0.684622	0.687056	44002623	0.439985	0.0383017	0.0114606	44229762	3.59998e-25	462933	2	2	0.00023195	107.402	133.663
	rs11802588	G	C	G	C	0.0651529	0.008998	0.478648	0.461131	154608419	0.800657	0.0356361	0.0106113	154580895	8.30004e-10	462933	1	2	8.14288e-05	37.699	133.663
	rs11887534	C	G	C	G	1.15075	-0.0128211	0.065897	0.0843351	43839108	0.841156	0.0639727	0.0213565	44066247	1e-200	462933	2	2	0.00623258	2903.35	133.663
	rs1201467	C	G	C	G	-0.101631	0.0528947	0.104519	0.0905708	104985119	0.391516	0.0617302	0.0173562	105432994	4.79999e-09	462933	6	2	7.40612e-05	34.2877	133.663
	rs1293297	C	G	C	G	0.101075	-0.0128333	0.124744	0.0818718	11853964	0.842063	0.0644064	0.0162596	11711473	5.1e-10	462933	8	2	8.34677e-05	38.643	133.663
	rs13427681	C	G	C	G	0.061525	-0.00524161	0.560954	0.667562	218302840	0.889179	0.0376167	0.0106856	219167563	8.50002e-09	462933	2	2	7.16073e-05	33.1516	133.663
	rs146652454	T	C	T	C	0.181154	0.169561	0.031145	0.992041	495761	0.42014	0.210327	0.0327125	535398	3.09999e-08	462933	7	2	6.62404e-05	30.6668	133.663
	rs150844304	C	A	C	A	0.188524	-0.316216	0.025812	0.995292	43434427	0.21443	0.254709	0.0334253	43726625	1.7e-08	462933	15	2	6.87126e-05	31.8114	133.663
	rs17138478	A	C	A	C	0.10336	-0.0264076	0.128841	0.842941	37713312	0.591589	0.0492189	0.0158338	36073320	6.70039e-11	462933	17	2	9.20401e-05	42.6121	133.663
	rs1800961	T	C	T	C	0.326906	0.0265137	0.030964	0.954581	44413724	0.757326	0.0858062	0.0305991	43042364	1.20005e-26	462933	20	2	0.000246493	114.137	133.663
	rs1801689	C	A	C	A	0.183939	-0.0317459	0.030526	0.99021	66214462	0.861396	0.181823	0.0308109	64210580	2.39999e-09	462933	17	2	7.69812e-05	35.6397	133.663
	rs1993453	G	A	G	A	-0.123607	-0.0540388	0.663394	0.384458	58434625	0.139538	0.0365741	0.0112369	59347184	3.80014e-28	462933	8	2	0.00026131	121	133.663
	rs212099	A	T	A	T	-0.184116	0.0108571	0.165284	0.179951	47885745	0.815597	0.0465548	0.0143194	48389002	7.8001e-38	462933	19	2	0.000356992	165.322	133.663
	rs2288153	T	C	T	C	0.0848139	0.106715	0.245156	0.733259	6421903	0.00864729	0.0406428	0.0123263	6461534	6.00067e-12	462933	7	2	0.00010226	47.3443	133.663
	rs2290846	A	G	A	G	0.135147	0.0641523	0.286425	0.778013	150277928	0.132052	0.0425961	0.0117239	151199080	9.60064e-31	462933	4	2	0.000286962	132.882	133.663
	rs2393776	A	G	A	G	0.103041	0.0269953	0.62005	0.416727	120986603	0.456525	0.0362557	0.01093	121424406	4.19952e-21	462933	12	2	0.000191944	88.8741	133.663
	rs2393969	C	A	C	A	0.0925014	0.046312	0.471447	0.527704	63380680	0.193065	0.0355818	0.010629	65140440	3.19963e-18	462933	10	2	0.000163578	75.7379	133.663
	rs2470048	T	C	T	C	0.0669171	-0.0479511	0.708173	0.401198	119283165	0.18454	0.0361375	0.0116718	120295405	9.90011e-09	462933	8	2	7.09991e-05	32.87	133.663
	rs2727270	T	C	T	C	0.0974496	0.0119275	0.115949	0.730371	61835765	0.765119	0.0399227	0.0165772	61603237	4.09996e-09	462933	11	2	7.46425e-05	34.5569	133.663
	rs2733737	C	T	C	T	-0.0790058	0.0415368	0.625019	0.320589	35554501	0.275758	0.0381107	0.0109923	36045403	6.59933e-13	462933	19	2	0.000111577	51.6581	133.663
	rs2741044	A	G	A	G	0.0666284	0.0740268	0.293345	0.66087	233670722	0.0478366	0.0374095	0.0116502	234579368	1.09999e-08	462933	2	2	7.06489e-05	32.7079	133.663
	rs28473566	A	G	A	G	-0.212423	0.0176864	0.162942	0.827102	43785067	0.706973	0.0470478	0.014342	44012206	1.20005e-49	462933	2	2	0.000473653	219.373	133.663
	rs28929474	T	C	T	C	0.486211	-0.121285	0.019753	0.980193	94378610	0.334805	0.125752	0.0381332	94844947	3.10027e-37	462933	14	2	0.000351053	162.57	133.663
	rs3862794	C	T	C	T	0.0854175	0.0636743	0.256545	0.808596	72827555	0.156185	0.0449036	0.0121502	72538600	2.09991e-12	462933	11	2	0.000106748	49.4224	133.663
	rs41276920	A	G	A	G	-0.125012	0.0582529	0.087572	0.928945	89804689	0.402012	0.0695114	0.0187576	90347920	2.70023e-11	462933	15	2	9.59383e-05	44.4171	133.663
	rs41281265	G	A	G	A	0.06178	0.022816	0.349041	0.606308	40324700	0.530579	0.0363821	0.0111686	40720704	3.2e-08	462933	22	2	6.60924e-05	30.5983	133.663
	rs4665972	C	T	C	T	0.0944503	-0.0450873	0.6045	0.375728	27375230	0.218425	0.0366347	0.010889	27598097	4.19952e-18	462933	2	2	0.000162497	75.2369	133.663
	rs4681516	C	G	C	G	-0.12953	-0.089716	0.561695	0.504464	149494338	0.0113352	0.0354302	0.0107084	149212125	1.10002e-33	462933	3	2	0.00031596	146.314	133.663
	rs4814175	T	A	T	A	-0.0597813	-0.058346	0.607496	0.658171	12978446	0.117874	0.0373114	0.0108698	12959094	3.79997e-08	462933	20	2	6.53344e-05	30.2473	133.663
	rs681343	T	C	T	C	0.118463	-0.00697275	0.50785	0.625194	48703205	0.848676	0.0365433	0.010585	49206462	4.49987e-29	462933	19	2	0.000270487	125.251	133.663
	rs686030	A	C	A	C	0.154643	0.0191934	0.858629	0.118373	15304784	0.725329	0.0546281	0.015235	15304782	3.29989e-24	462933	9	2	0.000222517	103.033	133.663
	rs708686	T	C	T	C	0.0781217	-0.09728	0.2696	0.665358	5840608	0.00847696	0.036954	0.0119809	5840619	7.00003e-11	462933	19	2	9.18352e-05	42.5173	133.663
	rs714583	A	T	A	T	-0.119795	-0.0245923	0.230102	0.294811	107832708	0.5282	0.0389885	0.0128366	107473153	1e-20	462933	7	2	0.000188095	87.0913	133.663
	rs72931779	G	C	G	C	0.126555	-0.0951732	0.098516	0.103026	69987474	0.101582	0.0581305	0.0178185	69833580	1.20005e-12	462933	11	2	0.000108955	50.4443	133.663
	rs76818081	A	G	A	G	0.20717	-0.0088546	0.028962	0.963849	57347807	0.928548	0.0987444	0.0351682	57640005	3.79997e-09	462933	15	2	7.49558e-05	34.702	133.663
	rs7802555	C	A	C	A	-0.184139	0.026606	0.140645	0.864361	87501034	0.60622	0.0516143	0.0152809	87130350	1.9002e-33	462933	7	2	0.000313576	145.209	133.663
	rs8112972	A	G	A	G	0.138418	0.0677998	0.123537	0.912516	45887347	0.279616	0.0627089	0.0161206	46390605	8.99912e-18	462933	19	2	0.000159234	73.7259	133.663
	rs932784	A	T	A	T	0.201322	-0.402988	0.022017	0.00942598	103214225	0.024088	0.178651	0.0361998	103866575	2.69998e-08	462933	13	2	6.68071e-05	30.9292	133.663
	rs9371004	C	T	C	T	-0.0826418	0.0203771	0.46429	0.630237	17601622	0.58004	0.0368266	0.0106825	17601853	1e-14	462933	6	2	0.000129265	59.8483	133.663
finngen_R10_C3_PROSTATE_EXALLC	rs1047891	A	C	A	C	-0.0786453	6.28237e-05	0.31577	0.677506	210675783	0.996523	0.0144179	0.0113921	211540507	5.10035e-12	462933	2	2	0.000102937	47.6578	133.663
	rs10900221	A	G	A	G	0.132763	0.0391524	0.239554	0.71685	45493149	0.00841763	0.0148595	0.0124191	45988597	1.10002e-26	462933	10	2	0.000246803	114.281	133.663
	rs10935751	T	C	T	C	-0.0686018	-0.018272	0.704247	0.249101	149395023	0.236099	0.0154221	0.0116427	149112810	3.79997e-09	462933	3	2	7.49917e-05	34.7186	133.663
	rs112732186	T	G	T	G	0.0657975	0.029684	0.355734	0.684715	43423645	0.0393695	0.0144076	0.0110593	43650784	2.69998e-09	462933	2	2	7.64559e-05	35.3965	133.663
	rs11543269	T	C	T	C	-0.0958178	0.0134956	0.123685	0.883106	57646765	0.514419	0.0206996	0.0161276	55313997	2.80001e-09	462933	18	2	7.62429e-05	35.2979	133.663
	rs11644920	T	A	T	A	0.0768827	0.00373416	0.312722	0.323143	11551157	0.795565	0.0144125	0.0115644	11645013	2.99985e-11	462933	16	2	9.54666e-05	44.1987	133.663
	rs11691033	A	T	A	T	-0.118772	-0.00959572	0.684622	0.686151	44002623	0.506173	0.0144338	0.0114606	44229762	3.59998e-25	462933	2	2	0.00023195	107.402	133.663
	rs11802588	G	C	G	C	0.0651529	-0.0105065	0.478648	0.461758	154608419	0.435096	0.0134612	0.0106113	154580895	8.30004e-10	462933	1	2	8.14288e-05	37.699	133.663
	rs11887534	C	G	C	G	1.15075	0.0153907	0.065897	0.0838558	43839108	0.528156	0.0243977	0.0213565	44066247	1e-200	462933	2	2	0.00623258	2903.35	133.663
	rs1201467	C	G	C	G	-0.101631	0.00385666	0.104519	0.0910984	104985119	0.869421	0.0234598	0.0173562	105432994	4.79999e-09	462933	6	2	7.40612e-05	34.2877	133.663
	rs1293297	C	G	C	G	0.101075	-0.0562694	0.124744	0.0828345	11853964	0.019538	0.0240972	0.0162596	11711473	5.1e-10	462933	8	2	8.34677e-05	38.643	133.663
	rs13427681	C	G	C	G	0.061525	0.0177481	0.560954	0.66664	218302840	0.212017	0.0142208	0.0106856	219167563	8.50002e-09	462933	2	2	7.16073e-05	33.1516	133.663
	rs146652454	T	C	T	C	0.181154	-0.017478	0.031145	0.991916	495761	0.817943	0.075928	0.0327125	535398	3.09999e-08	462933	7	2	6.62404e-05	30.6668	133.663
	rs150844304	C	A	C	A	0.188524	-0.0075231	0.025812	0.995051	43434427	0.93492	0.0921308	0.0334253	43726625	1.7e-08	462933	15	2	6.87126e-05	31.8114	133.663
	rs17138478	A	C	A	C	0.10336	-0.097027	0.128841	0.841071	37713312	7.82474e-08	0.0180646	0.0158338	36073320	6.70039e-11	462933	17	2	9.20401e-05	42.6121	133.663
	rs1800961	T	C	T	C	0.326906	0.00699565	0.030964	0.95404	44413724	0.824498	0.0315456	0.0305991	43042364	1.20005e-26	462933	20	2	0.000246493	114.137	133.663
	rs1801689	C	A	C	A	0.183939	0.0391684	0.030526	0.990108	66214462	0.556509	0.0666088	0.0308109	64210580	2.39999e-09	462933	17	2	7.69812e-05	35.6397	133.663
	rs1993453	G	A	G	A	-0.123607	0.0208989	0.663394	0.384416	58434625	0.127353	0.0137076	0.0112369	59347184	3.80014e-28	462933	8	2	0.00026131	121	133.663
	rs212099	A	T	A	T	-0.184116	0.0349702	0.165284	0.178971	47885745	0.0490072	0.0177647	0.0143194	48389002	7.8001e-38	462933	19	2	0.000356992	165.322	133.663
	rs2288153	T	C	T	C	0.0848139	-0.0132744	0.245156	0.732581	6421903	0.380489	0.0151362	0.0123263	6461534	6.00067e-12	462933	7	2	0.00010226	47.3443	133.663
	rs2290846	A	G	A	G	0.135147	-0.00510968	0.286425	0.778196	150277928	0.74958	0.0160082	0.0117239	151199080	9.60064e-31	462933	4	2	0.000286962	132.882	133.663
	rs2393776	A	G	A	G	0.103041	0.0373667	0.62005	0.415713	120986603	0.00635316	0.0136926	0.01093	121424406	4.19952e-21	462933	12	2	0.000191944	88.8741	133.663
	rs2393969	C	A	C	A	0.0925014	-0.0151134	0.471447	0.523967	63380680	0.260981	0.0134452	0.010629	65140440	3.19963e-18	462933	10	2	0.000163578	75.7379	133.663
	rs2470048	T	C	T	C	0.0669171	0.0138181	0.708173	0.400609	119283165	0.309127	0.0135864	0.0116718	120295405	9.90011e-09	462933	8	2	7.09991e-05	32.87	133.663
	rs2727270	T	C	T	C	0.0974496	0.0384871	0.115949	0.729603	61835765	0.0109388	0.0151247	0.0165772	61603237	4.09996e-09	462933	11	2	7.46425e-05	34.5569	133.663
	rs2733737	C	T	C	T	-0.0790058	0.00303259	0.625019	0.320798	35554501	0.832787	0.0143637	0.0109923	36045403	6.59933e-13	462933	19	2	0.000111577	51.6581	133.663
	rs2741044	A	G	A	G	0.0666284	-0.00784993	0.293345	0.66138	233670722	0.580847	0.0142171	0.0116502	234579368	1.09999e-08	462933	2	2	7.06489e-05	32.7079	133.663
	rs28473566	A	G	A	G	-0.212423	0.00529083	0.162942	0.826568	43785067	0.765089	0.0177066	0.014342	44012206	1.20005e-49	462933	2	2	0.000473653	219.373	133.663
	rs28929474	T	C	T	C	0.486211	0.130484	0.019753	0.980227	94378610	0.0077101	0.0489711	0.0381332	94844947	3.10027e-37	462933	14	2	0.000351053	162.57	133.663
	rs3862794	C	T	C	T	0.0854175	-0.00403477	0.256545	0.807812	72827555	0.810933	0.0168662	0.0121502	72538600	2.09991e-12	462933	11	2	0.000106748	49.4224	133.663
	rs41276920	A	G	A	G	-0.125012	-0.03045	0.087572	0.929556	89804689	0.247168	0.0263123	0.0187576	90347920	2.70023e-11	462933	15	2	9.59383e-05	44.4171	133.663
	rs41281265	G	A	G	A	0.06178	0.00816629	0.349041	0.606969	40324700	0.551308	0.0137064	0.0111686	40720704	3.2e-08	462933	22	2	6.60924e-05	30.5983	133.663
	rs4665972	C	T	C	T	0.0944503	0.010326	0.6045	0.377266	27375230	0.455395	0.0138334	0.010889	27598097	4.19952e-18	462933	2	2	0.000162497	75.2369	133.663
	rs4681516	C	G	C	G	-0.12953	-0.00486636	0.561695	0.505096	149494338	0.715573	0.0133551	0.0107084	149212125	1.10002e-33	462933	3	2	0.00031596	146.314	133.663
	rs4814175	T	A	T	A	-0.0597813	-0.0241963	0.607496	0.657458	12978446	0.0855933	0.0140748	0.0108698	12959094	3.79997e-08	462933	20	2	6.53344e-05	30.2473	133.663
	rs681343	T	C	T	C	0.118463	0.0259225	0.50785	0.625421	48703205	0.060979	0.0138353	0.010585	49206462	4.49987e-29	462933	19	2	0.000270487	125.251	133.663
	rs686030	A	C	A	C	0.154643	-0.00484164	0.858629	0.118935	15304784	0.814195	0.0206011	0.015235	15304782	3.29989e-24	462933	9	2	0.000222517	103.033	133.663
	rs708686	T	C	T	C	0.0781217	-0.0233404	0.2696	0.666229	5840608	0.102441	0.0142918	0.0119809	5840619	7.00003e-11	462933	19	2	9.18352e-05	42.5173	133.663
	rs714583	A	T	A	T	-0.119795	-0.00858839	0.230102	0.294147	107832708	0.560178	0.014742	0.0128366	107473153	1e-20	462933	7	2	0.000188095	87.0913	133.663
	rs72931779	G	C	G	C	0.126555	-0.0259958	0.098516	0.103457	69987474	0.240168	0.0221322	0.0178185	69833580	1.20005e-12	462933	11	2	0.000108955	50.4443	133.663
	rs76818081	A	G	A	G	0.20717	-0.0267129	0.028962	0.963715	57347807	0.470841	0.037044	0.0351682	57640005	3.79997e-09	462933	15	2	7.49558e-05	34.702	133.663
	rs7802555	C	A	C	A	-0.184139	-0.0154861	0.140645	0.863958	87501034	0.426433	0.0194718	0.0152809	87130350	1.9002e-33	462933	7	2	0.000313576	145.209	133.663
	rs8112972	A	G	A	G	0.138418	0.025518	0.123537	0.912695	45887347	0.283402	0.0237884	0.0161206	46390605	8.99912e-18	462933	19	2	0.000159234	73.7259	133.663
	rs932784	A	T	A	T	0.201322	0.126972	0.022017	0.00954344	103214225	0.0604324	0.0676239	0.0361998	103866575	2.69998e-08	462933	13	2	6.68071e-05	30.9292	133.663
	rs9371004	C	T	C	T	-0.0826418	-0.00680483	0.46429	0.630972	17601622	0.62594	0.0139601	0.0106825	17601853	1e-14	462933	6	2	0.000129265	59.8483	133.663
finngen_R10_C3_SMALL_INTESTINE_EXALLC	rs1047891	A	C	A	C	-0.0786453	0.08681	0.31577	0.677251	210675783	0.19449	0.0669102	0.0113921	211540507	5.10035e-12	462933	2	2	0.000102937	47.6578	133.663
	rs10900221	A	G	A	G	0.132763	0.010158	0.239554	0.717345	45493149	0.882261	0.0685876	0.0124191	45988597	1.10002e-26	462933	10	2	0.000246803	114.281	133.663
	rs10935751	T	C	T	C	-0.0686018	-0.0330194	0.704247	0.248686	149395023	0.644652	0.0715936	0.0116427	149112810	3.79997e-09	462933	3	2	7.49917e-05	34.7186	133.663
	rs112732186	T	G	T	G	0.0657975	-0.0268443	0.355734	0.685537	43423645	0.687303	0.0666908	0.0110593	43650784	2.69998e-09	462933	2	2	7.64559e-05	35.3965	133.663
	rs11543269	T	C	T	C	-0.0958178	0.137088	0.123685	0.883938	57646765	0.155181	0.0964414	0.0161276	55313997	2.80001e-09	462933	18	2	7.62429e-05	35.2979	133.663
	rs11644920	T	A	T	A	0.0768827	0.015658	0.312722	0.323579	11551157	0.814547	0.0667538	0.0115644	11645013	2.99985e-11	462933	16	2	9.54666e-05	44.1987	133.663
	rs11691033	A	T	A	T	-0.118772	-0.043594	0.684622	0.687068	44002623	0.515166	0.0669838	0.0114606	44229762	3.59998e-25	462933	2	2	0.00023195	107.402	133.663
	rs11802588	G	C	G	C	0.0651529	-0.0258495	0.478648	0.461104	154608419	0.678488	0.062359	0.0106113	154580895	8.30004e-10	462933	1	2	8.14288e-05	37.699	133.663
	rs11887534	C	G	C	G	1.15075	0.0630413	0.065897	0.0843457	43839108	0.576986	0.113019	0.0213565	44066247	1e-200	462933	2	2	0.00623258	2903.35	133.663
	rs1201467	C	G	C	G	-0.101631	0.0324601	0.104519	0.0905464	104985119	0.767026	0.109564	0.0173562	105432994	4.79999e-09	462933	6	2	7.40612e-05	34.2877	133.663
	rs1293297	C	G	C	G	0.101075	0.125663	0.124744	0.0818905	11853964	0.258382	0.111184	0.0162596	11711473	5.1e-10	462933	8	2	8.34677e-05	38.643	133.663
	rs13427681	C	G	C	G	0.061525	0.00994839	0.560954	0.667569	218302840	0.879455	0.0655965	0.0106856	219167563	8.50002e-09	462933	2	2	7.16073e-05	33.1516	133.663
	rs146652454	T	C	T	C	0.181154	0.144427	0.031145	0.992037	495761	0.6903	0.362475	0.0327125	535398	3.09999e-08	462933	7	2	6.62404e-05	30.6668	133.663
	rs150844304	C	A	C	A	0.188524	-0.316762	0.025812	0.995298	43434427	0.476353	0.444777	0.0334253	43726625	1.7e-08	462933	15	2	6.87126e-05	31.8114	133.663
	rs17138478	A	C	A	C	0.10336	0.0616962	0.128841	0.842968	37713312	0.471941	0.0857696	0.0158338	36073320	6.70039e-11	462933	17	2	9.20401e-05	42.6121	133.663
	rs1800961	T	C	T	C	0.326906	-0.201182	0.030964	0.954556	44413724	0.173715	0.147888	0.0305991	43042364	1.20005e-26	462933	20	2	0.000246493	114.137	133.663
	rs1801689	C	A	C	A	0.183939	0.186515	0.030526	0.990212	66214462	0.542037	0.305894	0.0308109	64210580	2.39999e-09	462933	17	2	7.69812e-05	35.6397	133.663
	rs1993453	G	A	G	A	-0.123607	-0.043582	0.663394	0.384504	58434625	0.495786	0.0639843	0.0112369	59347184	3.80014e-28	462933	8	2	0.00026131	121	133.663
	rs212099	A	T	A	T	-0.184116	-0.140478	0.165284	0.179906	47885745	0.087261	0.0821495	0.0143194	48389002	7.8001e-38	462933	19	2	0.000356992	165.322	133.663
	rs2288153	T	C	T	C	0.0848139	0.0885714	0.245156	0.733177	6421903	0.20652	0.0701171	0.0123263	6461534	6.00067e-12	462933	7	2	0.00010226	47.3443	133.663
	rs2290846	A	G	A	G	0.135147	0.0499909	0.286425	0.777966	150277928	0.500455	0.0741952	0.0117239	151199080	9.60064e-31	462933	4	2	0.000286962	132.882	133.663
	rs2393776	A	G	A	G	0.103041	-0.0799642	0.62005	0.416674	120986603	0.206452	0.0632937	0.01093	121424406	4.19952e-21	462933	12	2	0.000191944	88.8741	133.663
	rs2393969	C	A	C	A	0.0925014	0.0524312	0.471447	0.527661	63380680	0.399712	0.0622597	0.010629	65140440	3.19963e-18	462933	10	2	0.000163578	75.7379	133.663
	rs2470048	T	C	T	C	0.0669171	0.0996641	0.708173	0.401292	119283165	0.115751	0.0633648	0.0116718	120295405	9.90011e-09	462933	8	2	7.09991e-05	32.87	133.663
	rs2727270	T	C	T	C	0.0974496	-0.0189277	0.115949	0.730355	61835765	0.786144	0.0697611	0.0165772	61603237	4.09996e-09	462933	11	2	7.46425e-05	34.5569	133.663
	rs2733737	C	T	C	T	-0.0790058	-0.0337597	0.625019	0.32054	35554501	0.61178	0.0665171	0.0109923	36045403	6.59933e-13	462933	19	2	0.000111577	51.6581	133.663
	rs2741044	A	G	A	G	0.0666284	0.0550539	0.293345	0.660811	233670722	0.401427	0.0656127	0.0116502	234579368	1.09999e-08	462933	2	2	7.06489e-05	32.7079	133.663
	rs28473566	A	G	A	G	-0.212423	0.100169	0.162942	0.827109	43785067	0.224296	0.0824313	0.014342	44012206	1.20005e-49	462933	2	2	0.000473653	219.373	133.663
	rs28929474	T	C	T	C	0.486211	0.308476	0.019753	0.980218	94378610	0.161638	0.220406	0.0381332	94844947	3.10027e-37	462933	14	2	0.000351053	162.57	133.663
	rs3862794	C	T	C	T	0.0854175	0.115476	0.256545	0.80858	72827555	0.141862	0.0786147	0.0121502	72538600	2.09991e-12	462933	11	2	0.000106748	49.4224	133.663
	rs41276920	A	G	A	G	-0.125012	-0.018724	0.087572	0.928922	89804689	0.876887	0.120865	0.0187576	90347920	2.70023e-11	462933	15	2	9.59383e-05	44.4171	133.663
	rs41281265	G	A	G	A	0.06178	0.0757689	0.349041	0.606308	40324700	0.233893	0.0636505	0.0111686	40720704	3.2e-08	462933	22	2	6.60924e-05	30.5983	133.663
	rs4665972	C	T	C	T	0.0944503	-0.0779052	0.6045	0.37575	27375230	0.223302	0.0639723	0.010889	27598097	4.19952e-18	462933	2	2	0.000162497	75.2369	133.663
	rs4681516	C	G	C	G	-0.12953	0.0476648	0.561695	0.504588	149494338	0.441704	0.0619571	0.0107084	149212125	1.10002e-33	462933	3	2	0.00031596	146.314	133.663
	rs4814175	T	A	T	A	-0.0597813	-0.0739795	0.607496	0.658206	12978446	0.257032	0.0652702	0.0108698	12959094	3.79997e-08	462933	20	2	6.53344e-05	30.2473	133.663
	rs681343	T	C	T	C	0.118463	-0.121286	0.50785	0.625161	48703205	0.0578069	0.0639307	0.010585	49206462	4.49987e-29	462933	19	2	0.000270487	125.251	133.663
	rs686030	A	C	A	C	0.154643	-0.0190107	0.858629	0.118351	15304784	0.84231	0.0955601	0.015235	15304782	3.29989e-24	462933	9	2	0.000222517	103.033	133.663
	rs708686	T	C	T	C	0.0781217	0.094032	0.2696	0.665508	5840608	0.15518	0.0661512	0.0119809	5840619	7.00003e-11	462933	19	2	9.18352e-05	42.5173	133.663
	rs714583	A	T	A	T	-0.119795	-0.088411	0.230102	0.294807	107832708	0.194636	0.0681665	0.0128366	107473153	1e-20	462933	7	2	0.000188095	87.0913	133.663
	rs72931779	G	C	G	C	0.126555	-0.0121191	0.098516	0.103062	69987474	0.905709	0.102312	0.0178185	69833580	1.20005e-12	462933	11	2	0.000108955	50.4443	133.663
	rs76818081	A	G	A	G	0.20717	-0.0344508	0.028962	0.963847	57347807	0.840436	0.171111	0.0351682	57640005	3.79997e-09	462933	15	2	7.49558e-05	34.702	133.663
	rs7802555	C	A	C	A	-0.184139	-0.0433261	0.140645	0.864344	87501034	0.63276	0.0906697	0.0152809	87130350	1.9002e-33	462933	7	2	0.000313576	145.209	133.663
	rs8112972	A	G	A	G	0.138418	0.0347532	0.123537	0.912496	45887347	0.753128	0.110497	0.0161206	46390605	8.99912e-18	462933	19	2	0.000159234	73.7259	133.663
	rs932784	A	T	A	T	0.201322	-0.0911855	0.022017	0.00944144	103214225	0.776515	0.32123	0.0361998	103866575	2.69998e-08	462933	13	2	6.68071e-05	30.9292	133.663
	rs9371004	C	T	C	T	-0.0826418	0.133925	0.46429	0.630261	17601622	0.0378817	0.064507	0.0106825	17601853	1e-14	462933	6	2	0.000129265	59.8483	133.663
finngen_R10_C3_STOMACH_EXALLC	rs1047891	A	C	A	C	-0.0786453	0.0162315	0.31577	0.677253	210675783	0.691164	0.0408568	0.0113921	211540507	5.10035e-12	462933	2	2	0.000102937	47.6578	133.663
	rs10900221	A	G	A	G	0.132763	0.00228811	0.239554	0.717343	45493149	0.956655	0.0420981	0.0124191	45988597	1.10002e-26	462933	10	2	0.000246803	114.281	133.663
	rs10935751	T	C	T	C	-0.0686018	0.0062145	0.704247	0.248713	149395023	0.887308	0.0438532	0.0116427	149112810	3.79997e-09	462933	3	2	7.49917e-05	34.7186	133.663
	rs112732186	T	G	T	G	0.0657975	-0.0203954	0.355734	0.685519	43423645	0.617669	0.0408597	0.0110593	43650784	2.69998e-09	462933	2	2	7.64559e-05	35.3965	133.663
	rs11543269	T	C	T	C	-0.0958178	0.0539649	0.123685	0.883935	57646765	0.359754	0.0589244	0.0161276	55313997	2.80001e-09	462933	18	2	7.62429e-05	35.2979	133.663
	rs11644920	T	A	T	A	0.0768827	-0.00757514	0.312722	0.323566	11551157	0.853004	0.0408834	0.0115644	11645013	2.99985e-11	462933	16	2	9.54666e-05	44.1987	133.663
	rs11691033	A	T	A	T	-0.118772	-0.0467525	0.684622	0.687028	44002623	0.253408	0.0409352	0.0114606	44229762	3.59998e-25	462933	2	2	0.00023195	107.402	133.663
	rs11802588	G	C	G	C	0.0651529	-0.0434591	0.478648	0.461088	154608419	0.253227	0.0380371	0.0106113	154580895	8.30004e-10	462933	1	2	8.14288e-05	37.699	133.663
	rs11887534	C	G	C	G	1.15075	0.0269761	0.065897	0.0843387	43839108	0.696991	0.0692787	0.0213565	44066247	1e-200	462933	2	2	0.00623258	2903.35	133.663
	rs1201467	C	G	C	G	-0.101631	-0.0131837	0.104519	0.0905367	104985119	0.843015	0.0665718	0.0173562	105432994	4.79999e-09	462933	6	2	7.40612e-05	34.2877	133.663
	rs1293297	C	G	C	G	0.101075	-0.00611641	0.124744	0.0818833	11853964	0.928464	0.0681282	0.0162596	11711473	5.1e-10	462933	8	2	8.34677e-05	38.643	133.663
	rs13427681	C	G	C	G	0.061525	0.0836119	0.560954	0.667636	218302840	0.0374835	0.0401892	0.0106856	219167563	8.50002e-09	462933	2	2	7.16073e-05	33.1516	133.663
	rs146652454	T	C	T	C	0.181154	-0.209674	0.031145	0.992025	495761	0.328038	0.214375	0.0327125	535398	3.09999e-08	462933	7	2	6.62404e-05	30.6668	133.663
	rs150844304	C	A	C	A	0.188524	-0.0913022	0.025812	0.995299	43434427	0.740529	0.275709	0.0334253	43726625	1.7e-08	462933	15	2	6.87126e-05	31.8114	133.663
	rs17138478	A	C	A	C	0.10336	0.0686297	0.128841	0.842995	37713312	0.190718	0.0524508	0.0158338	36073320	6.70039e-11	462933	17	2	9.20401e-05	42.6121	133.663
	rs1800961	T	C	T	C	0.326906	0.0681954	0.030964	0.954584	44413724	0.452556	0.0907866	0.0305991	43042364	1.20005e-26	462933	20	2	0.000246493	114.137	133.663
	rs1801689	C	A	C	A	0.183939	0.0407213	0.030526	0.99021	66214462	0.83015	0.189834	0.0308109	64210580	2.39999e-09	462933	17	2	7.69812e-05	35.6397	133.663
	rs1993453	G	A	G	A	-0.123607	0.0476986	0.663394	0.384564	58434625	0.22379	0.0392093	0.0112369	59347184	3.80014e-28	462933	8	2	0.00026131	121	133.663
	rs212099	A	T	A	T	-0.184116	0.0149166	0.165284	0.179933	47885745	0.767151	0.0503766	0.0143194	48389002	7.8001e-38	462933	19	2	0.000356992	165.322	133.663
	rs2288153	T	C	T	C	0.0848139	0.0437323	0.245156	0.733179	6421903	0.305925	0.0427152	0.0123263	6461534	6.00067e-12	462933	7	2	0.00010226	47.3443	133.663
	rs2290846	A	G	A	G	0.135147	0.0338317	0.286425	0.777978	150277928	0.456638	0.0454487	0.0117239	151199080	9.60064e-31	462933	4	2	0.000286962	132.882	133.663
	rs2393776	A	G	A	G	0.103041	-0.0324542	0.62005	0.416635	120986603	0.403671	0.0388635	0.01093	121424406	4.19952e-21	462933	12	2	0.000191944	88.8741	133.663
	rs2393969	C	A	C	A	0.0925014	0.00772692	0.471447	0.527627	63380680	0.839142	0.0380654	0.010629	65140440	3.19963e-18	462933	10	2	0.000163578	75.7379	133.663
	rs2470048	T	C	T	C	0.0669171	-0.022112	0.708173	0.40123	119283165	0.567549	0.03868	0.0116718	120295405	9.90011e-09	462933	8	2	7.09991e-05	32.87	133.663
	rs2727270	T	C	T	C	0.0974496	-0.0324535	0.115949	0.730334	61835765	0.447716	0.0427455	0.0165772	61603237	4.09996e-09	462933	11	2	7.46425e-05	34.5569	133.663
	rs2733737	C	T	C	T	-0.0790058	0.0279772	0.625019	0.320574	35554501	0.492552	0.0407679	0.0109923	36045403	6.59933e-13	462933	19	2	0.000111577	51.6581	133.663
	rs2741044	A	G	A	G	0.0666284	0.0402253	0.293345	0.660841	233670722	0.31661	0.0401671	0.0116502	234579368	1.09999e-08	462933	2	2	7.06489e-05	32.7079	133.663
	rs28473566	A	G	A	G	-0.212423	0.00312127	0.162942	0.827091	43785067	0.950618	0.0503995	0.014342	44012206	1.20005e-49	462933	2	2	0.000473653	219.373	133.663
	rs28929474	T	C	T	C	0.486211	0.0353986	0.019753	0.980209	94378610	0.792166	0.134341	0.0381332	94844947	3.10027e-37	462933	14	2	0.000351053	162.57	133.663
	rs3862794	C	T	C	T	0.0854175	0.0569098	0.256545	0.808575	72827555	0.235756	0.0479983	0.0121502	72538600	2.09991e-12	462933	11	2	0.000106748	49.4224	133.663
	rs41276920	A	G	A	G	-0.125012	0.0172166	0.087572	0.928937	89804689	0.818299	0.074942	0.0187576	90347920	2.70023e-11	462933	15	2	9.59383e-05	44.4171	133.663
	rs41281265	G	A	G	A	0.06178	0.0148953	0.349041	0.606292	40324700	0.70195	0.0389226	0.0111686	40720704	3.2e-08	462933	22	2	6.60924e-05	30.5983	133.663
	rs4665972	C	T	C	T	0.0944503	-0.0207069	0.6045	0.375759	27375230	0.596616	0.0391234	0.010889	27598097	4.19952e-18	462933	2	2	0.000162497	75.2369	133.663
	rs4681516	C	G	C	G	-0.12953	-0.0573726	0.561695	0.504514	149494338	0.130118	0.0379038	0.0107084	149212125	1.10002e-33	462933	3	2	0.00031596	146.314	133.663
	rs4814175	T	A	T	A	-0.0597813	-0.0531939	0.607496	0.658175	12978446	0.182176	0.0398729	0.0108698	12959094	3.79997e-08	462933	20	2	6.53344e-05	30.2473	133.663
	rs681343	T	C	T	C	0.118463	-0.00416888	0.50785	0.625193	48703205	0.915048	0.0390806	0.010585	49206462	4.49987e-29	462933	19	2	0.000270487	125.251	133.663
	rs686030	A	C	A	C	0.154643	0.0408964	0.858629	0.118383	15304784	0.481684	0.0581247	0.015235	15304782	3.29989e-24	462933	9	2	0.000222517	103.033	133.663
	rs708686	T	C	T	C	0.0781217	-0.000948443	0.2696	0.665478	5840608	0.981243	0.0403422	0.0119809	5840619	7.00003e-11	462933	19	2	9.18352e-05	42.5173	133.663
	rs714583	A	T	A	T	-0.119795	0.0395188	0.230102	0.294868	107832708	0.344818	0.0418327	0.0128366	107473153	1e-20	462933	7	2	0.000188095	87.0913	133.663
	rs72931779	G	C	G	C	0.126555	0.0983673	0.098516	0.103112	69987474	0.113997	0.0622389	0.0178185	69833580	1.20005e-12	462933	11	2	0.000108955	50.4443	133.663
	rs76818081	A	G	A	G	0.20717	-0.17405	0.028962	0.963822	57347807	0.0973913	0.104999	0.0351682	57640005	3.79997e-09	462933	15	2	7.49558e-05	34.702	133.663
	rs7802555	C	A	C	A	-0.184139	0.0149709	0.140645	0.864366	87501034	0.787758	0.055608	0.0152809	87130350	1.9002e-33	462933	7	2	0.000313576	145.209	133.663
	rs8112972	A	G	A	G	0.138418	0.104988	0.123537	0.912531	45887347	0.119267	0.0673925	0.0161206	46390605	8.99912e-18	462933	19	2	0.000159234	73.7259	133.663
	rs932784	A	T	A	T	0.201322	0.12493	0.022017	0.00945097	103214225	0.513427	0.191167	0.0361998	103866575	2.69998e-08	462933	13	2	6.68071e-05	30.9292	133.663
	rs9371004	C	T	C	T	-0.0826418	-0.00339427	0.46429	0.630213	17601622	0.931195	0.0393123	0.0106825	17601853	1e-14	462933	6	2	0.000129265	59.8483	133.663
finngen_R10_C3_TESTIS_EXALLC	rs1047891	A	C	A	C	-0.0786453	0.143843	0.31577	0.676863	210675783	0.0534208	0.0744718	0.0113921	211540507	5.10035e-12	462933	2	2	0.000102937	47.6578	133.663
	rs10900221	A	G	A	G	0.132763	-0.123175	0.239554	0.716402	45493149	0.10755	0.0765394	0.0124191	45988597	1.10002e-26	462933	10	2	0.000246803	114.281	133.663
	rs10935751	T	C	T	C	-0.0686018	0.101403	0.704247	0.248724	149395023	0.200918	0.079287	0.0116427	149112810	3.79997e-09	462933	3	2	7.49917e-05	34.7186	133.663
	rs112732186	T	G	T	G	0.0657975	-0.0149803	0.355734	0.684807	43423645	0.839483	0.0739564	0.0110593	43650784	2.69998e-09	462933	2	2	7.64559e-05	35.3965	133.663
	rs11543269	T	C	T	C	-0.0958178	0.0786963	0.123685	0.883219	57646765	0.461747	0.106928	0.0161276	55313997	2.80001e-09	462933	18	2	7.62429e-05	35.2979	133.663
	rs11644920	T	A	T	A	0.0768827	-0.0355202	0.312722	0.323023	11551157	0.631401	0.0740379	0.0115644	11645013	2.99985e-11	462933	16	2	9.54666e-05	44.1987	133.663
	rs11691033	A	T	A	T	-0.118772	-0.0134653	0.684622	0.687036	44002623	0.856381	0.0744012	0.0114606	44229762	3.59998e-25	462933	2	2	0.00023195	107.402	133.663
	rs11802588	G	C	G	C	0.0651529	-0.0415154	0.478648	0.461415	154608419	0.548742	0.0692331	0.0106113	154580895	8.30004e-10	462933	1	2	8.14288e-05	37.699	133.663
	rs11887534	C	G	C	G	1.15075	-0.00718357	0.065897	0.0840504	43839108	0.955079	0.127527	0.0213565	44066247	1e-200	462933	2	2	0.00623258	2903.35	133.663
	rs1201467	C	G	C	G	-0.101631	0.0242554	0.104519	0.0913156	104985119	0.841432	0.121239	0.0173562	105432994	4.79999e-09	462933	6	2	7.40612e-05	34.2877	133.663
	rs1293297	C	G	C	G	0.101075	0.0598237	0.124744	0.0830009	11853964	0.631103	0.124587	0.0162596	11711473	5.1e-10	462933	8	2	8.34677e-05	38.643	133.663
	rs13427681	C	G	C	G	0.061525	0.0391481	0.560954	0.666553	218302840	0.592369	0.0731184	0.0106856	219167563	8.50002e-09	462933	2	2	7.16073e-05	33.1516	133.663
	rs146652454	T	C	T	C	0.181154	0.221678	0.031145	0.992001	495761	0.581873	0.402574	0.0327125	535398	3.09999e-08	462933	7	2	6.62404e-05	30.6668	133.663
	rs150844304	C	A	C	A	0.188524	-0.263647	0.025812	0.995113	43434427	0.569722	0.463791	0.0334253	43726625	1.7e-08	462933	15	2	6.87126e-05	31.8114	133.663
	rs17138478	A	C	A	C	0.10336	-0.093792	0.128841	0.842258	37713312	0.321325	0.0945732	0.0158338	36073320	6.70039e-11	462933	17	2	9.20401e-05	42.6121	133.663
	rs1800961	T	C	T	C	0.326906	-0.0148628	0.030964	0.954185	44413724	0.928324	0.165226	0.0305991	43042364	1.20005e-26	462933	20	2	0.000246493	114.137	133.663
	rs1801689	C	A	C	A	0.183939	-0.195938	0.030526	0.990092	66214462	0.557577	0.334112	0.0308109	64210580	2.39999e-09	462933	17	2	7.69812e-05	35.6397	133.663
	rs1993453	G	A	G	A	-0.123607	0.00534926	0.663394	0.384567	58434625	0.940053	0.0711306	0.0112369	59347184	3.80014e-28	462933	8	2	0.00026131	121	133.663
	rs212099	A	T	A	T	-0.184116	-0.0410578	0.165284	0.179206	47885745	0.657437	0.0925862	0.0143194	48389002	7.8001e-38	462933	19	2	0.000356992	165.322	133.663
	rs2288153	T	C	T	C	0.0848139	0.0493142	0.245156	0.732768	6421903	0.527487	0.0780478	0.0123263	6461534	6.00067e-12	462933	7	2	0.00010226	47.3443	133.663
	rs2290846	A	G	A	G	0.135147	0.0256626	0.286425	0.77848	150277928	0.755574	0.0824372	0.0117239	151199080	9.60064e-31	462933	4	2	0.000286962	132.882	133.663
	rs2393776	A	G	A	G	0.103041	0.101281	0.62005	0.41601	120986603	0.151872	0.0706798	0.01093	121424406	4.19952e-21	462933	12	2	0.000191944	88.8741	133.663
	rs2393969	C	A	C	A	0.0925014	-0.117532	0.471447	0.524523	63380680	0.0907152	0.0694786	0.010629	65140440	3.19963e-18	462933	10	2	0.000163578	75.7379	133.663
	rs2470048	T	C	T	C	0.0669171	0.156306	0.708173	0.400629	119283165	0.0257265	0.0700825	0.0116718	120295405	9.90011e-09	462933	8	2	7.09991e-05	32.87	133.663
	rs2727270	T	C	T	C	0.0974496	-0.0211053	0.115949	0.728847	61835765	0.787126	0.0781548	0.0165772	61603237	4.09996e-09	462933	11	2	7.46425e-05	34.5569	133.663
	rs2733737	C	T	C	T	-0.0790058	0.0074494	0.625019	0.320768	35554501	0.919699	0.0738935	0.0109923	36045403	6.59933e-13	462933	19	2	0.000111577	51.6581	133.663
	rs2741044	A	G	A	G	0.0666284	0.0853545	0.293345	0.660696	233670722	0.24386	0.073241	0.0116502	234579368	1.09999e-08	462933	2	2	7.06489e-05	32.7079	133.663
	rs28473566	A	G	A	G	-0.212423	0.19836	0.162942	0.826539	43785067	0.0303228	0.0915853	0.014342	44012206	1.20005e-49	462933	2	2	0.000473653	219.373	133.663
	rs28929474	T	C	T	C	0.486211	0.111866	0.019753	0.980062	94378610	0.640267	0.239374	0.0381332	94844947	3.10027e-37	462933	14	2	0.000351053	162.57	133.663
	rs3862794	C	T	C	T	0.0854175	0.0690669	0.256545	0.80867	72827555	0.42353	0.0862999	0.0121502	72538600	2.09991e-12	462933	11	2	0.000106748	49.4224	133.663
	rs41276920	A	G	A	G	-0.125012	-0.137923	0.087572	0.929656	89804689	0.311073	0.136157	0.0187576	90347920	2.70023e-11	462933	15	2	9.59383e-05	44.4171	133.663
	rs41281265	G	A	G	A	0.06178	0.0301666	0.349041	0.606625	40324700	0.667457	0.0702133	0.0111686	40720704	3.2e-08	462933	22	2	6.60924e-05	30.5983	133.663
	rs4665972	C	T	C	T	0.0944503	-0.0742575	0.6045	0.377306	27375230	0.298921	0.0714872	0.010889	27598097	4.19952e-18	462933	2	2	0.000162497	75.2369	133.663
	rs4681516	C	G	C	G	-0.12953	-0.0294048	0.561695	0.505108	149494338	0.668641	0.0687007	0.0107084	149212125	1.10002e-33	462933	3	2	0.00031596	146.314	133.663
	rs4814175	T	A	T	A	-0.0597813	0.00165688	0.607496	0.657903	12978446	0.981844	0.0728066	0.0108698	12959094	3.79997e-08	462933	20	2	6.53344e-05	30.2473	133.663
	rs681343	T	C	T	C	0.118463	-0.00489332	0.50785	0.624833	48703205	0.945301	0.071322	0.010585	49206462	4.49987e-29	462933	19	2	0.000270487	125.251	133.663
	rs686030	A	C	A	C	0.154643	-0.120693	0.858629	0.118541	15304784	0.256549	0.106377	0.015235	15304782	3.29989e-24	462933	9	2	0.000222517	103.033	133.663
	rs708686	T	C	T	C	0.0781217	-0.00208138	0.2696	0.66619	5840608	0.977303	0.0731576	0.0119809	5840619	7.00003e-11	462933	19	2	9.18352e-05	42.5173	133.663
	rs714583	A	T	A	T	-0.119795	0.0647794	0.230102	0.294417	107832708	0.392967	0.075832	0.0128366	107473153	1e-20	462933	7	2	0.000188095	87.0913	133.663
	rs72931779	G	C	G	C	0.126555	0.106535	0.098516	0.103755	69987474	0.352707	0.114634	0.0178185	69833580	1.20005e-12	462933	11	2	0.000108955	50.4443	133.663
	rs76818081	A	G	A	G	0.20717	0.183841	0.028962	0.963944	57347807	0.333729	0.190188	0.0351682	57640005	3.79997e-09	462933	15	2	7.49558e-05	34.702	133.663
	rs7802555	C	A	C	A	-0.184139	-0.165318	0.140645	0.864062	87501034	0.100564	0.100673	0.0152809	87130350	1.9002e-33	462933	7	2	0.000313576	145.209	133.663
	rs8112972	A	G	A	G	0.138418	0.188951	0.123537	0.912471	45887347	0.125152	0.123215	0.0161206	46390605	8.99912e-18	462933	19	2	0.000159234	73.7259	133.663
	rs932784	A	T	A	T	0.201322	0.120054	0.022017	0.00937739	103214225	0.736533	0.356826	0.0361998	103866575	2.69998e-08	462933	13	2	6.68071e-05	30.9292	133.663
	rs9371004	C	T	C	T	-0.0826418	-0.0546911	0.46429	0.630677	17601622	0.443978	0.0714456	0.0106825	17601853	1e-14	462933	6	2	0.000129265	59.8483	133.663
finngen_R10_C3_THYROID_GLAND_EXALLC	rs1047891	A	C	A	C	-0.0786453	-0.00786066	0.31577	0.677197	210675783	0.822375	0.0350154	0.0113921	211540507	5.10035e-12	462933	2	2	0.000102937	47.6578	133.663
	rs10900221	A	G	A	G	0.132763	0.069246	0.239554	0.717428	45493149	0.0562238	0.0362678	0.0124191	45988597	1.10002e-26	462933	10	2	0.000246803	114.281	133.663
	rs10935751	T	C	T	C	-0.0686018	-0.0351054	0.704247	0.248671	149395023	0.35205	0.0377225	0.0116427	149112810	3.79997e-09	462933	3	2	7.49917e-05	34.7186	133.663
	rs112732186	T	G	T	G	0.0657975	0.0152466	0.355734	0.685567	43423645	0.664838	0.0351919	0.0110593	43650784	2.69998e-09	462933	2	2	7.64559e-05	35.3965	133.663
	rs11543269	T	C	T	C	-0.0958178	-0.0547289	0.123685	0.883878	57646765	0.281521	0.0508204	0.0161276	55313997	2.80001e-09	462933	18	2	7.62429e-05	35.2979	133.663
	rs11644920	T	A	T	A	0.0768827	0.00864264	0.312722	0.323596	11551157	0.805932	0.0351788	0.0115644	11645013	2.99985e-11	462933	16	2	9.54666e-05	44.1987	133.663
	rs11691033	A	T	A	T	-0.118772	-0.0889605	0.684622	0.686967	44002623	0.0105007	0.0347653	0.0114606	44229762	3.59998e-25	462933	2	2	0.00023195	107.402	133.663
	rs11802588	G	C	G	C	0.0651529	-0.0241891	0.478648	0.461086	154608419	0.460182	0.0327523	0.0106113	154580895	8.30004e-10	462933	1	2	8.14288e-05	37.699	133.663
	rs11887534	C	G	C	G	1.15075	0.00244264	0.065897	0.0843399	43839108	0.967086	0.0591955	0.0213565	44066247	1e-200	462933	2	2	0.00623258	2903.35	133.663
	rs1201467	C	G	C	G	-0.101631	-0.0479563	0.104519	0.0905149	104985119	0.403497	0.0574057	0.0173562	105432994	4.79999e-09	462933	6	2	7.40612e-05	34.2877	133.663
	rs1293297	C	G	C	G	0.101075	-0.109692	0.124744	0.0818182	11853964	0.0674062	0.0599752	0.0162596	11711473	5.1e-10	462933	8	2	8.34677e-05	38.643	133.663
	rs13427681	C	G	C	G	0.061525	0.0751503	0.560954	0.667659	218302840	0.0300995	0.034651	0.0106856	219167563	8.50002e-09	462933	2	2	7.16073e-05	33.1516	133.663
	rs146652454	T	C	T	C	0.181154	0.157887	0.031145	0.992042	495761	0.407794	0.190735	0.0327125	535398	3.09999e-08	462933	7	2	6.62404e-05	30.6668	133.663
	rs150844304	C	A	C	A	0.188524	0.434777	0.025812	0.995313	43434427	0.0740832	0.243422	0.0334253	43726625	1.7e-08	462933	15	2	6.87126e-05	31.8114	133.663
	rs17138478	A	C	A	C	0.10336	-0.00632589	0.128841	0.842956	37713312	0.888674	0.0451907	0.0158338	36073320	6.70039e-11	462933	17	2	9.20401e-05	42.6121	133.663
	rs1800961	T	C	T	C	0.326906	0.0706338	0.030964	0.95459	44413724	0.368441	0.0785345	0.0305991	43042364	1.20005e-26	462933	20	2	0.000246493	114.137	133.663
	rs1801689	C	A	C	A	0.183939	0.0968203	0.030526	0.990216	66214462	0.560086	0.166155	0.0308109	64210580	2.39999e-09	462933	17	2	7.69812e-05	35.6397	133.663
	rs1993453	G	A	G	A	-0.123607	0.0526675	0.663394	0.384601	58434625	0.117021	0.0336018	0.0112369	59347184	3.80014e-28	462933	8	2	0.00026131	121	133.663
	rs212099	A	T	A	T	-0.184116	0.0156072	0.165284	0.179952	47885745	0.715641	0.0428426	0.0143194	48389002	7.8001e-38	462933	19	2	0.000356992	165.322	133.663
	rs2288153	T	C	T	C	0.0848139	-0.0188918	0.245156	0.733126	6421903	0.608665	0.0368995	0.0123263	6461534	6.00067e-12	462933	7	2	0.00010226	47.3443	133.663
	rs2290846	A	G	A	G	0.135147	-0.0146941	0.286425	0.777933	150277928	0.707711	0.0391915	0.0117239	151199080	9.60064e-31	462933	4	2	0.000286962	132.882	133.663
	rs2393776	A	G	A	G	0.103041	0.0522664	0.62005	0.416784	120986603	0.116871	0.0333323	0.01093	121424406	4.19952e-21	462933	12	2	0.000191944	88.8741	133.663
	rs2393969	C	A	C	A	0.0925014	-0.0300368	0.471447	0.527587	63380680	0.359833	0.0328026	0.010629	65140440	3.19963e-18	462933	10	2	0.000163578	75.7379	133.663
	rs2470048	T	C	T	C	0.0669171	-0.0674022	0.708173	0.401159	119283165	0.0429546	0.0332991	0.0116718	120295405	9.90011e-09	462933	8	2	7.09991e-05	32.87	133.663
	rs2727270	T	C	T	C	0.0974496	0.016665	0.115949	0.730377	61835765	0.649838	0.0367082	0.0165772	61603237	4.09996e-09	462933	11	2	7.46425e-05	34.5569	133.663
	rs2733737	C	T	C	T	-0.0790058	0.0124155	0.625019	0.320556	35554501	0.723497	0.035093	0.0109923	36045403	6.59933e-13	462933	19	2	0.000111577	51.6581	133.663
	rs2741044	A	G	A	G	0.0666284	-0.000343529	0.293345	0.660792	233670722	0.992083	0.034621	0.0116502	234579368	1.09999e-08	462933	2	2	7.06489e-05	32.7079	133.663
	rs28473566	A	G	A	G	-0.212423	0.0384337	0.162942	0.827114	43785067	0.375093	0.0433313	0.014342	44012206	1.20005e-49	462933	2	2	0.000473653	219.373	133.663
	rs28929474	T	C	T	C	0.486211	0.0144424	0.019753	0.980209	94378610	0.901722	0.116956	0.0381332	94844947	3.10027e-37	462933	14	2	0.000351053	162.57	133.663
	rs3862794	C	T	C	T	0.0854175	0.0833517	0.256545	0.80863	72827555	0.0454988	0.0416756	0.0121502	72538600	2.09991e-12	462933	11	2	0.000106748	49.4224	133.663
	rs41276920	A	G	A	G	-0.125012	-0.0571939	0.087572	0.928898	89804689	0.367766	0.0635018	0.0187576	90347920	2.70023e-11	462933	15	2	9.59383e-05	44.4171	133.663
	rs41281265	G	A	G	A	0.06178	0.0551942	0.349041	0.606354	40324700	0.0993002	0.0334865	0.0111686	40720704	3.2e-08	462933	22	2	6.60924e-05	30.5983	133.663
	rs4665972	C	T	C	T	0.0944503	-0.0202162	0.6045	0.37574	27375230	0.549313	0.0337617	0.010889	27598097	4.19952e-18	462933	2	2	0.000162497	75.2369	133.663
	rs4681516	C	G	C	G	-0.12953	0.0126806	0.561695	0.504584	149494338	0.697439	0.0326163	0.0107084	149212125	1.10002e-33	462933	3	2	0.00031596	146.314	133.663
	rs4814175	T	A	T	A	-0.0597813	0.0285379	0.607496	0.65827	12978446	0.406399	0.0343728	0.0108698	12959094	3.79997e-08	462933	20	2	6.53344e-05	30.2473	133.663
	rs681343	T	C	T	C	0.118463	-0.0313107	0.50785	0.625162	48703205	0.35231	0.0336632	0.010585	49206462	4.49987e-29	462933	19	2	0.000270487	125.251	133.663
	rs686030	A	C	A	C	0.154643	-0.0567073	0.858629	0.118322	15304784	0.261461	0.0504987	0.015235	15304782	3.29989e-24	462933	9	2	0.000222517	103.033	133.663
	rs708686	T	C	T	C	0.0781217	0.0361008	0.2696	0.665521	5840608	0.298294	0.0347091	0.0119809	5840619	7.00003e-11	462933	19	2	9.18352e-05	42.5173	133.663
	rs714583	A	T	A	T	-0.119795	-0.0116014	0.230102	0.294814	107832708	0.747629	0.0360552	0.0128366	107473153	1e-20	462933	7	2	0.000188095	87.0913	133.663
	rs72931779	G	C	G	C	0.126555	-0.0184584	0.098516	0.10305	69987474	0.73273	0.0540517	0.0178185	69833580	1.20005e-12	462933	11	2	0.000108955	50.4443	133.663
	rs76818081	A	G	A	G	0.20717	0.028961	0.028962	0.963854	57347807	0.748754	0.0904228	0.0351682	57640005	3.79997e-09	462933	15	2	7.49558e-05	34.702	133.663
	rs7802555	C	A	C	A	-0.184139	0.0439666	0.140645	0.864385	87501034	0.356995	0.0477324	0.0152809	87130350	1.9002e-33	462933	7	2	0.000313576	145.209	133.663
	rs8112972	A	G	A	G	0.138418	-0.0597767	0.123537	0.912465	45887347	0.301612	0.0578681	0.0161206	46390605	8.99912e-18	462933	19	2	0.000159234	73.7259	133.663
	rs932784	A	T	A	T	0.201322	0.254856	0.022017	0.00945708	103214225	0.132651	0.169483	0.0361998	103866575	2.69998e-08	462933	13	2	6.68071e-05	30.9292	133.663
	rs9371004	C	T	C	T	-0.0826418	0.0154167	0.46429	0.630228	17601622	0.648397	0.0338092	0.0106825	17601853	1e-14	462933	6	2	0.000129265	59.8483	133.663
finngen_R10_C3_VULVA_EXALLC	rs1047891	A	C	A	C	-0.0786453	-0.0257273	0.31577	0.677545	210675783	0.811089	0.107636	0.0113921	211540507	5.10035e-12	462933	2	2	0.000102937	47.6578	133.663
	rs10900221	A	G	A	G	0.132763	-0.0163374	0.239554	0.717964	45493149	0.884192	0.112164	0.0124191	45988597	1.10002e-26	462933	10	2	0.000246803	114.281	133.663
	rs10935751	T	C	T	C	-0.0686018	0.0646051	0.704247	0.248739	149395023	0.575457	0.115359	0.0116427	149112810	3.79997e-09	462933	3	2	7.49917e-05	34.7186	133.663
	rs112732186	T	G	T	G	0.0657975	0.0933286	0.355734	0.686092	43423645	0.384167	0.107244	0.0110593	43650784	2.69998e-09	462933	2	2	7.64559e-05	35.3965	133.663
	rs11543269	T	C	T	C	-0.0958178	0.309295	0.123685	0.884462	57646765	0.0470912	0.155778	0.0161276	55313997	2.80001e-09	462933	18	2	7.62429e-05	35.2979	133.663
	rs11644920	T	A	T	A	0.0768827	-0.0217225	0.312722	0.323952	11551157	0.841185	0.108407	0.0115644	11645013	2.99985e-11	462933	16	2	9.54666e-05	44.1987	133.663
	rs11691033	A	T	A	T	-0.118772	-0.0820962	0.684622	0.687087	44002623	0.451218	0.10897	0.0114606	44229762	3.59998e-25	462933	2	2	0.00023195	107.402	133.663
	rs11802588	G	C	G	C	0.0651529	0.0482418	0.478648	0.4609	154608419	0.63171	0.100646	0.0106113	154580895	8.30004e-10	462933	1	2	8.14288e-05	37.699	133.663
	rs11887534	C	G	C	G	1.15075	0.216625	0.065897	0.0845544	43839108	0.23273	0.181526	0.0213565	44066247	1e-200	462933	2	2	0.00623258	2903.35	133.663
	rs1201467	C	G	C	G	-0.101631	-0.0712157	0.104519	0.0899872	104985119	0.685356	0.17577	0.0173562	105432994	4.79999e-09	462933	6	2	7.40612e-05	34.2877	133.663
	rs1293297	C	G	C	G	0.101075	0.279522	0.124744	0.0810935	11853964	0.127109	0.183221	0.0162596	11711473	5.1e-10	462933	8	2	8.34677e-05	38.643	133.663
	rs13427681	C	G	C	G	0.061525	-0.0440293	0.560954	0.668301	218302840	0.679593	0.106603	0.0106856	219167563	8.50002e-09	462933	2	2	7.16073e-05	33.1516	133.663
	rs146652454	T	C	T	C	0.181154	-0.225858	0.031145	0.992062	495761	0.696123	0.578293	0.0327125	535398	3.09999e-08	462933	7	2	6.62404e-05	30.6668	133.663
	rs150844304	C	A	C	A	0.188524	-0.0440637	0.025812	0.99543	43434427	0.95213	0.734001	0.0334253	43726625	1.7e-08	462933	15	2	6.87126e-05	31.8114	133.663
	rs17138478	A	C	A	C	0.10336	-0.22561	0.128841	0.8434	37713312	0.106719	0.13986	0.0158338	36073320	6.70039e-11	462933	17	2	9.20401e-05	42.6121	133.663
	rs1800961	T	C	T	C	0.326906	0.267235	0.030964	0.954864	44413724	0.278238	0.246462	0.0305991	43042364	1.20005e-26	462933	20	2	0.000246493	114.137	133.663
	rs1801689	C	A	C	A	0.183939	0.773778	0.030526	0.990296	66214462	0.132846	0.514831	0.0308109	64210580	2.39999e-09	462933	17	2	7.69812e-05	35.6397	133.663
	rs1993453	G	A	G	A	-0.123607	-0.00525358	0.663394	0.384485	58434625	0.95935	0.103074	0.0112369	59347184	3.80014e-28	462933	8	2	0.00026131	121	133.663
	rs212099	A	T	A	T	-0.184116	0.195428	0.165284	0.180471	47885745	0.138659	0.131974	0.0143194	48389002	7.8001e-38	462933	19	2	0.000356992	165.322	133.663
	rs2288153	T	C	T	C	0.0848139	-0.18662	0.245156	0.733413	6421903	0.101768	0.114047	0.0123263	6461534	6.00067e-12	462933	7	2	0.00010226	47.3443	133.663
	rs2290846	A	G	A	G	0.135147	-0.0167751	0.286425	0.777581	150277928	0.88881	0.119985	0.0117239	151199080	9.60064e-31	462933	4	2	0.000286962	132.882	133.663
	rs2393776	A	G	A	G	0.103041	0.0574627	0.62005	0.417275	120986603	0.571334	0.101508	0.01093	121424406	4.19952e-21	462933	12	2	0.000191944	88.8741	133.663
	rs2393969	C	A	C	A	0.0925014	-0.0110844	0.471447	0.5298	63380680	0.911463	0.0996859	0.010629	65140440	3.19963e-18	462933	10	2	0.000163578	75.7379	133.663
	rs2470048	T	C	T	C	0.0669171	-0.0637013	0.708173	0.401778	119283165	0.531576	0.101824	0.0116718	120295405	9.90011e-09	462933	8	2	7.09991e-05	32.87	133.663
	rs2727270	T	C	T	C	0.0974496	0.112298	0.115949	0.731477	61835765	0.320043	0.112934	0.0165772	61603237	4.09996e-09	462933	11	2	7.46425e-05	34.5569	133.663
	rs2733737	C	T	C	T	-0.0790058	-0.139729	0.625019	0.320377	35554501	0.191898	0.107073	0.0109923	36045403	6.59933e-13	462933	19	2	0.000111577	51.6581	133.663
	rs2741044	A	G	A	G	0.0666284	-0.09626	0.293345	0.660888	233670722	0.364162	0.106076	0.0116502	234579368	1.09999e-08	462933	2	2	7.06489e-05	32.7079	133.663
	rs28473566	A	G	A	G	-0.212423	0.117486	0.162942	0.827563	43785067	0.379701	0.133743	0.014342	44012206	1.20005e-49	462933	2	2	0.000473653	219.373	133.663
	rs28929474	T	C	T	C	0.486211	-0.206576	0.019753	0.980311	94378610	0.558243	0.352848	0.0381332	94844947	3.10027e-37	462933	14	2	0.000351053	162.57	133.663
	rs3862794	C	T	C	T	0.0854175	-0.1531	0.256545	0.808452	72827555	0.228939	0.127255	0.0121502	72538600	2.09991e-12	462933	11	2	0.000106748	49.4224	133.663
	rs41276920	A	G	A	G	-0.125012	-0.00824517	0.087572	0.928382	89804689	0.966205	0.194605	0.0187576	90347920	2.70023e-11	462933	15	2	9.59383e-05	44.4171	133.663
	rs41281265	G	A	G	A	0.06178	0.0292188	0.349041	0.606044	40324700	0.776333	0.102847	0.0111686	40720704	3.2e-08	462933	22	2	6.60924e-05	30.5983	133.663
	rs4665972	C	T	C	T	0.0944503	0.0013924	0.6045	0.374645	27375230	0.98928	0.103632	0.010889	27598097	4.19952e-18	462933	2	2	0.000162497	75.2369	133.663
	rs4681516	C	G	C	G	-0.12953	0.108101	0.561695	0.50419	149494338	0.278629	0.0997794	0.0107084	149212125	1.10002e-33	462933	3	2	0.00031596	146.314	133.663
	rs4814175	T	A	T	A	-0.0597813	0.0223344	0.607496	0.658473	12978446	0.831605	0.105032	0.0108698	12959094	3.79997e-08	462933	20	2	6.53344e-05	30.2473	133.663
	rs681343	T	C	T	C	0.118463	0.0451847	0.50785	0.625496	48703205	0.662021	0.103368	0.010585	49206462	4.49987e-29	462933	19	2	0.000270487	125.251	133.663
	rs686030	A	C	A	C	0.154643	0.00803404	0.858629	0.118192	15304784	0.958414	0.154073	0.015235	15304782	3.29989e-24	462933	9	2	0.000222517	103.033	133.663
	rs708686	T	C	T	C	0.0781217	0.128455	0.2696	0.664999	5840608	0.230054	0.107026	0.0119809	5840619	7.00003e-11	462933	19	2	9.18352e-05	42.5173	133.663
	rs714583	A	T	A	T	-0.119795	0.0526265	0.230102	0.295175	107832708	0.633753	0.110455	0.0128366	107473153	1e-20	462933	7	2	0.000188095	87.0913	133.663
	rs72931779	G	C	G	C	0.126555	-0.0553233	0.098516	0.102582	69987474	0.739828	0.166596	0.0178185	69833580	1.20005e-12	462933	11	2	0.000108955	50.4443	133.663
	rs76818081	A	G	A	G	0.20717	0.392094	0.028962	0.963809	57347807	0.16241	0.280667	0.0351682	57640005	3.79997e-09	462933	15	2	7.49558e-05	34.702	133.663
	rs7802555	C	A	C	A	-0.184139	0.108716	0.140645	0.864527	87501034	0.454254	0.145276	0.0152809	87130350	1.9002e-33	462933	7	2	0.000313576	145.209	133.663
	rs8112972	A	G	A	G	0.138418	-0.0276314	0.123537	0.912543	45887347	0.877623	0.179444	0.0161206	46390605	8.99912e-18	462933	19	2	0.000159234	73.7259	133.663
	rs932784	A	T	A	T	0.201322	-0.518485	0.022017	0.00948772	103214225	0.31159	0.512392	0.0361998	103866575	2.69998e-08	462933	13	2	6.68071e-05	30.9292	133.663
	rs9371004	C	T	C	T	-0.0826418	0.00523589	0.46429	0.629843	17601622	0.959586	0.103327	0.0106825	17601853	1e-14	462933	6	2	0.000129265	59.8483	133.663
finngen_R10_CD2_HODGKIN_LYMPHOMA_EXALLC	rs1047891	A	C	A	C	-0.0786453	0.0709377	0.31577	0.67736	210675783	0.176183	0.0524453	0.0113921	211540507	5.10035e-12	462933	2	2	0.000102937	47.6578	133.663
	rs10900221	A	G	A	G	0.132763	-0.0679069	0.239554	0.717096	45493149	0.209349	0.0540936	0.0124191	45988597	1.10002e-26	462933	10	2	0.000246803	114.281	133.663
	rs10935751	T	C	T	C	-0.0686018	0.0321918	0.704247	0.248672	149395023	0.567257	0.05627	0.0116427	149112810	3.79997e-09	462933	3	2	7.49917e-05	34.7186	133.663
	rs112732186	T	G	T	G	0.0657975	-0.060482	0.355734	0.685536	43423645	0.249476	0.052519	0.0110593	43650784	2.69998e-09	462933	2	2	7.64559e-05	35.3965	133.663
	rs11543269	T	C	T	C	-0.0958178	0.0402453	0.123685	0.883899	57646765	0.595853	0.0758809	0.0161276	55313997	2.80001e-09	462933	18	2	7.62429e-05	35.2979	133.663
	rs11644920	T	A	T	A	0.0768827	0.0439733	0.312722	0.323676	11551157	0.402852	0.0525658	0.0115644	11645013	2.99985e-11	462933	16	2	9.54666e-05	44.1987	133.663
	rs11691033	A	T	A	T	-0.118772	-0.101824	0.684622	0.686736	44002623	0.0534048	0.0527136	0.0114606	44229762	3.59998e-25	462933	2	2	0.00023195	107.402	133.663
	rs11802588	G	C	G	C	0.0651529	0.00820284	0.478648	0.461276	154608419	0.867321	0.0491005	0.0106113	154580895	8.30004e-10	462933	1	2	8.14288e-05	37.699	133.663
	rs11887534	C	G	C	G	1.15075	0.0703721	0.065897	0.0843378	43839108	0.428383	0.0888579	0.0213565	44066247	1e-200	462933	2	2	0.00623258	2903.35	133.663
	rs1201467	C	G	C	G	-0.101631	0.175097	0.104519	0.09063	104985119	0.0407099	0.0855606	0.0173562	105432994	4.79999e-09	462933	6	2	7.40612e-05	34.2877	133.663
	rs1293297	C	G	C	G	0.101075	-0.019933	0.124744	0.0819164	11853964	0.821263	0.0882301	0.0162596	11711473	5.1e-10	462933	8	2	8.34677e-05	38.643	133.663
	rs13427681	C	G	C	G	0.061525	0.0286106	0.560954	0.667665	218302840	0.580248	0.0517351	0.0106856	219167563	8.50002e-09	462933	2	2	7.16073e-05	33.1516	133.663
	rs146652454	T	C	T	C	0.181154	-0.51106	0.031145	0.992046	495761	0.0687876	0.280832	0.0327125	535398	3.09999e-08	462933	7	2	6.62404e-05	30.6668	133.663
	rs150844304	C	A	C	A	0.188524	-0.308262	0.025812	0.995283	43434427	0.372887	0.345943	0.0334253	43726625	1.7e-08	462933	15	2	6.87126e-05	31.8114	133.663
	rs17138478	A	C	A	C	0.10336	0.108781	0.128841	0.843177	37713312	0.106367	0.0673673	0.0158338	36073320	6.70039e-11	462933	17	2	9.20401e-05	42.6121	133.663
	rs1800961	T	C	T	C	0.326906	0.143645	0.030964	0.954588	44413724	0.216892	0.116327	0.0305991	43042364	1.20005e-26	462933	20	2	0.000246493	114.137	133.663
	rs1801689	C	A	C	A	0.183939	-0.235968	0.030526	0.990216	66214462	0.335385	0.244952	0.0308109	64210580	2.39999e-09	462933	17	2	7.69812e-05	35.6397	133.663
	rs1993453	G	A	G	A	-0.123607	-0.129103	0.663394	0.38423	58434625	0.0101688	0.0502338	0.0112369	59347184	3.80014e-28	462933	8	2	0.00026131	121	133.663
	rs212099	A	T	A	T	-0.184116	-0.0480967	0.165284	0.180089	47885745	0.454979	0.0643743	0.0143194	48389002	7.8001e-38	462933	19	2	0.000356992	165.322	133.663
	rs2288153	T	C	T	C	0.0848139	-0.0102967	0.245156	0.733278	6421903	0.851948	0.0551708	0.0123263	6461534	6.00067e-12	462933	7	2	0.00010226	47.3443	133.663
	rs2290846	A	G	A	G	0.135147	0.0915003	0.286425	0.778136	150277928	0.119398	0.0587555	0.0117239	151199080	9.60064e-31	462933	4	2	0.000286962	132.882	133.663
	rs2393776	A	G	A	G	0.103041	-0.0490077	0.62005	0.416433	120986603	0.327163	0.0500159	0.01093	121424406	4.19952e-21	462933	12	2	0.000191944	88.8741	133.663
	rs2393969	C	A	C	A	0.0925014	0.0482584	0.471447	0.52771	63380680	0.32434	0.0489645	0.010629	65140440	3.19963e-18	462933	10	2	0.000163578	75.7379	133.663
	rs2470048	T	C	T	C	0.0669171	-0.038455	0.708173	0.401222	119283165	0.439369	0.049731	0.0116718	120295405	9.90011e-09	462933	8	2	7.09991e-05	32.87	133.663
	rs2727270	T	C	T	C	0.0974496	-0.00599019	0.115949	0.730578	61835765	0.913431	0.0551015	0.0165772	61603237	4.09996e-09	462933	11	2	7.46425e-05	34.5569	133.663
	rs2733737	C	T	C	T	-0.0790058	-0.0672781	0.625019	0.320649	35554501	0.198456	0.0523173	0.0109923	36045403	6.59933e-13	462933	19	2	0.000111577	51.6581	133.663
	rs2741044	A	G	A	G	0.0666284	0.107785	0.293345	0.660928	233670722	0.0372349	0.0517403	0.0116502	234579368	1.09999e-08	462933	2	2	7.06489e-05	32.7079	133.663
	rs28473566	A	G	A	G	-0.212423	0.0106854	0.162942	0.827082	43785067	0.869061	0.0648189	0.014342	44012206	1.20005e-49	462933	2	2	0.000473653	219.373	133.663
	rs28929474	T	C	T	C	0.486211	-0.0969231	0.019753	0.980183	94378610	0.572621	0.171789	0.0381332	94844947	3.10027e-37	462933	14	2	0.000351053	162.57	133.663
	rs3862794	C	T	C	T	0.0854175	-0.0112726	0.256545	0.808338	72827555	0.854301	0.0613865	0.0121502	72538600	2.09991e-12	462933	11	2	0.000106748	49.4224	133.663
	rs41276920	A	G	A	G	-0.125012	-0.0232461	0.087572	0.928952	89804689	0.806966	0.0951379	0.0187576	90347920	2.70023e-11	462933	15	2	9.59383e-05	44.4171	133.663
	rs41281265	G	A	G	A	0.06178	-0.0264915	0.349041	0.606459	40324700	0.596196	0.0499953	0.0111686	40720704	3.2e-08	462933	22	2	6.60924e-05	30.5983	133.663
	rs4665972	C	T	C	T	0.0944503	-0.0138431	0.6045	0.375761	27375230	0.784087	0.0505226	0.010889	27598097	4.19952e-18	462933	2	2	0.000162497	75.2369	133.663
	rs4681516	C	G	C	G	-0.12953	0.0476718	0.561695	0.504688	149494338	0.328219	0.0487588	0.0107084	149212125	1.10002e-33	462933	3	2	0.00031596	146.314	133.663
	rs4814175	T	A	T	A	-0.0597813	0.00598607	0.607496	0.658153	12978446	0.907293	0.051403	0.0108698	12959094	3.79997e-08	462933	20	2	6.53344e-05	30.2473	133.663
	rs681343	T	C	T	C	0.118463	-0.0576521	0.50785	0.6251	48703205	0.252151	0.050345	0.010585	49206462	4.49987e-29	462933	19	2	0.000270487	125.251	133.663
	rs686030	A	C	A	C	0.154643	-0.0394724	0.858629	0.118392	15304784	0.601168	0.0755132	0.015235	15304782	3.29989e-24	462933	9	2	0.000222517	103.033	133.663
	rs708686	T	C	T	C	0.0781217	-0.0916778	0.2696	0.665532	5840608	0.0775497	0.0519395	0.0119809	5840619	7.00003e-11	462933	19	2	9.18352e-05	42.5173	133.663
	rs714583	A	T	A	T	-0.119795	0.0463633	0.230102	0.294733	107832708	0.388733	0.0537908	0.0128366	107473153	1e-20	462933	7	2	0.000188095	87.0913	133.663
	rs72931779	G	C	G	C	0.126555	0.0924106	0.098516	0.103114	69987474	0.250889	0.0804835	0.0178185	69833580	1.20005e-12	462933	11	2	0.000108955	50.4443	133.663
	rs76818081	A	G	A	G	0.20717	-0.279227	0.028962	0.963852	57347807	0.0374412	0.134184	0.0351682	57640005	3.79997e-09	462933	15	2	7.49558e-05	34.702	133.663
	rs7802555	C	A	C	A	-0.184139	0.0389099	0.140645	0.864412	87501034	0.583995	0.0710607	0.0152809	87130350	1.9002e-33	462933	7	2	0.000313576	145.209	133.663
	rs8112972	A	G	A	G	0.138418	0.047604	0.123537	0.91246	45887347	0.584156	0.0869759	0.0161206	46390605	8.99912e-18	462933	19	2	0.000159234	73.7259	133.663
	rs932784	A	T	A	T	0.201322	-0.217893	0.022017	0.00941416	103214225	0.382324	0.249414	0.0361998	103866575	2.69998e-08	462933	13	2	6.68071e-05	30.9292	133.663
	rs9371004	C	T	C	T	-0.0826418	-0.0157601	0.46429	0.630144	17601622	0.756004	0.0507195	0.0106825	17601853	1e-14	462933	6	2	0.000129265	59.8483	133.663
finngen_R10_CD2_MULTIPLE_MYELOMA_PLASMA_CELL_EXALLC	rs1047891	A	C	A	C	-0.0786453	-0.0637167	0.31577	0.677278	210675783	0.129359	0.0420119	0.0113921	211540507	5.10035e-12	462933	2	2	0.000102937	47.6578	133.663
	rs10900221	A	G	A	G	0.132763	0.00252377	0.239554	0.717132	45493149	0.953502	0.0432824	0.0124191	45988597	1.10002e-26	462933	10	2	0.000246803	114.281	133.663
	rs10935751	T	C	T	C	-0.0686018	0.00265151	0.704247	0.248662	149395023	0.953015	0.0450009	0.0116427	149112810	3.79997e-09	462933	3	2	7.49917e-05	34.7186	133.663
	rs112732186	T	G	T	G	0.0657975	-0.0365238	0.355734	0.685531	43423645	0.384633	0.0420107	0.0110593	43650784	2.69998e-09	462933	2	2	7.64559e-05	35.3965	133.663
	rs11543269	T	C	T	C	-0.0958178	0.0558568	0.123685	0.883907	57646765	0.356342	0.0605587	0.0161276	55313997	2.80001e-09	462933	18	2	7.62429e-05	35.2979	133.663
	rs11644920	T	A	T	A	0.0768827	-0.0258897	0.312722	0.323628	11551157	0.53623	0.0418572	0.0115644	11645013	2.99985e-11	462933	16	2	9.54666e-05	44.1987	133.663
	rs11691033	A	T	A	T	-0.118772	0.0347607	0.684622	0.686817	44002623	0.410403	0.0422271	0.0114606	44229762	3.59998e-25	462933	2	2	0.00023195	107.402	133.663
	rs11802588	G	C	G	C	0.0651529	-0.0069487	0.478648	0.461265	154608419	0.859327	0.0392072	0.0106113	154580895	8.30004e-10	462933	1	2	8.14288e-05	37.699	133.663
	rs11887534	C	G	C	G	1.15075	0.0585887	0.065897	0.0843396	43839108	0.409726	0.0710704	0.0213565	44066247	1e-200	462933	2	2	0.00623258	2903.35	133.663
	rs1201467	C	G	C	G	-0.101631	-0.0958734	0.104519	0.0905577	104985119	0.160863	0.0683748	0.0173562	105432994	4.79999e-09	462933	6	2	7.40612e-05	34.2877	133.663
	rs1293297	C	G	C	G	0.101075	0.013767	0.124744	0.0819288	11853964	0.845708	0.0707462	0.0162596	11711473	5.1e-10	462933	8	2	8.34677e-05	38.643	133.663
	rs13427681	C	G	C	G	0.061525	-0.0187527	0.560954	0.66763	218302840	0.650975	0.0414508	0.0106856	219167563	8.50002e-09	462933	2	2	7.16073e-05	33.1516	133.663
	rs146652454	T	C	T	C	0.181154	0.374527	0.031145	0.992068	495761	0.102051	0.22907	0.0327125	535398	3.09999e-08	462933	7	2	6.62404e-05	30.6668	133.663
	rs150844304	C	A	C	A	0.188524	0.177592	0.025812	0.99529	43434427	0.522127	0.277457	0.0334253	43726625	1.7e-08	462933	15	2	6.87126e-05	31.8114	133.663
	rs17138478	A	C	A	C	0.10336	0.00175744	0.128841	0.843142	37713312	0.974061	0.0540495	0.0158338	36073320	6.70039e-11	462933	17	2	9.20401e-05	42.6121	133.663
	rs1800961	T	C	T	C	0.326906	-0.00894094	0.030964	0.954565	44413724	0.922992	0.0924933	0.0305991	43042364	1.20005e-26	462933	20	2	0.000246493	114.137	133.663
	rs1801689	C	A	C	A	0.183939	-0.364716	0.030526	0.990206	66214462	0.0607225	0.194463	0.0308109	64210580	2.39999e-09	462933	17	2	7.69812e-05	35.6397	133.663
	rs1993453	G	A	G	A	-0.123607	0.0158087	0.663394	0.38432	58434625	0.694501	0.0402508	0.0112369	59347184	3.80014e-28	462933	8	2	0.00026131	121	133.663
	rs212099	A	T	A	T	-0.184116	-0.0886679	0.165284	0.180051	47885745	0.0840679	0.0513257	0.0143194	48389002	7.8001e-38	462933	19	2	0.000356992	165.322	133.663
	rs2288153	T	C	T	C	0.0848139	0.0346958	0.245156	0.733312	6421903	0.433116	0.0442622	0.0123263	6461534	6.00067e-12	462933	7	2	0.00010226	47.3443	133.663
	rs2290846	A	G	A	G	0.135147	0.0307043	0.286425	0.77812	150277928	0.51254	0.046885	0.0117239	151199080	9.60064e-31	462933	4	2	0.000286962	132.882	133.663
	rs2393776	A	G	A	G	0.103041	0.00852146	0.62005	0.416468	120986603	0.830654	0.0398454	0.01093	121424406	4.19952e-21	462933	12	2	0.000191944	88.8741	133.663
	rs2393969	C	A	C	A	0.0925014	0.0168123	0.471447	0.527685	63380680	0.667174	0.0390958	0.010629	65140440	3.19963e-18	462933	10	2	0.000163578	75.7379	133.663
	rs2470048	T	C	T	C	0.0669171	0.0834084	0.708173	0.401333	119283165	0.0358831	0.0397515	0.0116718	120295405	9.90011e-09	462933	8	2	7.09991e-05	32.87	133.663
	rs2727270	T	C	T	C	0.0974496	-0.0389321	0.115949	0.730555	61835765	0.375865	0.0439643	0.0165772	61603237	4.09996e-09	462933	11	2	7.46425e-05	34.5569	133.663
	rs2733737	C	T	C	T	-0.0790058	0.0362339	0.625019	0.320717	35554501	0.386054	0.041802	0.0109923	36045403	6.59933e-13	462933	19	2	0.000111577	51.6581	133.663
	rs2741044	A	G	A	G	0.0666284	-0.00673456	0.293345	0.660872	233670722	0.870526	0.0413187	0.0116502	234579368	1.09999e-08	462933	2	2	7.06489e-05	32.7079	133.663
	rs28473566	A	G	A	G	-0.212423	0.0362178	0.162942	0.827103	43785067	0.484507	0.0518084	0.014342	44012206	1.20005e-49	462933	2	2	0.000473653	219.373	133.663
	rs28929474	T	C	T	C	0.486211	-0.224088	0.019753	0.980171	94378610	0.108129	0.139475	0.0381332	94844947	3.10027e-37	462933	14	2	0.000351053	162.57	133.663
	rs3862794	C	T	C	T	0.0854175	-0.0885612	0.256545	0.808287	72827555	0.0729625	0.0493909	0.0121502	72538600	2.09991e-12	462933	11	2	0.000106748	49.4224	133.663
	rs41276920	A	G	A	G	-0.125012	-0.0658466	0.087572	0.928941	89804689	0.388131	0.0762986	0.0187576	90347920	2.70023e-11	462933	15	2	9.59383e-05	44.4171	133.663
	rs41281265	G	A	G	A	0.06178	-0.0555565	0.349041	0.606415	40324700	0.164141	0.039932	0.0111686	40720704	3.2e-08	462933	22	2	6.60924e-05	30.5983	133.663
	rs4665972	C	T	C	T	0.0944503	0.0106378	0.6045	0.375777	27375230	0.79206	0.0403499	0.010889	27598097	4.19952e-18	462933	2	2	0.000162497	75.2369	133.663
	rs4681516	C	G	C	G	-0.12953	-0.0292199	0.561695	0.504623	149494338	0.453515	0.0389824	0.0107084	149212125	1.10002e-33	462933	3	2	0.00031596	146.314	133.663
	rs4814175	T	A	T	A	-0.0597813	-0.0198782	0.607496	0.658126	12978446	0.627519	0.0409674	0.0108698	12959094	3.79997e-08	462933	20	2	6.53344e-05	30.2473	133.663
	rs681343	T	C	T	C	0.118463	0.0138406	0.50785	0.625144	48703205	0.730826	0.040231	0.010585	49206462	4.49987e-29	462933	19	2	0.000270487	125.251	133.663
	rs686030	A	C	A	C	0.154643	-0.0179784	0.858629	0.118399	15304784	0.764716	0.0600697	0.015235	15304782	3.29989e-24	462933	9	2	0.000222517	103.033	133.663
	rs708686	T	C	T	C	0.0781217	-0.00546112	0.2696	0.665586	5840608	0.895678	0.0416491	0.0119809	5840619	7.00003e-11	462933	19	2	9.18352e-05	42.5173	133.663
	rs714583	A	T	A	T	-0.119795	0.0241184	0.230102	0.29473	107832708	0.5742	0.0429247	0.0128366	107473153	1e-20	462933	7	2	0.000188095	87.0913	133.663
	rs72931779	G	C	G	C	0.126555	0.0546664	0.098516	0.103112	69987474	0.395921	0.0643947	0.0178185	69833580	1.20005e-12	462933	11	2	0.000108955	50.4443	133.663
	rs76818081	A	G	A	G	0.20717	-0.0528262	0.028962	0.963869	57347807	0.624899	0.108047	0.0351682	57640005	3.79997e-09	462933	15	2	7.49558e-05	34.702	133.663
	rs7802555	C	A	C	A	-0.184139	0.102438	0.140645	0.864451	87501034	0.0719002	0.0569177	0.0152809	87130350	1.9002e-33	462933	7	2	0.000313576	145.209	133.663
	rs8112972	A	G	A	G	0.138418	-0.0117873	0.123537	0.912443	45887347	0.864498	0.0690727	0.0161206	46390605	8.99912e-18	462933	19	2	0.000159234	73.7259	133.663
	rs932784	A	T	A	T	0.201322	0.21499	0.022017	0.00942912	103214225	0.277185	0.197844	0.0361998	103866575	2.69998e-08	462933	13	2	6.68071e-05	30.9292	133.663
	rs9371004	C	T	C	T	-0.0826418	0.0531306	0.46429	0.6302	17601622	0.18837	0.0403907	0.0106825	17601853	1e-14	462933	6	2	0.000129265	59.8483	133.663
finngen_R8_C3_CLL_EXALLC	rs1047891	A	C	A	C	-0.0786453	0.105498	0.31577	0.677994	210675783	0.123656	0.0685224	0.0113921	211540507	5.10035e-12	462933	2	2	0.000102937	47.6578	133.663
	rs10900221	A	G	A	G	0.132763	0.00511138	0.239554	0.716937	45493149	0.942415	0.0707601	0.0124191	45988597	1.10002e-26	462933	10	2	0.000246803	114.281	133.663
	rs10935751	T	C	T	C	-0.0686018	-0.0777953	0.704247	0.248417	149395023	0.287908	0.0732039	0.0116427	149112810	3.79997e-09	462933	3	2	7.49917e-05	34.7186	133.663
	rs112732186	T	G	T	G	0.0657975	-0.0546042	0.355734	0.685038	43423645	0.422932	0.0681407	0.0110593	43650784	2.69998e-09	462933	2	2	7.64559e-05	35.3965	133.663
	rs11543269	T	C	T	C	-0.0958178	-0.00205619	0.123685	0.883674	57646765	0.983275	0.0980849	0.0161276	55313997	2.80001e-09	462933	18	2	7.62429e-05	35.2979	133.663
	rs11644920	T	A	T	A	0.0768827	0.106331	0.312722	0.323855	11551157	0.11957	0.0683107	0.0115644	11645013	2.99985e-11	462933	16	2	9.54666e-05	44.1987	133.663
	rs11691033	A	T	A	T	-0.118772	0.0355702	0.684622	0.686648	44002623	0.60278	0.0683506	0.0114606	44229762	3.59998e-25	462933	2	2	0.00023195	107.402	133.663
	rs11802588	G	C	G	C	0.0651529	0.0783527	0.478648	0.461659	154608419	0.220574	0.0639613	0.0106113	154580895	8.30004e-10	462933	1	2	8.14288e-05	37.699	133.663
	rs11887534	C	G	C	G	1.15075	-0.149933	0.065897	0.0838495	43839108	0.197806	0.116423	0.0213565	44066247	1e-200	462933	2	2	0.00623258	2903.35	133.663
	rs1201467	C	G	C	G	-0.101631	0.0647139	0.104519	0.0900145	104985119	0.568418	0.113457	0.0173562	105432994	4.79999e-09	462933	6	2	7.40612e-05	34.2877	133.663
	rs1293297	C	G	C	G	0.101075	-0.0660552	0.124744	0.0819108	11853964	0.566509	0.115239	0.0162596	11711473	5.1e-10	462933	8	2	8.34677e-05	38.643	133.663
	rs13427681	C	G	C	G	0.061525	-0.125304	0.560954	0.667298	218302840	0.0627047	0.0673215	0.0106856	219167563	8.50002e-09	462933	2	2	7.16073e-05	33.1516	133.663
	rs146652454	T	C	T	C	0.181154	0.401345	0.031145	0.99199	495761	0.265902	0.360743	0.0327125	535398	3.09999e-08	462933	7	2	6.62404e-05	30.6668	133.663
	rs150844304	C	A	C	A	0.188524	-0.203599	0.025812	0.995244	43434427	0.654231	0.454572	0.0334253	43726625	1.7e-08	462933	15	2	6.87126e-05	31.8114	133.663
	rs17138478	A	C	A	C	0.10336	-0.0566451	0.128841	0.843156	37713312	0.520336	0.0881187	0.0158338	36073320	6.70039e-11	462933	17	2	9.20401e-05	42.6121	133.663
	rs1800961	T	C	T	C	0.326906	-0.115989	0.030964	0.954432	44413724	0.439648	0.150091	0.0305991	43042364	1.20005e-26	462933	20	2	0.000246493	114.137	133.663
	rs1801689	C	A	C	A	0.183939	-0.190584	0.030526	0.990177	66214462	0.549571	0.318488	0.0308109	64210580	2.39999e-09	462933	17	2	7.69812e-05	35.6397	133.663
	rs1993453	G	A	G	A	-0.123607	0.108027	0.663394	0.384302	58434625	0.100093	0.0656938	0.0112369	59347184	3.80014e-28	462933	8	2	0.00026131	121	133.663
	rs212099	A	T	A	T	-0.184116	-0.153884	0.165284	0.179561	47885745	0.0700987	0.0849589	0.0143194	48389002	7.8001e-38	462933	19	2	0.000356992	165.322	133.663
	rs2288153	T	C	T	C	0.0848139	0.0289757	0.245156	0.733581	6421903	0.687279	0.0719804	0.0123263	6461534	6.00067e-12	462933	7	2	0.00010226	47.3443	133.663
	rs2290846	A	G	A	G	0.135147	0.0620109	0.286425	0.777994	150277928	0.416981	0.0763992	0.0117239	151199080	9.60064e-31	462933	4	2	0.000286962	132.882	133.663
	rs2393776	A	G	A	G	0.103041	0.0331964	0.62005	0.415712	120986603	0.610114	0.0651024	0.01093	121424406	4.19952e-21	462933	12	2	0.000191944	88.8741	133.663
	rs2393969	C	A	C	A	0.0925014	-0.0573727	0.471447	0.528211	63380680	0.3686	0.0638113	0.010629	65140440	3.19963e-18	462933	10	2	0.000163578	75.7379	133.663
	rs2470048	T	C	T	C	0.0669171	-0.0786906	0.708173	0.401062	119283165	0.22475	0.0648196	0.0116718	120295405	9.90011e-09	462933	8	2	7.09991e-05	32.87	133.663
	rs2727270	T	C	T	C	0.0974496	-0.0717382	0.115949	0.731213	61835765	0.31539	0.0714541	0.0165772	61603237	4.09996e-09	462933	11	2	7.46425e-05	34.5569	133.663
	rs2733737	C	T	C	T	-0.0790058	0.0131397	0.625019	0.321279	35554501	0.847091	0.0681409	0.0109923	36045403	6.59933e-13	462933	19	2	0.000111577	51.6581	133.663
	rs2741044	A	G	A	G	0.0666284	0.00261547	0.293345	0.66104	233670722	0.969087	0.0674902	0.0116502	234579368	1.09999e-08	462933	2	2	7.06489e-05	32.7079	133.663
	rs28473566	A	G	A	G	-0.212423	-0.145959	0.162942	0.827077	43785067	0.0837471	0.0844013	0.014342	44012206	1.20005e-49	462933	2	2	0.000473653	219.373	133.663
	rs28929474	T	C	T	C	0.486211	-0.268091	0.019753	0.980221	94378610	0.239556	0.22795	0.0381332	94844947	3.10027e-37	462933	14	2	0.000351053	162.57	133.663
	rs3862794	C	T	C	T	0.0854175	-0.0381201	0.256545	0.807926	72827555	0.634829	0.0802627	0.0121502	72538600	2.09991e-12	462933	11	2	0.000106748	49.4224	133.663
	rs41276920	A	G	A	G	-0.125012	0.0972476	0.087572	0.929135	89804689	0.433939	0.124283	0.0187576	90347920	2.70023e-11	462933	15	2	9.59383e-05	44.4171	133.663
	rs41281265	G	A	G	A	0.06178	0.121703	0.349041	0.606202	40324700	0.0622988	0.0652858	0.0111686	40720704	3.2e-08	462933	22	2	6.60924e-05	30.5983	133.663
	rs4665972	C	T	C	T	0.0944503	-0.00725499	0.6045	0.375064	27375230	0.912018	0.0656595	0.010889	27598097	4.19952e-18	462933	2	2	0.000162497	75.2369	133.663
	rs4681516	C	G	C	G	-0.12953	-0.0232658	0.561695	0.504963	149494338	0.715044	0.0637264	0.0107084	149212125	1.10002e-33	462933	3	2	0.00031596	146.314	133.663
	rs4814175	T	A	T	A	-0.0597813	0.0520074	0.607496	0.658144	12978446	0.436156	0.0667874	0.0108698	12959094	3.79997e-08	462933	20	2	6.53344e-05	30.2473	133.663
	rs681343	T	C	T	C	0.118463	-0.0701199	0.50785	0.625562	48703205	0.281961	0.0651717	0.010585	49206462	4.49987e-29	462933	19	2	0.000270487	125.251	133.663
	rs686030	A	C	A	C	0.154643	0.0134624	0.858629	0.118264	15304784	0.889696	0.097069	0.015235	15304782	3.29989e-24	462933	9	2	0.000222517	103.033	133.663
	rs708686	T	C	T	C	0.0781217	0.0529193	0.2696	0.665902	5840608	0.435254	0.0678251	0.0119809	5840619	7.00003e-11	462933	19	2	9.18352e-05	42.5173	133.663
	rs714583	A	T	A	T	-0.119795	-0.0837301	0.230102	0.295212	107832708	0.232045	0.0700608	0.0128366	107473153	1e-20	462933	7	2	0.000188095	87.0913	133.663
	rs72931779	G	C	G	C	0.126555	-0.0338559	0.098516	0.103131	69987474	0.747718	0.105258	0.0178185	69833580	1.20005e-12	462933	11	2	0.000108955	50.4443	133.663
	rs76818081	A	G	A	G	0.20717	0.0324351	0.028962	0.963875	57347807	0.854265	0.176585	0.0351682	57640005	3.79997e-09	462933	15	2	7.49558e-05	34.702	133.663
	rs7802555	C	A	C	A	-0.184139	-0.106974	0.140645	0.864467	87501034	0.250807	0.0931509	0.0152809	87130350	1.9002e-33	462933	7	2	0.000313576	145.209	133.663
	rs8112972	A	G	A	G	0.138418	0.275012	0.123537	0.912795	45887347	0.0145281	0.112528	0.0161206	46390605	8.99912e-18	462933	19	2	0.000159234	73.7259	133.663
	rs932784	A	T	A	T	0.201322	0.627269	0.022017	0.00946238	103214225	0.0515276	0.322162	0.0361998	103866575	2.69998e-08	462933	13	2	6.68071e-05	30.9292	133.663
	rs9371004	C	T	C	T	-0.0826418	0.0759455	0.46429	0.630367	17601622	0.249358	0.0659302	0.0106825	17601853	1e-14	462933	6	2	0.000129265	59.8483	133.663
finngen_R8_C3_CML_EXALLC	rs1047891	A	C	A	C	-0.0786453	0.129931	0.31577	0.677945	210675783	0.40762	0.156905	0.0113921	211540507	5.10035e-12	462933	2	2	0.000102937	47.6578	133.663
	rs10900221	A	G	A	G	0.132763	0.0659048	0.239554	0.716944	45493149	0.683463	0.161634	0.0124191	45988597	1.10002e-26	462933	10	2	0.000246803	114.281	133.663
	rs10935751	T	C	T	C	-0.0686018	-0.389374	0.704247	0.248407	149395023	0.0216157	0.16951	0.0116427	149112810	3.79997e-09	462933	3	2	7.49917e-05	34.7186	133.663
	rs112732186	T	G	T	G	0.0657975	-0.180542	0.355734	0.685059	43423645	0.252738	0.157854	0.0110593	43650784	2.69998e-09	462933	2	2	7.64559e-05	35.3965	133.663
	rs11543269	T	C	T	C	-0.0958178	-0.164232	0.123685	0.883675	57646765	0.471651	0.228166	0.0161276	55313997	2.80001e-09	462933	18	2	7.62429e-05	35.2979	133.663
	rs11644920	T	A	T	A	0.0768827	0.00151822	0.312722	0.323801	11551157	0.992253	0.156368	0.0115644	11645013	2.99985e-11	462933	16	2	9.54666e-05	44.1987	133.663
	rs11691033	A	T	A	T	-0.118772	-0.0779129	0.684622	0.686644	44002623	0.623166	0.158563	0.0114606	44229762	3.59998e-25	462933	2	2	0.00023195	107.402	133.663
	rs11802588	G	C	G	C	0.0651529	-0.110893	0.478648	0.461601	154608419	0.44939	0.146599	0.0106113	154580895	8.30004e-10	462933	1	2	8.14288e-05	37.699	133.663
	rs11887534	C	G	C	G	1.15075	0.155499	0.065897	0.0838799	43839108	0.556326	0.264316	0.0213565	44066247	1e-200	462933	2	2	0.00623258	2903.35	133.663
	rs1201467	C	G	C	G	-0.101631	0.1933	0.104519	0.0900176	104985119	0.453493	0.257869	0.0173562	105432994	4.79999e-09	462933	6	2	7.40612e-05	34.2877	133.663
	rs1293297	C	G	C	G	0.101075	0.0329561	0.124744	0.0819157	11853964	0.901925	0.267436	0.0162596	11711473	5.1e-10	462933	8	2	8.34677e-05	38.643	133.663
	rs13427681	C	G	C	G	0.061525	-0.0251118	0.560954	0.667356	218302840	0.871532	0.155287	0.0106856	219167563	8.50002e-09	462933	2	2	7.16073e-05	33.1516	133.663
	rs146652454	T	C	T	C	0.181154	0.308207	0.031145	0.991986	495761	0.724172	0.873386	0.0327125	535398	3.09999e-08	462933	7	2	6.62404e-05	30.6668	133.663
	rs150844304	C	A	C	A	0.188524	0.7642	0.025812	0.995248	43434427	0.464397	1.04452	0.0334253	43726625	1.7e-08	462933	15	2	6.87126e-05	31.8114	133.663
	rs17138478	A	C	A	C	0.10336	0.26495	0.128841	0.843179	37713312	0.189052	0.20173	0.0158338	36073320	6.70039e-11	462933	17	2	9.20401e-05	42.6121	133.663
	rs1800961	T	C	T	C	0.326906	0.325839	0.030964	0.954448	44413724	0.349705	0.34843	0.0305991	43042364	1.20005e-26	462933	20	2	0.000246493	114.137	133.663
	rs1801689	C	A	C	A	0.183939	1.02098	0.030526	0.990185	66214462	0.172189	0.747856	0.0308109	64210580	2.39999e-09	462933	17	2	7.69812e-05	35.6397	133.663
	rs1993453	G	A	G	A	-0.123607	0.290912	0.663394	0.384281	58434625	0.0526575	0.150131	0.0112369	59347184	3.80014e-28	462933	8	2	0.00026131	121	133.663
	rs212099	A	T	A	T	-0.184116	-0.0135509	0.165284	0.179615	47885745	0.943551	0.191376	0.0143194	48389002	7.8001e-38	462933	19	2	0.000356992	165.322	133.663
	rs2288153	T	C	T	C	0.0848139	0.391908	0.245156	0.733589	6421903	0.0178958	0.165518	0.0123263	6461534	6.00067e-12	462933	7	2	0.00010226	47.3443	133.663
	rs2290846	A	G	A	G	0.135147	0.18214	0.286425	0.777983	150277928	0.297506	0.174833	0.0117239	151199080	9.60064e-31	462933	4	2	0.000286962	132.882	133.663
	rs2393776	A	G	A	G	0.103041	-0.184884	0.62005	0.415705	120986603	0.213482	0.148615	0.01093	121424406	4.19952e-21	462933	12	2	0.000191944	88.8741	133.663
	rs2393969	C	A	C	A	0.0925014	0.236107	0.471447	0.528276	63380680	0.10639	0.146229	0.010629	65140440	3.19963e-18	462933	10	2	0.000163578	75.7379	133.663
	rs2470048	T	C	T	C	0.0669171	-0.113697	0.708173	0.401089	119283165	0.444962	0.148849	0.0116718	120295405	9.90011e-09	462933	8	2	7.09991e-05	32.87	133.663
	rs2727270	T	C	T	C	0.0974496	0.0236948	0.115949	0.731245	61835765	0.885966	0.165224	0.0165772	61603237	4.09996e-09	462933	11	2	7.46425e-05	34.5569	133.663
	rs2733737	C	T	C	T	-0.0790058	0.030388	0.625019	0.321275	35554501	0.847198	0.1577	0.0109923	36045403	6.59933e-13	462933	19	2	0.000111577	51.6581	133.663
	rs2741044	A	G	A	G	0.0666284	0.150336	0.293345	0.661033	233670722	0.331658	0.154861	0.0116502	234579368	1.09999e-08	462933	2	2	7.06489e-05	32.7079	133.663
	rs28473566	A	G	A	G	-0.212423	0.0446587	0.162942	0.827117	43785067	0.818167	0.194251	0.014342	44012206	1.20005e-49	462933	2	2	0.000473653	219.373	133.663
	rs28929474	T	C	T	C	0.486211	0.477414	0.019753	0.980235	94378610	0.36086	0.52249	0.0381332	94844947	3.10027e-37	462933	14	2	0.000351053	162.57	133.663
	rs3862794	C	T	C	T	0.0854175	-0.28375	0.256545	0.807932	72827555	0.128685	0.186762	0.0121502	72538600	2.09991e-12	462933	11	2	0.000106748	49.4224	133.663
	rs41276920	A	G	A	G	-0.125012	-0.24647	0.087572	0.929118	89804689	0.391861	0.287849	0.0187576	90347920	2.70023e-11	462933	15	2	9.59383e-05	44.4171	133.663
	rs41281265	G	A	G	A	0.06178	0.264421	0.349041	0.606163	40324700	0.0769184	0.149487	0.0111686	40720704	3.2e-08	462933	22	2	6.60924e-05	30.5983	133.663
	rs4665972	C	T	C	T	0.0944503	-0.0675968	0.6045	0.375068	27375230	0.654716	0.151149	0.010889	27598097	4.19952e-18	462933	2	2	0.000162497	75.2369	133.663
	rs4681516	C	G	C	G	-0.12953	-0.166286	0.561695	0.504959	149494338	0.255243	0.146159	0.0107084	149212125	1.10002e-33	462933	3	2	0.00031596	146.314	133.663
	rs4814175	T	A	T	A	-0.0597813	-0.0568838	0.607496	0.658125	12978446	0.712013	0.154092	0.0108698	12959094	3.79997e-08	462933	20	2	6.53344e-05	30.2473	133.663
	rs681343	T	C	T	C	0.118463	-0.159531	0.50785	0.625585	48703205	0.288305	0.15024	0.010585	49206462	4.49987e-29	462933	19	2	0.000270487	125.251	133.663
	rs686030	A	C	A	C	0.154643	0.0133384	0.858629	0.118254	15304784	0.952629	0.224529	0.015235	15304782	3.29989e-24	462933	9	2	0.000222517	103.033	133.663
	rs708686	T	C	T	C	0.0781217	0.0093638	0.2696	0.665875	5840608	0.951911	0.155268	0.0119809	5840619	7.00003e-11	462933	19	2	9.18352e-05	42.5173	133.663
	rs714583	A	T	A	T	-0.119795	-0.0521821	0.230102	0.295246	107832708	0.745003	0.160444	0.0128366	107473153	1e-20	462933	7	2	0.000188095	87.0913	133.663
	rs72931779	G	C	G	C	0.126555	-0.015694	0.098516	0.103139	69987474	0.946808	0.235238	0.0178185	69833580	1.20005e-12	462933	11	2	0.000108955	50.4443	133.663
	rs76818081	A	G	A	G	0.20717	-0.579708	0.028962	0.963869	57347807	0.161258	0.413825	0.0351682	57640005	3.79997e-09	462933	15	2	7.49558e-05	34.702	133.663
	rs7802555	C	A	C	A	-0.184139	0.123319	0.140645	0.864494	87501034	0.565777	0.214736	0.0152809	87130350	1.9002e-33	462933	7	2	0.000313576	145.209	133.663
	rs8112972	A	G	A	G	0.138418	-0.134837	0.123537	0.912748	45887347	0.593839	0.252843	0.0161206	46390605	8.99912e-18	462933	19	2	0.000159234	73.7259	133.663
	rs932784	A	T	A	T	0.201322	0.12495	0.022017	0.00945017	103214225	0.869484	0.760433	0.0361998	103866575	2.69998e-08	462933	13	2	6.68071e-05	30.9292	133.663
	rs9371004	C	T	C	T	-0.0826418	-0.00678704	0.46429	0.630333	17601622	0.96413	0.150917	0.0106825	17601853	1e-14	462933	6	2	0.000129265	59.8483	133.663
finngen_R8_C3_LARYNX_EXALLC	rs1047891	A	C	A	C	-0.0786453	-0.039814	0.31577	0.677932	210675783	0.615568	0.0792885	0.0113921	211540507	5.10035e-12	462933	2	2	0.000102937	47.6578	133.663
	rs10900221	A	G	A	G	0.132763	0.136726	0.239554	0.716975	45493149	0.0930422	0.0814057	0.0124191	45988597	1.10002e-26	462933	10	2	0.000246803	114.281	133.663
	rs10935751	T	C	T	C	-0.0686018	-0.0512179	0.704247	0.248427	149395023	0.545857	0.0848007	0.0116427	149112810	3.79997e-09	462933	3	2	7.49917e-05	34.7186	133.663
	rs112732186	T	G	T	G	0.0657975	0.166278	0.355734	0.68511	43423645	0.0348947	0.0788206	0.0110593	43650784	2.69998e-09	462933	2	2	7.64559e-05	35.3965	133.663
	rs11543269	T	C	T	C	-0.0958178	-0.122531	0.123685	0.883662	57646765	0.285171	0.114647	0.0161276	55313997	2.80001e-09	462933	18	2	7.62429e-05	35.2979	133.663
	rs11644920	T	A	T	A	0.0768827	0.078588	0.312722	0.323828	11551157	0.320671	0.0791356	0.0115644	11645013	2.99985e-11	462933	16	2	9.54666e-05	44.1987	133.663
	rs11691033	A	T	A	T	-0.118772	-0.0701658	0.684622	0.686615	44002623	0.373301	0.0788107	0.0114606	44229762	3.59998e-25	462933	2	2	0.00023195	107.402	133.663
	rs11802588	G	C	G	C	0.0651529	0.136515	0.478648	0.46167	154608419	0.0653793	0.074086	0.0106113	154580895	8.30004e-10	462933	1	2	8.14288e-05	37.699	133.663
	rs11887534	C	G	C	G	1.15075	-0.0381258	0.065897	0.0838643	43839108	0.780369	0.136731	0.0213565	44066247	1e-200	462933	2	2	0.00623258	2903.35	133.663
	rs1201467	C	G	C	G	-0.101631	-0.2231	0.104519	0.0899834	104985119	0.0857314	0.129833	0.0173562	105432994	4.79999e-09	462933	6	2	7.40612e-05	34.2877	133.663
	rs1293297	C	G	C	G	0.101075	-0.167523	0.124744	0.0819004	11853964	0.206664	0.132661	0.0162596	11711473	5.1e-10	462933	8	2	8.34677e-05	38.643	133.663
	rs13427681	C	G	C	G	0.061525	0.00699129	0.560954	0.667362	218302840	0.928579	0.0779991	0.0106856	219167563	8.50002e-09	462933	2	2	7.16073e-05	33.1516	133.663
	rs146652454	T	C	T	C	0.181154	0.304347	0.031145	0.991988	495761	0.478611	0.429543	0.0327125	535398	3.09999e-08	462933	7	2	6.62404e-05	30.6668	133.663
	rs150844304	C	A	C	A	0.188524	-0.27294	0.025812	0.995243	43434427	0.593134	0.510837	0.0334253	43726625	1.7e-08	462933	15	2	6.87126e-05	31.8114	133.663
	rs17138478	A	C	A	C	0.10336	-0.0540706	0.128841	0.843154	37713312	0.594088	0.101461	0.0158338	36073320	6.70039e-11	462933	17	2	9.20401e-05	42.6121	133.663
	rs1800961	T	C	T	C	0.326906	0.0396911	0.030964	0.954445	44413724	0.820988	0.175411	0.0305991	43042364	1.20005e-26	462933	20	2	0.000246493	114.137	133.663
	rs1801689	C	A	C	A	0.183939	-0.377553	0.030526	0.990176	66214462	0.313251	0.374399	0.0308109	64210580	2.39999e-09	462933	17	2	7.69812e-05	35.6397	133.663
	rs1993453	G	A	G	A	-0.123607	-0.0673756	0.663394	0.384229	58434625	0.375773	0.0760695	0.0112369	59347184	3.80014e-28	462933	8	2	0.00026131	121	133.663
	rs212099	A	T	A	T	-0.184116	-0.0159334	0.165284	0.1796	47885745	0.871552	0.0985448	0.0143194	48389002	7.8001e-38	462933	19	2	0.000356992	165.322	133.663
	rs2288153	T	C	T	C	0.0848139	0.0610063	0.245156	0.733579	6421903	0.464392	0.0833837	0.0123263	6461534	6.00067e-12	462933	7	2	0.00010226	47.3443	133.663
	rs2290846	A	G	A	G	0.135147	0.0633438	0.286425	0.777992	150277928	0.474813	0.0886337	0.0117239	151199080	9.60064e-31	462933	4	2	0.000286962	132.882	133.663
	rs2393776	A	G	A	G	0.103041	-0.0577917	0.62005	0.415684	120986603	0.444466	0.0755771	0.01093	121424406	4.19952e-21	462933	12	2	0.000191944	88.8741	133.663
	rs2393969	C	A	C	A	0.0925014	0.0465595	0.471447	0.528266	63380680	0.527928	0.0737668	0.010629	65140440	3.19963e-18	462933	10	2	0.000163578	75.7379	133.663
	rs2470048	T	C	T	C	0.0669171	0.124341	0.708173	0.401144	119283165	0.0971136	0.0749489	0.0116718	120295405	9.90011e-09	462933	8	2	7.09991e-05	32.87	133.663
	rs2727270	T	C	T	C	0.0974496	0.180689	0.115949	0.731288	61835765	0.0283387	0.0824099	0.0165772	61603237	4.09996e-09	462933	11	2	7.46425e-05	34.5569	133.663
	rs2733737	C	T	C	T	-0.0790058	-0.012298	0.625019	0.32127	35554501	0.87586	0.0787223	0.0109923	36045403	6.59933e-13	462933	19	2	0.000111577	51.6581	133.663
	rs2741044	A	G	A	G	0.0666284	-0.105227	0.293345	0.660999	233670722	0.179708	0.0784305	0.0116502	234579368	1.09999e-08	462933	2	2	7.06489e-05	32.7079	133.663
	rs28473566	A	G	A	G	-0.212423	0.179044	0.162942	0.827149	43785067	0.0648769	0.0969844	0.014342	44012206	1.20005e-49	462933	2	2	0.000473653	219.373	133.663
	rs28929474	T	C	T	C	0.486211	0.171966	0.019753	0.980237	94378610	0.520739	0.267773	0.0381332	94844947	3.10027e-37	462933	14	2	0.000351053	162.57	133.663
	rs3862794	C	T	C	T	0.0854175	0.138187	0.256545	0.807965	72827555	0.134877	0.0924239	0.0121502	72538600	2.09991e-12	462933	11	2	0.000106748	49.4224	133.663
	rs41276920	A	G	A	G	-0.125012	-0.230549	0.087572	0.929102	89804689	0.112997	0.145469	0.0187576	90347920	2.70023e-11	462933	15	2	9.59383e-05	44.4171	133.663
	rs41281265	G	A	G	A	0.06178	0.0364206	0.349041	0.606156	40324700	0.628245	0.0752183	0.0111686	40720704	3.2e-08	462933	22	2	6.60924e-05	30.5983	133.663
	rs4665972	C	T	C	T	0.0944503	0.00930524	0.6045	0.37507	27375230	0.902727	0.0761366	0.010889	27598097	4.19952e-18	462933	2	2	0.000162497	75.2369	133.663
	rs4681516	C	G	C	G	-0.12953	-0.0509407	0.561695	0.504961	149494338	0.489495	0.0737083	0.0107084	149212125	1.10002e-33	462933	3	2	0.00031596	146.314	133.663
	rs4814175	T	A	T	A	-0.0597813	-0.0511684	0.607496	0.658108	12978446	0.508774	0.07744	0.0108698	12959094	3.79997e-08	462933	20	2	6.53344e-05	30.2473	133.663
	rs681343	T	C	T	C	0.118463	-0.0256831	0.50785	0.625585	48703205	0.733829	0.0755304	0.010585	49206462	4.49987e-29	462933	19	2	0.000270487	125.251	133.663
	rs686030	A	C	A	C	0.154643	0.0501138	0.858629	0.11826	15304784	0.66082	0.114211	0.015235	15304782	3.29989e-24	462933	9	2	0.000222517	103.033	133.663
	rs708686	T	C	T	C	0.0781217	0.136249	0.2696	0.665923	5840608	0.0822546	0.0784054	0.0119809	5840619	7.00003e-11	462933	19	2	9.18352e-05	42.5173	133.663
	rs714583	A	T	A	T	-0.119795	0.0340484	0.230102	0.295256	107832708	0.674994	0.0812022	0.0128366	107473153	1e-20	462933	7	2	0.000188095	87.0913	133.663
	rs72931779	G	C	G	C	0.126555	-0.184295	0.098516	0.103113	69987474	0.131686	0.122253	0.0178185	69833580	1.20005e-12	462933	11	2	0.000108955	50.4443	133.663
	rs76818081	A	G	A	G	0.20717	-0.366995	0.028962	0.963858	57347807	0.0737446	0.205233	0.0351682	57640005	3.79997e-09	462933	15	2	7.49558e-05	34.702	133.663
	rs7802555	C	A	C	A	-0.184139	-0.00872903	0.140645	0.864488	87501034	0.935268	0.107475	0.0152809	87130350	1.9002e-33	462933	7	2	0.000313576	145.209	133.663
	rs8112972	A	G	A	G	0.138418	0.079721	0.123537	0.912764	45887347	0.546305	0.13214	0.0161206	46390605	8.99912e-18	462933	19	2	0.000159234	73.7259	133.663
	rs932784	A	T	A	T	0.201322	-0.353746	0.022017	0.00944565	103214225	0.338414	0.369523	0.0361998	103866575	2.69998e-08	462933	13	2	6.68071e-05	30.9292	133.663
	rs9371004	C	T	C	T	-0.0826418	-0.11075	0.46429	0.630305	17601622	0.149293	0.0768016	0.0106825	17601853	1e-14	462933	6	2	0.000129265	59.8483	133.663
finngen_R8_HLP_C3_AML	rs1047891	A	C	A	C	-0.0786453	-0.0315844	0.31577	0.677931	210675783	0.76966	0.107863	0.0113921	211540507	5.10035e-12	462933	2	2	0.000102937	47.6578	133.663
	rs10900221	A	G	A	G	0.132763	-0.230471	0.239554	0.716904	45493149	0.038586	0.111415	0.0124191	45988597	1.10002e-26	462933	10	2	0.000246803	114.281	133.663
	rs10935751	T	C	T	C	-0.0686018	0.0179388	0.704247	0.248434	149395023	0.877316	0.116204	0.0116427	149112810	3.79997e-09	462933	3	2	7.49917e-05	34.7186	133.663
	rs112732186	T	G	T	G	0.0657975	0.0872619	0.355734	0.685085	43423645	0.419776	0.108157	0.0110593	43650784	2.69998e-09	462933	2	2	7.64559e-05	35.3965	133.663
	rs11543269	T	C	T	C	-0.0958178	0.168982	0.123685	0.883693	57646765	0.278746	0.156011	0.0161276	55313997	2.80001e-09	462933	18	2	7.62429e-05	35.2979	133.663
	rs11644920	T	A	T	A	0.0768827	-0.143012	0.312722	0.323777	11551157	0.186492	0.108258	0.0115644	11645013	2.99985e-11	462933	16	2	9.54666e-05	44.1987	133.663
	rs11691033	A	T	A	T	-0.118772	0.0207648	0.684622	0.686648	44002623	0.848547	0.108732	0.0114606	44229762	3.59998e-25	462933	2	2	0.00023195	107.402	133.663
	rs11802588	G	C	G	C	0.0651529	0.00728139	0.478648	0.461617	154608419	0.942413	0.100799	0.0106113	154580895	8.30004e-10	462933	1	2	8.14288e-05	37.699	133.663
	rs11887534	C	G	C	G	1.15075	0.0854918	0.065897	0.083877	43839108	0.641099	0.183395	0.0213565	44066247	1e-200	462933	2	2	0.00623258	2903.35	133.663
	rs1201467	C	G	C	G	-0.101631	-0.0541782	0.104519	0.0900084	104985119	0.760181	0.177492	0.0173562	105432994	4.79999e-09	462933	6	2	7.40612e-05	34.2877	133.663
	rs1293297	C	G	C	G	0.101075	-0.122545	0.124744	0.0819088	11853964	0.502799	0.182878	0.0162596	11711473	5.1e-10	462933	8	2	8.34677e-05	38.643	133.663
	rs13427681	C	G	C	G	0.061525	0.178673	0.560954	0.667393	218302840	0.0939896	0.106688	0.0106856	219167563	8.50002e-09	462933	2	2	7.16073e-05	33.1516	133.663
	rs146652454	T	C	T	C	0.181154	-0.304466	0.031145	0.991983	495761	0.609652	0.596325	0.0327125	535398	3.09999e-08	462933	7	2	6.62404e-05	30.6668	133.663
	rs150844304	C	A	C	A	0.188524	-1.11049	0.025812	0.995242	43434427	0.127992	0.729591	0.0334253	43726625	1.7e-08	462933	15	2	6.87126e-05	31.8114	133.663
	rs17138478	A	C	A	C	0.10336	-0.112679	0.128841	0.843157	37713312	0.417272	0.13891	0.0158338	36073320	6.70039e-11	462933	17	2	9.20401e-05	42.6121	133.663
	rs1800961	T	C	T	C	0.326906	0.310556	0.030964	0.954453	44413724	0.194821	0.239544	0.0305991	43042364	1.20005e-26	462933	20	2	0.000246493	114.137	133.663
	rs1801689	C	A	C	A	0.183939	-0.307448	0.030526	0.990179	66214462	0.550931	0.515536	0.0308109	64210580	2.39999e-09	462933	17	2	7.69812e-05	35.6397	133.663
	rs1993453	G	A	G	A	-0.123607	0.101941	0.663394	0.384276	58434625	0.324486	0.103464	0.0112369	59347184	3.80014e-28	462933	8	2	0.00026131	121	133.663
	rs212099	A	T	A	T	-0.184116	0.136299	0.165284	0.179629	47885745	0.303312	0.132412	0.0143194	48389002	7.8001e-38	462933	19	2	0.000356992	165.322	133.663
	rs2288153	T	C	T	C	0.0848139	0.205743	0.245156	0.733598	6421903	0.0709022	0.113915	0.0123263	6461534	6.00067e-12	462933	7	2	0.00010226	47.3443	133.663
	rs2290846	A	G	A	G	0.135147	0.289646	0.286425	0.778011	150277928	0.0167873	0.121123	0.0117239	151199080	9.60064e-31	462933	4	2	0.000286962	132.882	133.663
	rs2393776	A	G	A	G	0.103041	0.0356468	0.62005	0.415723	120986603	0.728387	0.102648	0.01093	121424406	4.19952e-21	462933	12	2	0.000191944	88.8741	133.663
	rs2393969	C	A	C	A	0.0925014	0.196836	0.471447	0.528292	63380680	0.0505836	0.100684	0.010629	65140440	3.19963e-18	462933	10	2	0.000163578	75.7379	133.663
	rs2470048	T	C	T	C	0.0669171	-0.0813473	0.708173	0.401088	119283165	0.427169	0.102447	0.0116718	120295405	9.90011e-09	462933	8	2	7.09991e-05	32.87	133.663
	rs2727270	T	C	T	C	0.0974496	0.0413178	0.115949	0.731252	61835765	0.714635	0.113002	0.0165772	61603237	4.09996e-09	462933	11	2	7.46425e-05	34.5569	133.663
	rs2733737	C	T	C	T	-0.0790058	-0.131184	0.625019	0.321251	35554501	0.226161	0.108389	0.0109923	36045403	6.59933e-13	462933	19	2	0.000111577	51.6581	133.663
	rs2741044	A	G	A	G	0.0666284	0.0590579	0.293345	0.661033	233670722	0.580224	0.106784	0.0116502	234579368	1.09999e-08	462933	2	2	7.06489e-05	32.7079	133.663
	rs28473566	A	G	A	G	-0.212423	-0.28201	0.162942	0.827087	43785067	0.0352225	0.133921	0.014342	44012206	1.20005e-49	462933	2	2	0.000473653	219.373	133.663
	rs28929474	T	C	T	C	0.486211	0.0898392	0.019753	0.980233	94378610	0.805832	0.365488	0.0381332	94844947	3.10027e-37	462933	14	2	0.000351053	162.57	133.663
	rs3862794	C	T	C	T	0.0854175	0.236255	0.256545	0.807971	72827555	0.0627899	0.126972	0.0121502	72538600	2.09991e-12	462933	11	2	0.000106748	49.4224	133.663
	rs41276920	A	G	A	G	-0.125012	-0.0315209	0.087572	0.929118	89804689	0.8718	0.195331	0.0187576	90347920	2.70023e-11	462933	15	2	9.59383e-05	44.4171	133.663
	rs41281265	G	A	G	A	0.06178	-0.0565526	0.349041	0.606125	40324700	0.582713	0.10293	0.0111686	40720704	3.2e-08	462933	22	2	6.60924e-05	30.5983	133.663
	rs4665972	C	T	C	T	0.0944503	-0.159945	0.6045	0.375045	27375230	0.123315	0.103792	0.010889	27598097	4.19952e-18	462933	2	2	0.000162497	75.2369	133.663
	rs4681516	C	G	C	G	-0.12953	-0.110914	0.561695	0.504951	149494338	0.26976	0.100501	0.0107084	149212125	1.10002e-33	462933	3	2	0.00031596	146.314	133.663
	rs4814175	T	A	T	A	-0.0597813	0.0557064	0.607496	0.658136	12978446	0.597159	0.105407	0.0108698	12959094	3.79997e-08	462933	20	2	6.53344e-05	30.2473	133.663
	rs681343	T	C	T	C	0.118463	0.00399245	0.50785	0.625603	48703205	0.969244	0.103548	0.010585	49206462	4.49987e-29	462933	19	2	0.000270487	125.251	133.663
	rs686030	A	C	A	C	0.154643	0.140608	0.858629	0.118263	15304784	0.3657	0.155444	0.015235	15304782	3.29989e-24	462933	9	2	0.000222517	103.033	133.663
	rs708686	T	C	T	C	0.0781217	-0.0948443	0.2696	0.665859	5840608	0.373297	0.106529	0.0119809	5840619	7.00003e-11	462933	19	2	9.18352e-05	42.5173	133.663
	rs714583	A	T	A	T	-0.119795	0.143762	0.230102	0.295273	107832708	0.19172	0.11012	0.0128366	107473153	1e-20	462933	7	2	0.000188095	87.0913	133.663
	rs72931779	G	C	G	C	0.126555	0.135099	0.098516	0.103148	69987474	0.414222	0.165464	0.0178185	69833580	1.20005e-12	462933	11	2	0.000108955	50.4443	133.663
	rs76818081	A	G	A	G	0.20717	0.44736	0.028962	0.963885	57347807	0.107876	0.278242	0.0351682	57640005	3.79997e-09	462933	15	2	7.49558e-05	34.702	133.663
	rs7802555	C	A	C	A	-0.184139	-0.1974	0.140645	0.86447	87501034	0.177557	0.146405	0.0152809	87130350	1.9002e-33	462933	7	2	0.000313576	145.209	133.663
	rs8112972	A	G	A	G	0.138418	0.0462174	0.123537	0.912755	45887347	0.796061	0.178827	0.0161206	46390605	8.99912e-18	462933	19	2	0.000159234	73.7259	133.663
	rs932784	A	T	A	T	0.201322	0.583233	0.022017	0.00945407	103214225	0.258739	0.51642	0.0361998	103866575	2.69998e-08	462933	13	2	6.68071e-05	30.9292	133.663
	rs9371004	C	T	C	T	-0.0826418	-0.0573595	0.46429	0.630326	17601622	0.582245	0.10427	0.0106825	17601853	1e-14	462933	6	2	0.000129265	59.8483	133.663

## Sheet: S2.2
The IVs SNPs involved in cholecystectomy to the risk of pan-cancers of UKB database.
outcomeidd	SNP	effect_allele.exposure	other_allele.exposure	effect_allele.outcome	other_allele.outcome	beta.exposure	beta.outcome	eaf.exposure	eaf.outcome	se.outcome	pval.outcome	se.exposure	pos.exposure	pval.exposure	chr.exposure	action	R2	f	meanf
Acute myelocytic leukemia	rs1047891	A	C	C	T	-0.0786453	-0.1738	0.31577	0.0740585	0.1337	0.193598	0.0113921	211540507	5.10035e-12	2	2	0.000102937	47.6578	133.663
	rs10900221	A	G	A	G	0.132763	1.229	0.239554	0.999723	2.46	0.617305	0.0124191	45988597	1.10002e-26	10	2	0.000246803	114.281	133.663
	rs10935751	T	C	T	C	-0.0686018	-0.0357	0.704247	0.682293	0.07533	0.635624	0.0116427	149112810	3.79997e-09	3	2	7.49917e-05	34.7186	133.663
	rs112732186	T	G	A	G	0.0657975	-1.195	0.355734	0.000756682	1.422	0.400774	0.0110593	43650784	2.69998e-09	2	2	7.64559e-05	35.3965	133.663
	rs11543269	T	C	T	G	-0.0958178	-0.02142	0.123685	0.285895	0.07765	0.782708	0.0161276	55313997	2.80001e-09	18	2	7.62429e-05	35.2979	133.663
	rs11644920	T	A	G	A	0.0768827	0.1231	0.312722	0.00870998	0.3853	0.749376	0.0115644	11645013	2.99985e-11	16	2	9.54666e-05	44.1987	133.663
	rs11691033	A	T	C	A	-0.118772	-1.221	0.684622	2.32371e-05	7.742	0.874722	0.0114606	44229762	3.59998e-25	2	2	0.00023195	107.402	133.663
	rs11802588	G	C	C	A	0.0651529	-1.029	0.478648	0.000350454	1.901	0.588302	0.0106113	154580895	8.30004e-10	1	2	8.14288e-05	37.699	133.663
	rs11887534	C	G	C	T	1.15075	0.1157	0.065897	0.151113	0.1048	0.269588	0.0213565	44066247	1e-200	2	2	0.00623258	2903.35	133.663
	rs1201467	C	G	G	A	-0.101631	-0.01847	0.104519	0.302797	0.08136	0.820408	0.0173562	105432994	4.79999e-09	6	2	7.40612e-05	34.2877	133.663
	rs1293297	C	G	CGT	C	0.101075	-2.101	0.124744	3.59546e-05	8.755	0.810364	0.0162596	11711473	5.1e-10	8	2	8.34677e-05	38.643	133.663
	rs13427681	C	G	A	AT	0.061525	0.1217	0.560954	0.10291	0.1183	0.303249	0.0106856	219167563	8.50002e-09	2	2	7.16073e-05	33.1516	133.663
	rs146652454	T	C	T	C	0.181154	-0.1282	0.031145	0.0572829	0.1513	0.396826	0.0327125	535398	3.09999e-08	7	2	6.62404e-05	30.6668	133.663
	rs150844304	C	A	G	A	0.188524	0.7447	0.025812	0.000754266	1.333	0.576501	0.0334253	43726625	1.7e-08	15	2	6.87126e-05	31.8114	133.663
	rs17138478	A	C	G	C	0.10336	-1.633	0.128841	3.72233e-05	8.125	0.840756	0.0158338	36073320	6.70039e-11	17	2	9.20401e-05	42.6121	133.663
	rs1800961	T	C	T	C	0.326906	-1.202	0.030964	5.2718e-05	4.969	0.808816	0.0305991	43042364	1.20005e-26	20	2	0.000246493	114.137	133.663
	rs1801689	C	A	C	G	0.183939	-0.06897	0.030526	0.0689759	0.1382	0.61759	0.0308109	64210580	2.39999e-09	17	2	7.69812e-05	35.6397	133.663
	rs1993453	G	A	T	TC	-0.123607	0.2783	0.663394	0.0605649	0.15	0.0635331	0.0112369	59347184	3.80014e-28	8	2	0.00026131	121	133.663
	rs212099	A	T	C	G	-0.184116	-0.9047	0.165284	0.000293391	2.33	0.69775	0.0143194	48389002	7.8001e-38	19	2	0.000356992	165.322	133.663
	rs2288153	T	C	T	C	0.0848139	-0.1801	0.245156	0.824975	0.09258	0.0517607	0.0123263	6461534	6.00067e-12	7	2	0.00010226	47.3443	133.663
	rs2290846	A	G	A	G	0.135147	-0.09462	0.286425	0.0068853	0.4354	0.827942	0.0117239	151199080	9.60064e-31	4	2	0.000286962	132.882	133.663
	rs2393776	A	G	A	G	0.103041	0.01467	0.62005	0.254503	0.08157	0.857294	0.01093	121424406	4.19952e-21	12	2	0.000191944	88.8741	133.663
	rs2393969	C	A	T	A	0.0925014	-0.01795	0.471447	0.261897	0.08041	0.823398	0.010629	65140440	3.19963e-18	10	2	0.000163578	75.7379	133.663
	rs2470048	T	C	T	C	0.0669171	0.06008	0.708173	0.0146508	0.2943	0.838262	0.0116718	120295405	9.90011e-09	8	2	7.09991e-05	32.87	133.663
	rs2727270	T	C	T	C	0.0974496	-1.312	0.115949	5.92363e-05	5.571	0.813823	0.0165772	61603237	4.09996e-09	11	2	7.46425e-05	34.5569	133.663
	rs2733737	C	T	A	AAC	-0.0790058	0.04296	0.625019	0.480911	0.07092	0.544628	0.0109923	36045403	6.59933e-13	19	2	0.000111577	51.6581	133.663
	rs2741044	A	G	A	C	0.0666284	-0.06134	0.293345	0.535384	0.07039	0.383531	0.0116502	234579368	1.09999e-08	2	2	7.06489e-05	32.7079	133.663
	rs28473566	A	G	GTC	G	-0.212423	0.4256	0.162942	0.072154	0.1467	0.00370681	0.014342	44012206	1.20005e-49	2	2	0.000473653	219.373	133.663
	rs28929474	T	C	T	C	0.486211	1.402	0.019753	0.999979	8.592	0.870382	0.0381332	94844947	3.10027e-37	14	2	0.000351053	162.57	133.663
	rs3862794	C	T	C	T	0.0854175	1.048	0.256545	0.998736	1.027	0.307468	0.0121502	72538600	2.09991e-12	11	2	0.000106748	49.4224	133.663
	rs41276920	A	G	C	A	-0.125012	-1.084	0.087572	9.60353e-05	3.752	0.772503	0.0187576	90347920	2.70023e-11	15	2	9.59383e-05	44.4171	133.663
	rs41281265	G	A	C	A	0.06178	-0.006047	0.349041	0.707899	0.07709	0.937476	0.0111686	40720704	3.2e-08	22	2	6.60924e-05	30.5983	133.663
	rs4665972	C	T	G	T	0.0944503	-1.044	0.6045	0.00168834	0.8784	0.234801	0.010889	27598097	4.19952e-18	2	2	0.000162497	75.2369	133.663
	rs4681516	C	G	C	T	-0.12953	-0.126	0.561695	0.196181	0.08835	0.153851	0.0107084	149212125	1.10002e-33	3	2	0.00031596	146.314	133.663
	rs4814175	T	A	C	T	-0.0597813	1.604	0.607496	0.00386456	0.6224	0.00995405	0.0108698	12959094	3.79997e-08	20	2	6.53344e-05	30.2473	133.663
	rs681343	T	C	C	G	0.118463	-1.213	0.50785	6.3937e-05	4.699	0.796269	0.010585	49206462	4.49987e-29	19	2	0.000270487	125.251	133.663
	rs686030	A	C	C	T	0.154643	0.3746	0.858629	0.010634	0.3447	0.277204	0.015235	15304782	3.29989e-24	9	2	0.000222517	103.033	133.663
	rs708686	T	C	T	C	0.0781217	-2.047	0.2696	0.999372	1.572	0.193019	0.0119809	5840619	7.00003e-11	19	2	9.18352e-05	42.5173	133.663
	rs714583	A	T	C	G	-0.119795	-0.2607	0.230102	3.21919e-05	9.965	0.979129	0.0128366	107473153	1e-20	7	2	0.000188095	87.0913	133.663
	rs72931779	G	C	C	T	0.126555	1.048	0.098516	0.00321399	0.6527	0.108268	0.0178185	69833580	1.20005e-12	11	2	0.000108955	50.4443	133.663
	rs76818081	A	G	T	G	0.20717	0.1381	0.028962	0.244925	0.0818	0.0914113	0.0351682	57640005	3.79997e-09	15	2	7.49558e-05	34.702	133.663
	rs7802555	C	A	C	A	-0.184139	-1.73	0.140645	2.59092e-05	9.147	0.849983	0.0152809	87130350	1.9002e-33	7	2	0.000313576	145.209	133.663
	rs8112972	A	G	T	G	0.138418	0.4118	0.123537	0.00875197	0.4038	0.307822	0.0161206	46390605	8.99912e-18	19	2	0.000159234	73.7259	133.663
	rs932784	A	T	C	T	0.201322	-0.1866	0.022017	0.0535106	0.1559	0.231206	0.0361998	103866575	2.69998e-08	13	2	6.68071e-05	30.9292	133.663
	rs9371004	C	T	T	G	-0.0826418	-0.06313	0.46429	0.81599	0.09037	0.484842	0.0106825	17601853	1e-14	6	2	0.000129265	59.8483	133.663
Bladder	rs1047891	A	C	C	T	-0.0786453	-0.2949	0.31577	0.00358727	0.2449	0.228507	0.0113921	211540507	5.10035e-12	2	2	0.000102937	47.6578	133.663
	rs10900221	A	G	A	G	0.132763	0.002602	0.239554	0.165299	0.03807	0.945518	0.0124191	45988597	1.10002e-26	10	2	0.000246803	114.281	133.663
	rs10935751	T	C	T	C	-0.0686018	-0.05486	0.704247	0.976702	0.09326	0.556288	0.0116427	149112810	3.79997e-09	3	2	7.49917e-05	34.7186	133.663
	rs112732186	T	G	G	A	0.0657975	0.07522	0.355734	0.0134757	0.127	0.553732	0.0110593	43650784	2.69998e-09	2	2	7.64559e-05	35.3965	133.663
	rs11543269	T	C	T	C	-0.0958178	1.18	0.123685	0.999976	3.989	0.767361	0.0161276	55313997	2.80001e-09	18	2	7.62429e-05	35.2979	133.663
	rs11644920	T	A	TA	T	0.0768827	0.01601	0.312722	0.746013	0.03244	0.621584	0.0115644	11645013	2.99985e-11	16	2	9.54666e-05	44.1987	133.663
	rs11691033	A	T	C	T	-0.118772	-1.052	0.684622	0.00011446	1.31	0.422085	0.0114606	44229762	3.59998e-25	2	2	0.00023195	107.402	133.663
	rs11802588	G	C	C	A	0.0651529	-0.4815	0.478648	0.000349565	0.743	0.517011	0.0106113	154580895	8.30004e-10	1	2	8.14288e-05	37.699	133.663
	rs11887534	C	G	GA	G	1.15075	-0.1111	0.065897	0.00825154	0.1587	0.483838	0.0213565	44066247	1e-200	2	2	0.00623258	2903.35	133.663
	rs1201467	C	G	C	A	-0.101631	0.05532	0.104519	0.302864	0.03271	0.0907821	0.0173562	105432994	4.79999e-09	6	2	7.40612e-05	34.2877	133.663
	rs1293297	C	G	G	A	0.101075	-2.022	0.124744	2.79015e-05	4.555	0.657052	0.0162596	11711473	5.1e-10	8	2	8.34677e-05	38.643	133.663
	rs13427681	C	G	G	A	0.061525	-1.026	0.560954	0.000178126	1.023	0.316228	0.0106856	219167563	8.50002e-09	2	2	7.16073e-05	33.1516	133.663
	rs146652454	T	C	T	C	0.181154	-3.254	0.031145	0.999848	1.331	0.0145211	0.0327125	535398	3.09999e-08	7	2	6.62404e-05	30.6668	133.663
	rs150844304	C	A	A	G	0.188524	-1.033	0.025812	2.6078e-05	2.552	0.685488	0.0334253	43726625	1.7e-08	15	2	6.87126e-05	31.8114	133.663
	rs17138478	A	C	G	C	0.10336	5.426	0.128841	3.64149e-05	2.738	0.0475335	0.0158338	36073320	6.70039e-11	17	2	9.20401e-05	42.6121	133.663
	rs1800961	T	C	T	C	0.326906	-1.132	0.030964	5.34733e-05	2.091	0.588437	0.0305991	43042364	1.20005e-26	20	2	0.000246493	114.137	133.663
	rs1801689	C	A	G	A	0.183939	0.2078	0.030526	0.00292	0.3184	0.514044	0.0308109	64210580	2.39999e-09	17	2	7.69812e-05	35.6397	133.663
	rs1993453	G	A	G	T	-0.123607	-1.267	0.663394	3.52124e-05	2.781	0.648784	0.0112369	59347184	3.80014e-28	8	2	0.00026131	121	133.663
	rs212099	A	T	T	C	-0.184116	1.371	0.165284	0.000627334	0.6037	0.0231206	0.0143194	48389002	7.8001e-38	19	2	0.000356992	165.322	133.663
	rs2288153	T	C	T	C	0.0848139	-0.03197	0.245156	0.825069	0.03718	0.389852	0.0123263	6461534	6.00067e-12	7	2	0.00010226	47.3443	133.663
	rs2290846	A	G	A	G	0.135147	-0.05111	0.286425	0.995111	0.2059	0.803933	0.0117239	151199080	9.60064e-31	4	2	0.000286962	132.882	133.663
	rs2393776	A	G	A	G	0.103041	0.0194	0.62005	0.254829	0.03279	0.553988	0.01093	121424406	4.19952e-21	12	2	0.000191944	88.8741	133.663
	rs2393969	C	A	GACC	G	0.0925014	2.306	0.471447	7.01539e-05	1.824	0.206205	0.010629	65140440	3.19963e-18	10	2	0.000163578	75.7379	133.663
	rs2470048	T	C	G	C	0.0669171	-0.1363	0.708173	0.00439058	0.2303	0.553988	0.0116718	120295405	9.90011e-09	8	2	7.09991e-05	32.87	133.663
	rs2727270	T	C	A	AT	0.0974496	1.512	0.115949	0.000448417	0.84	0.0717794	0.0165772	61603237	4.09996e-09	11	2	7.46425e-05	34.5569	133.663
	rs2733737	C	T	C	A	-0.0790058	0.02833	0.625019	0.452442	0.02837	0.317834	0.0109923	36045403	6.59933e-13	19	2	0.000111577	51.6581	133.663
	rs2741044	A	G	A	C	0.0666284	0.05515	0.293345	0.535277	0.02831	0.0514044	0.0116502	234579368	1.09999e-08	2	2	7.06489e-05	32.7079	133.663
	rs28473566	A	G	T	G	-0.212423	-0.005342	0.162942	0.0685383	0.06139	0.930658	0.014342	44012206	1.20005e-49	2	2	0.000473653	219.373	133.663
	rs28929474	T	C	T	C	0.486211	-0.6371	0.019753	0.998547	0.3787	0.0924698	0.0381332	94844947	3.10027e-37	14	2	0.000351053	162.57	133.663
	rs3862794	C	T	A	T	0.0854175	-0.001993	0.256545	0.118999	0.04357	0.963496	0.0121502	72538600	2.09991e-12	11	2	0.000106748	49.4224	133.663
	rs41276920	A	G	A	T	-0.125012	-1.708	0.087572	4.40712e-05	2.772	0.53765	0.0187576	90347920	2.70023e-11	15	2	9.59383e-05	44.4171	133.663
	rs41281265	G	A	G	A	0.06178	0.3881	0.349041	0.00111867	0.4234	0.359253	0.0111686	40720704	3.2e-08	22	2	6.60924e-05	30.5983	133.663
	rs4665972	C	T	G	C	0.0944503	-0.1666	0.6045	0.0103	0.1426	0.242661	0.010889	27598097	4.19952e-18	2	2	0.000162497	75.2369	133.663
	rs4681516	C	G	C	T	-0.12953	-0.07017	0.561695	0.334408	0.02995	0.0191426	0.0107084	149212125	1.10002e-33	3	2	0.00031596	146.314	133.663
	rs4814175	T	A	C	T	-0.0597813	0.02771	0.607496	0.00387692	0.2383	0.907444	0.0108698	12959094	3.79997e-08	20	2	6.53344e-05	30.2473	133.663
	rs681343	T	C	GA	G	0.118463	-0.0154	0.50785	0.615183	0.02939	0.600206	0.010585	49206462	4.49987e-29	19	2	0.000270487	125.251	133.663
	rs686030	A	C	C	T	0.154643	-0.4535	0.858629	0.00167792	0.3454	0.189104	0.015235	15304782	3.29989e-24	9	2	0.000222517	103.033	133.663
	rs708686	T	C	G	C	0.0781217	0.03791	0.2696	0.208536	0.03484	0.276567	0.0119809	5840619	7.00003e-11	19	2	9.18352e-05	42.5173	133.663
	rs714583	A	T	T	C	-0.119795	0.1432	0.230102	0.0158713	0.114	0.208785	0.0128366	107473153	1e-20	7	2	0.000188095	87.0913	133.663
	rs72931779	G	C	T	C	0.126555	0.1255	0.098516	0.000782812	0.5464	0.818389	0.0178185	69833580	1.20005e-12	11	2	0.000108955	50.4443	133.663
	rs76818081	A	G	A	G	0.20717	0.03657	0.028962	0.245043	0.03289	0.266134	0.0351682	57640005	3.79997e-09	15	2	7.49558e-05	34.702	133.663
	rs7802555	C	A	T	C	-0.184139	4.664	0.140645	0.000120702	1.895	0.0138357	0.0152809	87130350	1.9002e-33	7	2	0.000313576	145.209	133.663
	rs8112972	A	G	T	A	0.138418	0.01832	0.123537	0.154113	0.03914	0.639882	0.0161206	46390605	8.99912e-18	19	2	0.000159234	73.7259	133.663
	rs932784	A	T	C	T	0.201322	-0.1795	0.022017	0.0533363	0.0627	0.00420727	0.0361998	103866575	2.69998e-08	13	2	6.68071e-05	30.9292	133.663
	rs9371004	C	T	C	T	-0.0826418	0.06682	0.46429	0.044197	0.06938	0.335583	0.0106825	17601853	1e-14	6	2	0.000129265	59.8483	133.663
Bone	rs1047891	A	C	C	T	-0.0786453	-0.2868	0.31577	0.0242573	0.369	0.437019	0.0113921	211540507	5.10035e-12	2	2	0.000102937	47.6578	133.663
	rs10900221	A	G	A	G	0.132763	0.1985	0.239554	0.165311	0.1454	0.172227	0.0124191	45988597	1.10002e-26	10	2	0.000246803	114.281	133.663
	rs10935751	T	C	T	C	-0.0686018	-0.1161	0.704247	0.976699	0.356	0.744389	0.0116427	149112810	3.79997e-09	3	2	7.49917e-05	34.7186	133.663
	rs112732186	T	G	A	G	0.0657975	10.63	0.355734	0.000756004	3.448	0.00205589	0.0110593	43650784	2.69998e-09	2	2	7.64559e-05	35.3965	133.663
	rs11543269	T	C	T	C	-0.0958178	2.272	0.123685	0.999912	8.715	0.794328	0.0161276	55313997	2.80001e-09	18	2	7.62429e-05	35.2979	133.663
	rs11644920	T	A	TA	T	0.0768827	0.01935	0.312722	0.746002	0.124	0.876072	0.0115644	11645013	2.99985e-11	16	2	9.54666e-05	44.1987	133.663
	rs11691033	A	T	C	A	-0.118772	-1.241	0.684622	2.30406e-05	12.53	0.921086	0.0114606	44229762	3.59998e-25	2	2	0.00023195	107.402	133.663
	rs11802588	G	C	C	A	0.0651529	-1.025	0.478648	0.000349857	3.145	0.744561	0.0106113	154580895	8.30004e-10	1	2	8.14288e-05	37.699	133.663
	rs11887534	C	G	C	T	1.15075	-0.2463	0.065897	0.151088	0.1613	0.126736	0.0213565	44066247	1e-200	2	2	0.00623258	2903.35	133.663
	rs1201467	C	G	C	A	-0.101631	-0.109	0.104519	0.302791	0.1252	0.384061	0.0173562	105432994	4.79999e-09	6	2	7.40612e-05	34.2877	133.663
	rs1293297	C	G	G	A	0.101075	-2.086	0.124744	2.79286e-05	14.78	0.887749	0.0162596	11711473	5.1e-10	8	2	8.34677e-05	38.643	133.663
	rs13427681	C	G	A	T	0.061525	-1.028	0.560954	0.000216511	3.551	0.772147	0.0106856	219167563	8.50002e-09	2	2	7.16073e-05	33.1516	133.663
	rs146652454	T	C	T	C	0.181154	1.192	0.031145	0.999848	4.869	0.806622	0.0327125	535398	3.09999e-08	7	2	6.62404e-05	30.6668	133.663
	rs150844304	C	A	A	G	0.188524	-1.154	0.025812	2.60993e-05	10.52	0.912599	0.0334253	43726625	1.7e-08	15	2	6.87126e-05	31.8114	133.663
	rs17138478	A	C	G	C	0.10336	-1.186	0.128841	3.64451e-05	9.125	0.896541	0.0158338	36073320	6.70039e-11	17	2	9.20401e-05	42.6121	133.663
	rs1800961	T	C	T	C	0.326906	-1.201	0.030964	5.34881e-05	7.759	0.876981	0.0305991	43042364	1.20005e-26	20	2	0.000246493	114.137	133.663
	rs1801689	C	A	G	A	0.183939	-1.098	0.030526	0.00292108	1.188	0.355222	0.0308109	64210580	2.39999e-09	17	2	7.69812e-05	35.6397	133.663
	rs1993453	G	A	G	T	-0.123607	-0.5359	0.663394	3.52449e-05	9.714	0.956005	0.0112369	59347184	3.80014e-28	8	2	0.00026131	121	133.663
	rs212099	A	T	C	G	-0.184116	-1.276	0.165284	0.00029278	3.543	0.718787	0.0143194	48389002	7.8001e-38	19	2	0.000356992	165.322	133.663
	rs2288153	T	C	T	C	0.0848139	-0.01815	0.245156	0.824999	0.1426	0.898669	0.0123263	6461534	6.00067e-12	7	2	0.00010226	47.3443	133.663
	rs2290846	A	G	A	G	0.135147	-0.1748	0.286425	0.995112	0.7808	0.822811	0.0117239	151199080	9.60064e-31	4	2	0.000286962	132.882	133.663
	rs2393776	A	G	A	G	0.103041	-0.1432	0.62005	0.25489	0.1252	0.252581	0.01093	121424406	4.19952e-21	12	2	0.000191944	88.8741	133.663
	rs2393969	C	A	GACC	G	0.0925014	-0.9976	0.471447	6.90217e-05	6.543	0.87882	0.010629	65140440	3.19963e-18	10	2	0.000163578	75.7379	133.663
	rs2470048	T	C	G	C	0.0669171	0.2168	0.708173	0.0043904	0.8638	0.801826	0.0116718	120295405	9.90011e-09	8	2	7.09991e-05	32.87	133.663
	rs2727270	T	C	A	AT	0.0974496	-1.013	0.115949	0.000448486	3.202	0.751796	0.0165772	61603237	4.09996e-09	11	2	7.46425e-05	34.5569	133.663
	rs2733737	C	T	A	AAC	-0.0790058	0.03239	0.625019	0.481003	0.1089	0.766302	0.0109923	36045403	6.59933e-13	19	2	0.000111577	51.6581	133.663
	rs2741044	A	G	A	C	0.0666284	0.2185	0.293345	0.535322	0.1081	0.0432514	0.0116502	234579368	1.09999e-08	2	2	7.06489e-05	32.7079	133.663
	rs28473566	A	G	GTC	G	-0.212423	0.2436	0.162942	0.0721257	0.2246	0.278035	0.014342	44012206	1.20005e-49	2	2	0.000473653	219.373	133.663
	rs28929474	T	C	T	C	0.486211	-1.805	0.019753	0.998549	1.485	0.223975	0.0381332	94844947	3.10027e-37	14	2	0.000351053	162.57	133.663
	rs3862794	C	T	A	T	0.0854175	-0.2537	0.256545	0.11899	0.1656	0.125516	0.0121502	72538600	2.09991e-12	11	2	0.000106748	49.4224	133.663
	rs41276920	A	G	A	T	-0.125012	-1.825	0.087572	4.41019e-05	10.22	0.858223	0.0187576	90347920	2.70023e-11	15	2	9.59383e-05	44.4171	133.663
	rs41281265	G	A	A	T	0.06178	-1.065	0.349041	0.000207715	3.715	0.774462	0.0111686	40720704	3.2e-08	22	2	6.60924e-05	30.5983	133.663
	rs4665972	C	T	G	T	0.0944503	-0.9634	0.6045	0.00168936	1.322	0.46623	0.010889	27598097	4.19952e-18	2	2	0.000162497	75.2369	133.663
	rs4681516	C	G	C	T	-0.12953	-0.1357	0.561695	0.334388	0.1143	0.235288	0.0107084	149212125	1.10002e-33	3	2	0.00031596	146.314	133.663
	rs4814175	T	A	C	T	-0.0597813	-0.2346	0.607496	0.00387864	0.9285	0.800534	0.0108698	12959094	3.79997e-08	20	2	6.53344e-05	30.2473	133.663
	rs681343	T	C	C	G	0.118463	-1.189	0.50785	6.67127e-05	6.773	0.860597	0.010585	49206462	4.49987e-29	19	2	0.000270487	125.251	133.663
	rs686030	A	C	C	T	0.154643	-1.054	0.858629	0.00167831	1.369	0.441062	0.015235	15304782	3.29989e-24	9	2	0.000222517	103.033	133.663
	rs708686	T	C	T	C	0.0781217	-8.844	0.2696	0.999679	4.11	0.0314051	0.0119809	5840619	7.00003e-11	19	2	9.18352e-05	42.5173	133.663
	rs714583	A	T	T	C	-0.119795	1.022	0.230102	0.0158766	0.4297	0.017378	0.0128366	107473153	1e-20	7	2	0.000188095	87.0913	133.663
	rs72931779	G	C	T	C	0.126555	2.745	0.098516	0.000781275	1.962	0.161696	0.0178185	69833580	1.20005e-12	11	2	0.000108955	50.4443	133.663
	rs76818081	A	G	A	G	0.20717	0.1996	0.028962	0.245015	0.1256	0.11215	0.0351682	57640005	3.79997e-09	15	2	7.49558e-05	34.702	133.663
	rs7802555	C	A	T	C	-0.184139	-1.345	0.140645	0.000120751	5.083	0.791407	0.0152809	87130350	1.9002e-33	7	2	0.000313576	145.209	133.663
	rs8112972	A	G	T	G	0.138418	-0.1175	0.123537	0.0087476	0.6199	0.849709	0.0161206	46390605	8.99912e-18	19	2	0.000159234	73.7259	133.663
	rs932784	A	T	C	T	0.201322	0.1439	0.022017	0.0533332	0.2389	0.54689	0.0361998	103866575	2.69998e-08	13	2	6.68071e-05	30.9292	133.663
	rs9371004	C	T	C	T	-0.0826418	0.1938	0.46429	0.0442032	0.2659	0.466122	0.0106825	17601853	1e-14	6	2	0.000129265	59.8483	133.663
Brain	rs1047891	A	C	C	T	-0.0786453	0.2031	0.31577	0.00358703	0.4795	0.671893	0.0113921	211540507	5.10035e-12	2	2	0.000102937	47.6578	133.663
	rs10900221	A	G	A	G	0.132763	-0.07262	0.239554	0.165284	0.07422	0.327869	0.0124191	45988597	1.10002e-26	10	2	0.000246803	114.281	133.663
	rs10935751	T	C	T	C	-0.0686018	0.2648	0.704247	0.97671	0.1826	0.146994	0.0116427	149112810	3.79997e-09	3	2	7.49917e-05	34.7186	133.663
	rs112732186	T	G	G	A	0.0657975	0.099	0.355734	0.013472	0.2477	0.689446	0.0110593	43650784	2.69998e-09	2	2	7.64559e-05	35.3965	133.663
	rs11543269	T	C	T	C	-0.0958178	1.33	0.123685	0.999976	6.693	0.8425	0.0161276	55313997	2.80001e-09	18	2	7.62429e-05	35.2979	133.663
	rs11644920	T	A	TA	T	0.0768827	-0.03228	0.312722	0.74599	0.06332	0.610099	0.0115644	11645013	2.99985e-11	16	2	9.54666e-05	44.1987	133.663
	rs11691033	A	T	C	T	-0.118772	-0.9412	0.684622	0.000114451	2.646	0.722104	0.0114606	44229762	3.59998e-25	2	2	0.00023195	107.402	133.663
	rs11802588	G	C	C	A	0.0651529	-1.023	0.478648	0.00034955	1.492	0.49306	0.0106113	154580895	8.30004e-10	1	2	8.14288e-05	37.699	133.663
	rs11887534	C	G	GA	G	1.15075	0.09806	0.065897	0.00825125	0.3083	0.750412	0.0213565	44066247	1e-200	2	2	0.00623258	2903.35	133.663
	rs1201467	C	G	C	A	-0.101631	-0.1506	0.104519	0.302856	0.06388	0.0184077	0.0173562	105432994	4.79999e-09	6	2	7.40612e-05	34.2877	133.663
	rs1293297	C	G	G	A	0.101075	-2.202	0.124744	2.79057e-05	7.811	0.778037	0.0162596	11711473	5.1e-10	8	2	8.34677e-05	38.643	133.663
	rs13427681	C	G	G	A	0.061525	-1.03	0.560954	0.000178117	2.038	0.613197	0.0106856	219167563	8.50002e-09	2	2	7.16073e-05	33.1516	133.663
	rs146652454	T	C	T	C	0.181154	1.165	0.031145	0.999848	2.408	0.628492	0.0327125	535398	3.09999e-08	7	2	6.62404e-05	30.6668	133.663
	rs150844304	C	A	A	G	0.188524	-1.169	0.025812	2.60686e-05	5.518	0.832147	0.0334253	43726625	1.7e-08	15	2	6.87126e-05	31.8114	133.663
	rs17138478	A	C	G	C	0.10336	-1.224	0.128841	3.64122e-05	5.028	0.8077	0.0158338	36073320	6.70039e-11	17	2	9.20401e-05	42.6121	133.663
	rs1800961	T	C	T	C	0.326906	-1.248	0.030964	5.34752e-05	4.23	0.768069	0.0305991	43042364	1.20005e-26	20	2	0.000246493	114.137	133.663
	rs1801689	C	A	G	A	0.183939	-0.1423	0.030526	0.00292056	0.6091	0.815324	0.0308109	64210580	2.39999e-09	17	2	7.69812e-05	35.6397	133.663
	rs1993453	G	A	G	T	-0.123607	-1.3	0.663394	3.52141e-05	5.281	0.805545	0.0112369	59347184	3.80014e-28	8	2	0.00026131	121	133.663
	rs212099	A	T	T	C	-0.184116	2.912	0.165284	0.000627368	1.304	0.025527	0.0143194	48389002	7.8001e-38	19	2	0.000356992	165.322	133.663
	rs2288153	T	C	T	C	0.0848139	0.05196	0.245156	0.825012	0.07261	0.474242	0.0123263	6461534	6.00067e-12	7	2	0.00010226	47.3443	133.663
	rs2290846	A	G	A	G	0.135147	0.1431	0.286425	0.995111	0.4019	0.721772	0.0117239	151199080	9.60064e-31	4	2	0.000286962	132.882	133.663
	rs2393776	A	G	A	G	0.103041	0.05518	0.62005	0.254817	0.06397	0.388419	0.01093	121424406	4.19952e-21	12	2	0.000191944	88.8741	133.663
	rs2393969	C	A	GACC	G	0.0925014	-1.007	0.471447	7.01487e-05	3.351	0.763836	0.010629	65140440	3.19963e-18	10	2	0.000163578	75.7379	133.663
	rs2470048	T	C	G	C	0.0669171	-0.03858	0.708173	0.00439078	0.4464	0.931129	0.0116718	120295405	9.90011e-09	8	2	7.09991e-05	32.87	133.663
	rs2727270	T	C	A	AT	0.0974496	-1.054	0.115949	0.000448346	1.678	0.530029	0.0165772	61603237	4.09996e-09	11	2	7.46425e-05	34.5569	133.663
	rs2733737	C	T	C	A	-0.0790058	-0.035	0.625019	0.452487	0.05536	0.52723	0.0109923	36045403	6.59933e-13	19	2	0.000111577	51.6581	133.663
	rs2741044	A	G	A	C	0.0666284	0.08567	0.293345	0.535233	0.05519	0.120559	0.0116502	234579368	1.09999e-08	2	2	7.06489e-05	32.7079	133.663
	rs28473566	A	G	T	G	-0.212423	-0.04073	0.162942	0.0685365	0.1198	0.733838	0.014342	44012206	1.20005e-49	2	2	0.000473653	219.373	133.663
	rs28929474	T	C	T	C	0.486211	1.073	0.019753	0.998547	0.7396	0.146893	0.0381332	94844947	3.10027e-37	14	2	0.000351053	162.57	133.663
	rs3862794	C	T	A	T	0.0854175	0.003892	0.256545	0.119	0.08504	0.963496	0.0121502	72538600	2.09991e-12	11	2	0.000106748	49.4224	133.663
	rs41276920	A	G	A	T	-0.125012	27.22	0.087572	4.40741e-05	10.54	0.00981748	0.0187576	90347920	2.70023e-11	15	2	9.59383e-05	44.4171	133.663
	rs41281265	G	A	G	A	0.06178	-0.3332	0.349041	0.00111942	0.83	0.688177	0.0111686	40720704	3.2e-08	22	2	6.60924e-05	30.5983	133.663
	rs4665972	C	T	G	C	0.0944503	0.3234	0.6045	0.0103048	0.2793	0.246774	0.010889	27598097	4.19952e-18	2	2	0.000162497	75.2369	133.663
	rs4681516	C	G	C	T	-0.12953	-0.00538	0.561695	0.334399	0.05842	0.926638	0.0107084	149212125	1.10002e-33	3	2	0.00031596	146.314	133.663
	rs4814175	T	A	C	T	-0.0597813	-0.08887	0.607496	0.00387651	0.4689	0.849669	0.0108698	12959094	3.79997e-08	20	2	6.53344e-05	30.2473	133.663
	rs681343	T	C	GA	G	0.118463	0.1219	0.50785	0.615145	0.05734	0.0334965	0.010585	49206462	4.49987e-29	19	2	0.000270487	125.251	133.663
	rs686030	A	C	C	T	0.154643	0.3481	0.858629	0.00167793	0.6833	0.61052	0.015235	15304782	3.29989e-24	9	2	0.000222517	103.033	133.663
	rs708686	T	C	G	C	0.0781217	0.07535	0.2696	0.208519	0.06798	0.267732	0.0119809	5840619	7.00003e-11	19	2	9.18352e-05	42.5173	133.663
	rs714583	A	T	T	C	-0.119795	0.1407	0.230102	0.0158734	0.2204	0.523118	0.0128366	107473153	1e-20	7	2	0.000188095	87.0913	133.663
	rs72931779	G	C	T	C	0.126555	0.68	0.098516	0.000782816	1.052	0.517965	0.0178185	69833580	1.20005e-12	11	2	0.000108955	50.4443	133.663
	rs76818081	A	G	A	G	0.20717	0.04344	0.028962	0.245013	0.06413	0.498081	0.0351682	57640005	3.79997e-09	15	2	7.49558e-05	34.702	133.663
	rs7802555	C	A	T	C	-0.184139	-1.376	0.140645	0.000120718	3.033	0.65013	0.0152809	87130350	1.9002e-33	7	2	0.000313576	145.209	133.663
	rs8112972	A	G	T	A	0.138418	-0.05765	0.123537	0.154088	0.07629	0.449883	0.0161206	46390605	8.99912e-18	19	2	0.000159234	73.7259	133.663
	rs932784	A	T	C	T	0.201322	0.1357	0.022017	0.0533407	0.1224	0.267732	0.0361998	103866575	2.69998e-08	13	2	6.68071e-05	30.9292	133.663
	rs9371004	C	T	C	T	-0.0826418	0.06506	0.46429	0.0442043	0.1355	0.631248	0.0106825	17601853	1e-14	6	2	0.000129265	59.8483	133.663
Breast	rs1047891	A	C	C	T	-0.0786453	0.03009	0.31577	0.0267839	0.04149	0.468274	0.0113921	211540507	5.10035e-12	2	2	0.000102937	47.6578	135.359
	rs10900221	A	G	AC	A	0.132763	0.09369	0.239554	0.972751	0.04007	0.0193642	0.0124191	45988597	1.10002e-26	10	2	0.000246803	114.281	135.359
	rs10935751	T	C	T	C	-0.0686018	-0.007399	0.704247	0.669909	0.01389	0.594292	0.0116427	149112810	3.79997e-09	3	2	7.49917e-05	34.7186	135.359
	rs112732186	T	G	T	G	0.0657975	0.005804	0.355734	0.825236	0.0171	0.734345	0.0110593	43650784	2.69998e-09	2	2	7.64559e-05	35.3965	135.359
	rs11543269	T	C	T	C	-0.0958178	-0.01371	0.123685	0.870197	0.0193	0.477309	0.0161276	55313997	2.80001e-09	18	2	7.62429e-05	35.2979	135.359
	rs11644920	T	A	G	A	0.0768827	0.002375	0.312722	0.0344212	0.03592	0.947284	0.0115644	11645013	2.99985e-11	16	2	9.54666e-05	44.1987	135.359
	rs11691033	A	T	C	T	-0.118772	0.002927	0.684622	0.0699515	0.02554	0.908741	0.0114606	44229762	3.59998e-25	2	2	0.00023195	107.402	135.359
	rs11802588	G	C	C	T	0.0651529	0.0219	0.478648	0.487202	0.013	0.092045	0.0106113	154580895	8.30004e-10	1	2	8.14288e-05	37.699	135.359
	rs11887534	C	G	G	A	1.15075	-0.008864	0.065897	0.251273	0.01498	0.553988	0.0213565	44066247	1e-200	2	2	0.00623258	2903.35	135.359
	rs1201467	C	G	T	G	-0.101631	-0.0003229	0.104519	0.749706	0.01509	0.982929	0.0173562	105432994	4.79999e-09	6	2	7.40612e-05	34.2877	135.359
	rs1293297	C	G	GA	G	0.101075	-0.02292	0.124744	0.897467	0.02155	0.287541	0.0162596	11711473	5.1e-10	8	2	8.34677e-05	38.643	135.359
	rs13427681	C	G	A	G	0.061525	-0.005127	0.560954	0.0913485	0.02262	0.820729	0.0106856	219167563	8.50002e-09	2	2	7.16073e-05	33.1516	135.359
	rs146652454	T	C	T	C	0.181154	-0.002482	0.031145	0.523194	0.01299	0.848496	0.0327125	535398	3.09999e-08	7	2	6.62404e-05	30.6668	135.359
	rs17138478	A	C	A	G	0.10336	-0.009895	0.128841	0.299885	0.01484	0.504778	0.0158338	36073320	6.70039e-11	17	2	9.20401e-05	42.6121	135.359
	rs1800961	T	C	G	T	0.326906	-0.0002195	0.030964	0.397788	0.01329	0.986822	0.0305991	43042364	1.20005e-26	20	2	0.000246493	114.137	135.359
	rs1801689	C	A	C	T	0.183939	-0.003446	0.030526	0.299646	0.01436	0.810382	0.0308109	64210580	2.39999e-09	17	2	7.69812e-05	35.6397	135.359
	rs1993453	G	A	G	A	-0.123607	-1.046	0.663394	5.87062e-05	0.9917	0.29134	0.0112369	59347184	3.80014e-28	8	2	0.00026131	121	135.359
	rs212099	A	T	A	T	-0.184116	0.01111	0.165284	0.0317985	0.03749	0.767008	0.0143194	48389002	7.8001e-38	19	2	0.000356992	165.322	135.359
	rs2288153	T	C	T	A	0.0848139	0.003042	0.245156	0.0562215	0.02813	0.913882	0.0123263	6461534	6.00067e-12	7	2	0.00010226	47.3443	135.359
	rs2290846	A	G	A	G	0.135147	-0.01081	0.286425	0.388997	0.01334	0.417927	0.0117239	151199080	9.60064e-31	4	2	0.000286962	132.882	135.359
	rs2393776	A	G	A	C	0.103041	0.07503	0.62005	0.949712	0.02969	0.0114815	0.01093	121424406	4.19952e-21	12	2	0.000191944	88.8741	135.359
	rs2393969	C	A	G	A	0.0925014	-0.01537	0.471447	0.279349	0.01469	0.295393	0.010629	65140440	3.19963e-18	10	2	0.000163578	75.7379	135.359
	rs2470048	T	C	T	C	0.0669171	-0.02017	0.708173	0.949359	0.02996	0.500611	0.0116718	120295405	9.90011e-09	8	2	7.09991e-05	32.87	135.359
	rs2727270	T	C	T	C	0.0974496	-0.003173	0.115949	0.857288	0.01863	0.864729	0.0165772	61603237	4.09996e-09	11	2	7.46425e-05	34.5569	135.359
	rs2733737	C	T	C	T	-0.0790058	-0.005082	0.625019	0.952399	0.03103	0.869901	0.0109923	36045403	6.59933e-13	19	2	0.000111577	51.6581	135.359
	rs2741044	A	G	T	G	0.0666284	0.02871	0.293345	0.8744	0.0196	0.142889	0.0116502	234579368	1.09999e-08	2	2	7.06489e-05	32.7079	135.359
	rs28473566	A	G	A	G	-0.212423	0.03377	0.162942	0.845484	0.01802	0.0609537	0.014342	44012206	1.20005e-49	2	2	0.000473653	219.373	135.359
	rs3862794	C	T	T	G	0.0854175	-0.009349	0.256545	0.139233	0.01876	0.618159	0.0121502	72538600	2.09991e-12	11	2	0.000106748	49.4224	135.359
	rs41276920	A	G	A	G	-0.125012	-0.009091	0.087572	0.0237955	0.0427	0.8314	0.0187576	90347920	2.70023e-11	15	2	9.59383e-05	44.4171	135.359
	rs41281265	G	A	G	A	0.06178	-0.008178	0.349041	0.262727	0.01479	0.58023	0.0111686	40720704	3.2e-08	22	2	6.60924e-05	30.5983	135.359
	rs4665972	C	T	C	T	0.0944503	-0.009368	0.6045	0.204097	0.01608	0.560144	0.010889	27598097	4.19952e-18	2	2	0.000162497	75.2369	135.359
	rs4681516	C	G	C	A	-0.12953	-0.006565	0.561695	0.131364	0.01978	0.739946	0.0107084	149212125	1.10002e-33	3	2	0.00031596	146.314	135.359
	rs4814175	T	A	G	C	-0.0597813	0.01009	0.607496	0.00866978	0.07199	0.888526	0.0108698	12959094	3.79997e-08	20	2	6.53344e-05	30.2473	135.359
	rs681343	T	C	T	C	0.118463	-0.002574	0.50785	0.944084	0.02831	0.927556	0.010585	49206462	4.49987e-29	19	2	0.000270487	125.251	135.359
	rs686030	A	C	G	C	0.154643	-0.01004	0.858629	0.849727	0.01826	0.582505	0.015235	15304782	3.29989e-24	9	2	0.000222517	103.033	135.359
	rs708686	T	C	T	C	0.0781217	-0.0174	0.2696	0.243631	0.01523	0.253338	0.0119809	5840619	7.00003e-11	19	2	9.18352e-05	42.5173	135.359
	rs714583	A	T	G	A	-0.119795	-0.01331	0.230102	0.208867	0.01599	0.405509	0.0128366	107473153	1e-20	7	2	0.000188095	87.0913	135.359
	rs72931779	G	C	C	T	0.126555	-0.03136	0.098516	0.821434	0.01693	0.0639735	0.0178185	69833580	1.20005e-12	11	2	0.000108955	50.4443	135.359
	rs76818081	A	G	T	G	0.20717	-0.009873	0.028962	0.709209	0.01432	0.490682	0.0351682	57640005	3.79997e-09	15	2	7.49558e-05	34.702	135.359
	rs7802555	C	A	C	T	-0.184139	-0.01551	0.140645	0.0535492	0.02909	0.593882	0.0152809	87130350	1.9002e-33	7	2	0.000313576	145.209	135.359
	rs8112972	A	G	G	T	0.138418	0.009218	0.123537	0.334027	0.0138	0.504081	0.0161206	46390605	8.99912e-18	19	2	0.000159234	73.7259	135.359
	rs932784	A	T	A	G	0.201322	0.01303	0.022017	0.272351	0.01463	0.373078	0.0361998	103866575	2.69998e-08	13	2	6.68071e-05	30.9292	135.359
	rs9371004	C	T	C	T	-0.0826418	-0.03174	0.46429	0.0140122	0.05525	0.565588	0.0106825	17601853	1e-14	6	2	0.000129265	59.8483	135.359
Bronchus and lung	rs1047891	A	C	C	T	-0.0786453	0.1038	0.31577	0.00358741	0.2315	0.654034	0.0113921	211540507	5.10035e-12	2	2	0.000102937	47.6578	133.663
	rs10900221	A	G	A	G	0.132763	0.01189	0.239554	0.165312	0.03524	0.735699	0.0124191	45988597	1.10002e-26	10	2	0.000246803	114.281	133.663
	rs10935751	T	C	T	C	-0.0686018	0.0263	0.704247	0.976706	0.08716	0.762781	0.0116427	149112810	3.79997e-09	3	2	7.49917e-05	34.7186	133.663
	rs112732186	T	G	G	A	0.0657975	0.1841	0.355734	0.0134773	0.117	0.115798	0.0110593	43650784	2.69998e-09	2	2	7.64559e-05	35.3965	133.663
	rs11543269	T	C	T	C	-0.0958178	1.3	0.123685	0.999976	3.512	0.711214	0.0161276	55313997	2.80001e-09	18	2	7.62429e-05	35.2979	133.663
	rs11644920	T	A	TA	T	0.0768827	0.006585	0.312722	0.746008	0.03007	0.826666	0.0115644	11645013	2.99985e-11	16	2	9.54666e-05	44.1987	133.663
	rs11691033	A	T	C	T	-0.118772	2.205	0.684622	0.000114384	1.293	0.088308	0.0114606	44229762	3.59998e-25	2	2	0.00023195	107.402	133.663
	rs11802588	G	C	C	A	0.0651529	-1.053	0.478648	0.000349576	0.7147	0.140637	0.0106113	154580895	8.30004e-10	1	2	8.14288e-05	37.699	133.663
	rs11887534	C	G	GA	G	1.15075	0.06314	0.065897	0.00825139	0.1456	0.664508	0.0213565	44066247	1e-200	2	2	0.00623258	2903.35	133.663
	rs1201467	C	G	C	A	-0.101631	-0.01524	0.104519	0.30288	0.03033	0.615319	0.0173562	105432994	4.79999e-09	6	2	7.40612e-05	34.2877	133.663
	rs1293297	C	G	G	A	0.101075	-2.433	0.124744	2.79063e-05	4.223	0.564547	0.0162596	11711473	5.1e-10	8	2	8.34677e-05	38.643	133.663
	rs13427681	C	G	G	A	0.061525	-1.063	0.560954	0.000178104	0.992	0.284119	0.0106856	219167563	8.50002e-09	2	2	7.16073e-05	33.1516	133.663
	rs146652454	T	C	T	C	0.181154	-0.3354	0.031145	0.999848	1.164	0.773215	0.0327125	535398	3.09999e-08	7	2	6.62404e-05	30.6668	133.663
	rs150844304	C	A	A	G	0.188524	2.172	0.025812	2.60699e-05	2.284	0.341507	0.0334253	43726625	1.7e-08	15	2	6.87126e-05	31.8114	133.663
	rs17138478	A	C	G	C	0.10336	-1.197	0.128841	3.64182e-05	2.626	0.648485	0.0158338	36073320	6.70039e-11	17	2	9.20401e-05	42.6121	133.663
	rs1800961	T	C	T	C	0.326906	-1.206	0.030964	5.34684e-05	1.958	0.537898	0.0305991	43042364	1.20005e-26	20	2	0.000246493	114.137	133.663
	rs1801689	C	A	G	A	0.183939	-0.3884	0.030526	0.0029208	0.2867	0.175509	0.0308109	64210580	2.39999e-09	17	2	7.69812e-05	35.6397	133.663
	rs1993453	G	A	G	T	-0.123607	-0.07017	0.663394	3.52137e-05	2.67	0.97903	0.0112369	59347184	3.80014e-28	8	2	0.00026131	121	133.663
	rs212099	A	T	T	C	-0.184116	-0.3258	0.165284	0.000627331	0.5876	0.579295	0.0143194	48389002	7.8001e-38	19	2	0.000356992	165.322	133.663
	rs2288153	T	C	T	C	0.0848139	-0.007823	0.245156	0.824995	0.0345	0.820635	0.0123263	6461534	6.00067e-12	7	2	0.00010226	47.3443	133.663
	rs2290846	A	G	A	G	0.135147	-0.2997	0.286425	0.995111	0.1882	0.111301	0.0117239	151199080	9.60064e-31	4	2	0.000286962	132.882	133.663
	rs2393776	A	G	A	G	0.103041	-0.04458	0.62005	0.254846	0.03038	0.142233	0.01093	121424406	4.19952e-21	12	2	0.000191944	88.8741	133.663
	rs2393969	C	A	GACC	G	0.0925014	-1.037	0.471447	7.01479e-05	1.669	0.534441	0.010629	65140440	3.19963e-18	10	2	0.000163578	75.7379	133.663
	rs2470048	T	C	G	C	0.0669171	0.1983	0.708173	0.00439049	0.2086	0.341822	0.0116718	120295405	9.90011e-09	8	2	7.09991e-05	32.87	133.663
	rs2727270	T	C	A	AT	0.0974496	-0.6417	0.115949	0.000448369	0.7913	0.41735	0.0165772	61603237	4.09996e-09	11	2	7.46425e-05	34.5569	133.663
	rs2733737	C	T	C	A	-0.0790058	-0.07362	0.625019	0.452477	0.02629	0.00510505	0.0109923	36045403	6.59933e-13	19	2	0.000111577	51.6581	133.663
	rs2741044	A	G	A	C	0.0666284	0.01039	0.293345	0.535325	0.02623	0.69215	0.0116502	234579368	1.09999e-08	2	2	7.06489e-05	32.7079	133.663
	rs28473566	A	G	T	G	-0.212423	0.07276	0.162942	0.0685308	0.05674	0.19971	0.014342	44012206	1.20005e-49	2	2	0.000473653	219.373	133.663
	rs28929474	T	C	T	C	0.486211	-0.09657	0.019753	0.998547	0.3511	0.783249	0.0381332	94844947	3.10027e-37	14	2	0.000351053	162.57	133.663
	rs3862794	C	T	A	T	0.0854175	0.05546	0.256545	0.118946	0.04027	0.1685	0.0121502	72538600	2.09991e-12	11	2	0.000106748	49.4224	133.663
	rs41276920	A	G	A	T	-0.125012	-0.3651	0.087572	4.40719e-05	2.97	0.902153	0.0187576	90347920	2.70023e-11	15	2	9.59383e-05	44.4171	133.663
	rs41281265	G	A	G	A	0.06178	-0.1728	0.349041	0.00111885	0.3888	0.65675	0.0111686	40720704	3.2e-08	22	2	6.60924e-05	30.5983	133.663
	rs4665972	C	T	G	C	0.0944503	-0.0241	0.6045	0.0103064	0.1336	0.85686	0.010889	27598097	4.19952e-18	2	2	0.000162497	75.2369	133.663
	rs4681516	C	G	C	T	-0.12953	0.03536	0.561695	0.334367	0.02774	0.202349	0.0107084	149212125	1.10002e-33	3	2	0.00031596	146.314	133.663
	rs4814175	T	A	C	T	-0.0597813	-0.2549	0.607496	0.00387626	0.2252	0.257691	0.0108698	12959094	3.79997e-08	20	2	6.53344e-05	30.2473	133.663
	rs681343	T	C	GA	G	0.118463	0.01864	0.50785	0.615132	0.02721	0.493401	0.010585	49206462	4.49987e-29	19	2	0.000270487	125.251	133.663
	rs686030	A	C	C	T	0.154643	-0.3197	0.858629	0.00167766	0.3229	0.322181	0.015235	15304782	3.29989e-24	9	2	0.000222517	103.033	133.663
	rs708686	T	C	G	C	0.0781217	0.01887	0.2696	0.208527	0.03223	0.558342	0.0119809	5840619	7.00003e-11	19	2	9.18352e-05	42.5173	133.663
	rs714583	A	T	T	C	-0.119795	0.2234	0.230102	0.0158746	0.1044	0.0323594	0.0128366	107473153	1e-20	7	2	0.000188095	87.0913	133.663
	rs72931779	G	C	T	C	0.126555	-0.6086	0.098516	0.000782783	0.517	0.239166	0.0178185	69833580	1.20005e-12	11	2	0.000108955	50.4443	133.663
	rs76818081	A	G	A	G	0.20717	-0.03735	0.028962	0.245052	0.03048	0.220394	0.0351682	57640005	3.79997e-09	15	2	7.49558e-05	34.702	133.663
	rs7802555	C	A	T	C	-0.184139	-0.8138	0.140645	0.000120671	1.529	0.594703	0.0152809	87130350	1.9002e-33	7	2	0.000313576	145.209	133.663
	rs8112972	A	G	T	A	0.138418	-0.04414	0.123537	0.154154	0.03632	0.224285	0.0161206	46390605	8.99912e-18	19	2	0.000159234	73.7259	133.663
	rs932784	A	T	C	T	0.201322	-0.05839	0.022017	0.053337	0.05826	0.316228	0.0361998	103866575	2.69998e-08	13	2	6.68071e-05	30.9292	133.663
	rs9371004	C	T	C	T	-0.0826418	0.01773	0.46429	0.0442064	0.06426	0.782528	0.0106825	17601853	1e-14	6	2	0.000129265	59.8483	133.663
carcinoma_of_gallbladder_and_extrahepatic_biliary_tract	rs1047891	A	C	A	C	-0.0786453	-0.0561239	0.31577	0.315793	0.109136	0.607073	0.0113921	211540507	5.10035e-12	2	2	0.000102937	47.6578	133.663
	rs10900221	A	G	A	G	0.132763	0.0666073	0.239554	0.239958	0.118873	0.575257	0.0124191	45988597	1.10002e-26	10	2	0.000246803	114.281	133.663
	rs10935751	T	C	T	C	-0.0686018	-0.127098	0.704247	0.705783	0.11162	0.254842	0.0116427	149112810	3.79997e-09	3	2	7.49917e-05	34.7186	133.663
	rs112732186	T	G	T	G	0.0657975	-0.0136994	0.355734	0.355765	0.106018	0.897186	0.0110593	43650784	2.69998e-09	2	2	7.64559e-05	35.3965	133.663
	rs11543269	T	C	T	C	-0.0958178	0.188561	0.123685	0.123941	0.154332	0.221788	0.0161276	55313997	2.80001e-09	18	2	7.62429e-05	35.2979	133.663
	rs11644920	T	A	T	A	0.0768827	0.143026	0.312722	0.310462	0.110571	0.19583	0.0115644	11645013	2.99985e-11	16	2	9.54666e-05	44.1987	133.663
	rs11691033	A	T	A	T	-0.118772	0.0956763	0.684622	0.686989	0.110483	0.386502	0.0114606	44229762	3.59998e-25	2	2	0.00023195	107.402	133.663
	rs11802588	G	C	G	C	0.0651529	-0.0171382	0.478648	0.478885	0.101478	0.865886	0.0106113	154580895	8.30004e-10	1	2	8.14288e-05	37.699	133.663
	rs11887534	C	G	C	G	1.15075	0.00667143	0.065897	0.0657766	0.203711	0.973874	0.0213565	44066247	1e-200	2	2	0.00623258	2903.35	133.663
	rs1201467	C	G	C	G	-0.101631	0.0696715	0.104519	0.104184	0.166364	0.675371	0.0173562	105432994	4.79999e-09	6	2	7.40612e-05	34.2877	133.663
	rs1293297	C	G	C	G	0.101075	0.116249	0.124744	0.120428	0.157377	0.460109	0.0162596	11711473	5.1e-10	8	2	8.34677e-05	38.643	133.663
	rs13427681	C	G	C	G	0.061525	0.0259464	0.560954	0.561962	0.102338	0.799854	0.0106856	219167563	8.50002e-09	2	2	7.16073e-05	33.1516	133.663
	rs146652454	T	C	T	C	0.181154	-0.564618	0.031145	0.0237165	0.335631	0.092519	0.0327125	535398	3.09999e-08	7	2	6.62404e-05	30.6668	133.663
	rs150844304	C	A	C	A	0.188524	0.2442	0.025812	0.0252278	0.325472	0.453078	0.0334253	43726625	1.7e-08	15	2	6.87126e-05	31.8114	133.663
	rs17138478	A	C	A	C	0.10336	0.0588437	0.128841	0.128975	0.151134	0.697019	0.0158338	36073320	6.70039e-11	17	2	9.20401e-05	42.6121	133.663
	rs1800961	T	C	T	C	0.326906	0.334888	0.030964	0.0311276	0.292432	0.252133	0.0305991	43042364	1.20005e-26	20	2	0.000246493	114.137	133.663
	rs1801689	C	A	C	A	0.183939	0.191364	0.030526	0.030228	0.295917	0.517837	0.0308109	64210580	2.39999e-09	17	2	7.69812e-05	35.6397	133.663
	rs1993453	G	A	G	A	-0.123607	-0.030455	0.663394	0.663542	0.107611	0.77717	0.0112369	59347184	3.80014e-28	8	2	0.00026131	121	133.663
	rs212099	A	T	A	T	-0.184116	-0.0678182	0.165284	0.163407	0.137127	0.620906	0.0143194	48389002	7.8001e-38	19	2	0.000356992	165.322	133.663
	rs2288153	T	C	T	C	0.0848139	-0.131683	0.245156	0.246168	0.117501	0.262418	0.0123263	6461534	6.00067e-12	7	2	0.00010226	47.3443	133.663
	rs2290846	A	G	A	G	0.135147	-0.0258169	0.286425	0.288065	0.111984	0.817671	0.0117239	151199080	9.60064e-31	4	2	0.000286962	132.882	133.663
	rs2393776	A	G	A	G	0.103041	0.0086951	0.62005	0.621479	0.104639	0.933775	0.01093	121424406	4.19952e-21	12	2	0.000191944	88.8741	133.663
	rs2393969	C	A	C	A	0.0925014	-0.0474486	0.471447	0.471109	0.101735	0.640932	0.010629	65140440	3.19963e-18	10	2	0.000163578	75.7379	133.663
	rs2470048	T	C	T	C	0.0669171	-0.0689874	0.708173	0.709077	0.111737	0.536967	0.0116718	120295405	9.90011e-09	8	2	7.09991e-05	32.87	133.663
	rs2727270	T	C	T	C	0.0974496	0.0747898	0.115949	0.115868	0.158778	0.637617	0.0165772	61603237	4.09996e-09	11	2	7.46425e-05	34.5569	133.663
	rs2733737	C	T	C	T	-0.0790058	0.0431865	0.625019	0.626631	0.105144	0.681266	0.0109923	36045403	6.59933e-13	19	2	0.000111577	51.6581	133.663
	rs2741044	A	G	A	G	0.0666284	0.0763606	0.293345	0.292674	0.111757	0.494433	0.0116502	234579368	1.09999e-08	2	2	7.06489e-05	32.7079	133.663
	rs28473566	A	G	A	G	-0.212423	-0.228314	0.162942	0.162622	0.137512	0.0968502	0.014342	44012206	1.20005e-49	2	2	0.000473653	219.373	133.663
	rs28929474	T	C	T	C	0.486211	0.0303156	0.019753	0.01993	0.363206	0.93348	0.0381332	94844947	3.10027e-37	14	2	0.000351053	162.57	133.663
	rs3862794	C	T	C	T	0.0854175	-0.0411818	0.256545	0.256184	0.116124	0.722861	0.0121502	72538600	2.09991e-12	11	2	0.000106748	49.4224	133.663
	rs41276920	A	G	A	G	-0.125012	-0.107502	0.087572	0.087846	0.178755	0.547578	0.0187576	90347920	2.70023e-11	15	2	9.59383e-05	44.4171	133.663
	rs41281265	G	A	G	A	0.06178	-0.0103921	0.349041	0.348364	0.106947	0.922591	0.0111686	40720704	3.2e-08	22	2	6.60924e-05	30.5983	133.663
	rs4665972	C	T	C	T	0.0944503	0.0266435	0.6045	0.606058	0.104664	0.799061	0.010889	27598097	4.19952e-18	2	2	0.000162497	75.2369	133.663
	rs4681516	C	G	C	G	-0.12953	-0.154075	0.561695	0.56305	0.10261	0.133208	0.0107084	149212125	1.10002e-33	3	2	0.00031596	146.314	133.663
	rs4814175	T	A	T	A	-0.0597813	-0.0722249	0.607496	0.606738	0.104003	0.487399	0.0108698	12959094	3.79997e-08	20	2	6.53344e-05	30.2473	133.663
	rs681343	T	C	T	C	0.118463	0.125252	0.50785	0.508595	0.10118	0.215746	0.010585	49206462	4.49987e-29	19	2	0.000270487	125.251	133.663
	rs686030	A	C	A	C	0.154643	-0.113121	0.858629	0.858847	0.145717	0.43757	0.015235	15304782	3.29989e-24	9	2	0.000222517	103.033	133.663
	rs708686	T	C	T	C	0.0781217	0.0794722	0.2696	0.265944	0.11604	0.493425	0.0119809	5840619	7.00003e-11	19	2	9.18352e-05	42.5173	133.663
	rs714583	A	T	A	T	-0.119795	0.0685344	0.230102	0.222217	0.12579	0.585869	0.0128366	107473153	1e-20	7	2	0.000188095	87.0913	133.663
	rs72931779	G	C	G	C	0.126555	0.0222046	0.098516	0.0981602	0.170737	0.896526	0.0178185	69833580	1.20005e-12	11	2	0.000108955	50.4443	133.663
	rs76818081	A	G	A	G	0.20717	0.138665	0.028962	0.0190033	0.376735	0.712821	0.0351682	57640005	3.79997e-09	15	2	7.49558e-05	34.702	133.663
	rs7802555	C	A	C	A	-0.184139	-0.151324	0.140645	0.13976	0.145677	0.298914	0.0152809	87130350	1.9002e-33	7	2	0.000313576	145.209	133.663
	rs8112972	A	G	A	G	0.138418	-0.0345097	0.123537	0.123636	0.153771	0.822429	0.0161206	46390605	8.99912e-18	19	2	0.000159234	73.7259	133.663
	rs932784	A	T	A	T	0.201322	-0.0521708	0.022017	0.0215524	0.347887	0.880792	0.0361998	103866575	2.69998e-08	13	2	6.68071e-05	30.9292	133.663
	rs9371004	C	T	C	T	-0.0826418	-0.0364621	0.46429	0.461708	0.10255	0.722175	0.0106825	17601853	1e-14	6	2	0.000129265	59.8483	133.663
Chronic lymphocytic leukemia	rs1047891	A	C	G	A	-0.0786453	-1.431	0.31577	6.35751e-05	4.625	0.757007	0.0113921	211540507	5.10035e-12	2	2	0.000102937	47.6578	133.663
	rs10900221	A	G	A	G	0.132763	0.006683	0.239554	0.239501	0.0652	0.918354	0.0124191	45988597	1.10002e-26	10	2	0.000246803	114.281	133.663
	rs10935751	T	C	T	C	-0.0686018	1.157	0.704247	0.999953	4.757	0.807867	0.0116427	149112810	3.79997e-09	3	2	7.49917e-05	34.7186	133.663
	rs112732186	T	G	A	G	0.0657975	0.02644	0.355734	0.199206	0.06972	0.704531	0.0110593	43650784	2.69998e-09	2	2	7.64559e-05	35.3965	133.663
	rs11543269	T	C	A	T	-0.0958178	-1.212	0.123685	7.16178e-05	3.728	0.745075	0.0161276	55313997	2.80001e-09	18	2	7.62429e-05	35.2979	133.663
	rs11644920	T	A	C	A	0.0768827	-0.1683	0.312722	0.00282732	0.5414	0.755962	0.0115644	11645013	2.99985e-11	16	2	9.54666e-05	44.1987	133.663
	rs11691033	A	T	A	G	-0.118772	0.04407	0.684622	0.475218	0.05669	0.436918	0.0114606	44229762	3.59998e-25	2	2	0.00023195	107.402	133.663
	rs11802588	G	C	C	A	0.0651529	-1.007	0.478648	0.000350261	1.505	0.503269	0.0106113	154580895	8.30004e-10	1	2	8.14288e-05	37.699	133.663
	rs11887534	C	G	C	T	1.15075	-0.002247	0.065897	0.1483	0.0843	0.978735	0.0213565	44066247	1e-200	2	2	0.00623258	2903.35	133.663
	rs1201467	C	G	T	C	-0.101631	0.002954	0.104519	0.321001	0.0596	0.960484	0.0173562	105432994	4.79999e-09	6	2	7.40612e-05	34.2877	133.663
	rs1293297	C	G	A	C	0.101075	-0.1583	0.124744	0.0209151	0.195	0.416869	0.0162596	11711473	5.1e-10	8	2	8.34677e-05	38.643	133.663
	rs13427681	C	G	C	CT	0.061525	-0.1322	0.560954	0.211769	0.07111	0.0630957	0.0106856	219167563	8.50002e-09	2	2	7.16073e-05	33.1516	133.663
	rs146652454	T	C	T	C	0.181154	1.371	0.031145	0.999943	3.9	0.72527	0.0327125	535398	3.09999e-08	7	2	6.62404e-05	30.6668	133.663
	rs150844304	C	A	T	C	0.188524	0.03358	0.025812	0.710712	0.06135	0.584117	0.0334253	43726625	1.7e-08	15	2	6.87126e-05	31.8114	133.663
	rs17138478	A	C	A	C	0.10336	-0.07553	0.128841	0.659877	0.06309	0.231206	0.0158338	36073320	6.70039e-11	17	2	9.20401e-05	42.6121	133.663
	rs1800961	T	C	T	C	0.326906	0.1606	0.030964	0.314654	0.05985	0.0072778	0.0305991	43042364	1.20005e-26	20	2	0.000246493	114.137	133.663
	rs1801689	C	A	G	A	0.183939	0.1052	0.030526	0.408939	0.05652	0.0628058	0.0308109	64210580	2.39999e-09	17	2	7.69812e-05	35.6397	133.663
	rs1993453	G	A	G	A	-0.123607	-0.2726	0.663394	0.00449237	0.4546	0.548782	0.0112369	59347184	3.80014e-28	8	2	0.00026131	121	133.663
	rs212099	A	T	C	G	-0.184116	1.627	0.165284	0.000294122	1.882	0.387258	0.0143194	48389002	7.8001e-38	19	2	0.000356992	165.322	133.663
	rs2288153	T	C	T	C	0.0848139	-0.06112	0.245156	0.505978	0.05821	0.293697	0.0123263	6461534	6.00067e-12	7	2	0.00010226	47.3443	133.663
	rs2290846	A	G	C	G	0.135147	-1.239	0.286425	2.06277e-05	7.565	0.869861	0.0117239	151199080	9.60064e-31	4	2	0.000286962	132.882	133.663
	rs2393776	A	G	T	A	0.103041	-0.08183	0.62005	0.363571	0.05788	0.157435	0.01093	121424406	4.19952e-21	12	2	0.000191944	88.8741	133.663
	rs2393969	C	A	A	T	0.0925014	-1.071	0.471447	0.000108929	2.826	0.704855	0.010629	65140440	3.19963e-18	10	2	0.000163578	75.7379	133.663
	rs2470048	T	C	T	C	0.0669171	-1.107	0.708173	0.000574428	1.23	0.368299	0.0116718	120295405	9.90011e-09	8	2	7.09991e-05	32.87	133.663
	rs2727270	T	C	G	C	0.0974496	0.7473	0.115949	0.00237748	0.5995	0.212618	0.0165772	61603237	4.09996e-09	11	2	7.46425e-05	34.5569	133.663
	rs2733737	C	T	A	AAC	-0.0790058	-0.01308	0.625019	0.480895	0.05617	0.815868	0.0109923	36045403	6.59933e-13	19	2	0.000111577	51.6581	133.663
	rs2741044	A	G	A	G	0.0666284	0.5176	0.293345	0.98631	0.252	0.0399025	0.0116502	234579368	1.09999e-08	2	2	7.06489e-05	32.7079	133.663
	rs28473566	A	G	A	G	-0.212423	-0.06899	0.162942	0.0621748	0.1249	0.580764	0.014342	44012206	1.20005e-49	2	2	0.000473653	219.373	133.663
	rs28929474	T	C	T	C	0.486211	-1.052	0.019753	0.000204004	2.132	0.621441	0.0381332	94844947	3.10027e-37	14	2	0.000351053	162.57	133.663
	rs3862794	C	T	C	T	0.0854175	0.03465	0.256545	0.377814	0.05742	0.546261	0.0121502	72538600	2.09991e-12	11	2	0.000106748	49.4224	133.663
	rs41276920	A	G	T	A	-0.125012	-0.1607	0.087572	0.347344	0.05831	0.00586138	0.0187576	90347920	2.70023e-11	15	2	9.59383e-05	44.4171	133.663
	rs41281265	G	A	G	GT	0.06178	-1.027	0.349041	0.000157553	2.346	0.661455	0.0111686	40720704	3.2e-08	22	2	6.60924e-05	30.5983	133.663
	rs4665972	C	T	C	T	0.0944503	1.04	0.6045	0.99997	5.675	0.854594	0.010889	27598097	4.19952e-18	2	2	0.000162497	75.2369	133.663
	rs4681516	C	G	C	T	-0.12953	-1.834	0.561695	3.04024e-05	7.611	0.809543	0.0107084	149212125	1.10002e-33	3	2	0.00031596	146.314	133.663
	rs4814175	T	A	AC	A	-0.0597813	0.1403	0.607496	0.00815496	0.3082	0.648933	0.0108698	12959094	3.79997e-08	20	2	6.53344e-05	30.2473	133.663
	rs681343	T	C	C	G	0.118463	-1.239	0.50785	6.38999e-05	3.968	0.754745	0.010585	49206462	4.49987e-29	19	2	0.000270487	125.251	133.663
	rs686030	A	C	C	T	0.154643	-1.117	0.858629	0.000115652	2.984	0.708109	0.015235	15304782	3.29989e-24	9	2	0.000222517	103.033	133.663
	rs708686	T	C	T	C	0.0781217	-0.5555	0.2696	0.999116	0.9692	0.5665	0.0119809	5840619	7.00003e-11	19	2	9.18352e-05	42.5173	133.663
	rs714583	A	T	G	T	-0.119795	18.17	0.230102	6.42914e-05	7.393	0.0139637	0.0128366	107473153	1e-20	7	2	0.000188095	87.0913	133.663
	rs72931779	G	C	T	C	0.126555	0.489	0.098516	0.00324413	0.5288	0.355059	0.0178185	69833580	1.20005e-12	11	2	0.000108955	50.4443	133.663
	rs76818081	A	G	A	G	0.20717	2.236	0.028962	0.00176875	0.82	0.00639735	0.0351682	57640005	3.79997e-09	15	2	7.49558e-05	34.702	133.663
	rs7802555	C	A	G	A	-0.184139	0.02877	0.140645	0.722109	0.06206	0.642836	0.0152809	87130350	1.9002e-33	7	2	0.000313576	145.209	133.663
	rs8112972	A	G	T	G	0.138418	0.1207	0.123537	0.00875028	0.3198	0.705992	0.0161206	46390605	8.99912e-18	19	2	0.000159234	73.7259	133.663
	rs932784	A	T	T	C	0.201322	-0.04991	0.022017	0.221387	0.06697	0.456037	0.0361998	103866575	2.69998e-08	13	2	6.68071e-05	30.9292	133.663
	rs9371004	C	T	C	A	-0.0826418	2.216	0.46429	0.000930851	0.9882	0.0249459	0.0106825	17601853	1e-14	6	2	0.000129265	59.8483	133.663
Chronic myeloid leukemia	rs1047891	A	C	C	T	-0.0786453	0.071	0.31577	0.074072	0.2065	0.730971	0.0113921	211540507	5.10035e-12	2	2	0.000102937	47.6578	133.663
	rs10900221	A	G	A	G	0.132763	1.193	0.239554	0.999723	3.862	0.75753	0.0124191	45988597	1.10002e-26	10	2	0.000246803	114.281	133.663
	rs10935751	T	C	T	C	-0.0686018	-0.09901	0.704247	0.682291	0.1162	0.394094	0.0116427	149112810	3.79997e-09	3	2	7.49917e-05	34.7186	133.663
	rs112732186	T	G	A	G	0.0657975	0.4489	0.355734	0.000757537	2.118	0.832166	0.0110593	43650784	2.69998e-09	2	2	7.64559e-05	35.3965	133.663
	rs11543269	T	C	T	G	-0.0958178	0.06006	0.123685	0.285905	0.1198	0.616027	0.0161276	55313997	2.80001e-09	18	2	7.62429e-05	35.2979	133.663
	rs11644920	T	A	G	A	0.0768827	0.7068	0.312722	0.00871144	0.5929	0.233185	0.0115644	11645013	2.99985e-11	16	2	9.54666e-05	44.1987	133.663
	rs11691033	A	T	C	A	-0.118772	-1.245	0.684622	2.32504e-05	12.29	0.919327	0.0114606	44229762	3.59998e-25	2	2	0.00023195	107.402	133.663
	rs11802588	G	C	C	A	0.0651529	-1.025	0.478648	0.000350655	3.031	0.735191	0.0106113	154580895	8.30004e-10	1	2	8.14288e-05	37.699	133.663
	rs11887534	C	G	C	T	1.15075	0.3211	0.065897	0.151115	0.1616	0.0469894	0.0213565	44066247	1e-200	2	2	0.00623258	2903.35	133.663
	rs1201467	C	G	G	A	-0.101631	-0.1325	0.104519	0.30279	0.1256	0.291474	0.0173562	105432994	4.79999e-09	6	2	7.40612e-05	34.2877	133.663
	rs1293297	C	G	CGT	C	0.101075	-2.089	0.124744	3.59752e-05	13.97	0.88115	0.0162596	11711473	5.1e-10	8	2	8.34677e-05	38.643	133.663
	rs13427681	C	G	A	AT	0.061525	-0.05682	0.560954	0.102898	0.1821	0.755092	0.0106856	219167563	8.50002e-09	2	2	7.16073e-05	33.1516	133.663
	rs146652454	T	C	T	C	0.181154	-0.4063	0.031145	0.0572809	0.2338	0.0822243	0.0327125	535398	3.09999e-08	7	2	6.62404e-05	30.6668	133.663
	rs150844304	C	A	G	A	0.188524	-1.019	0.025812	0.000753494	2.055	0.620012	0.0334253	43726625	1.7e-08	15	2	6.87126e-05	31.8114	133.663
	rs17138478	A	C	G	C	0.10336	-1.664	0.128841	3.72446e-05	12.82	0.896747	0.0158338	36073320	6.70039e-11	17	2	9.20401e-05	42.6121	133.663
	rs1800961	T	C	T	C	0.326906	-1.207	0.030964	5.27483e-05	7.904	0.878618	0.0305991	43042364	1.20005e-26	20	2	0.000246493	114.137	133.663
	rs1801689	C	A	C	G	0.183939	-0.1661	0.030526	0.0689757	0.2132	0.436114	0.0308109	64210580	2.39999e-09	17	2	7.69812e-05	35.6397	133.663
	rs1993453	G	A	T	TC	-0.123607	0.319	0.663394	0.0605572	0.2314	0.168151	0.0112369	59347184	3.80014e-28	8	2	0.00026131	121	133.663
	rs212099	A	T	C	G	-0.184116	-1.263	0.165284	0.000293479	3.68	0.731476	0.0143194	48389002	7.8001e-38	19	2	0.000356992	165.322	133.663
	rs2288153	T	C	T	C	0.0848139	-0.001651	0.245156	0.825	0.1427	0.990773	0.0123263	6461534	6.00067e-12	7	2	0.00010226	47.3443	133.663
	rs2290846	A	G	A	G	0.135147	-0.1542	0.286425	0.00688557	0.6684	0.81758	0.0117239	151199080	9.60064e-31	4	2	0.000286962	132.882	133.663
	rs2393776	A	G	A	G	0.103041	-0.1306	0.62005	0.25449	0.1259	0.299364	0.01093	121424406	4.19952e-21	12	2	0.000191944	88.8741	133.663
	rs2393969	C	A	T	A	0.0925014	0.03218	0.471447	0.261903	0.1241	0.795445	0.010629	65140440	3.19963e-18	10	2	0.000163578	75.7379	133.663
	rs2470048	T	C	T	C	0.0669171	0.2148	0.708173	0.0146512	0.4549	0.636796	0.0116718	120295405	9.90011e-09	8	2	7.09991e-05	32.87	133.663
	rs2727270	T	C	T	C	0.0974496	-1.452	0.115949	5.92656e-05	8.695	0.867401	0.0165772	61603237	4.09996e-09	11	2	7.46425e-05	34.5569	133.663
	rs2733737	C	T	A	AAC	-0.0790058	0.03339	0.625019	0.480903	0.1095	0.760326	0.0109923	36045403	6.59933e-13	19	2	0.000111577	51.6581	133.663
	rs2741044	A	G	A	C	0.0666284	0.03523	0.293345	0.535404	0.1086	0.745762	0.0116502	234579368	1.09999e-08	2	2	7.06489e-05	32.7079	133.663
	rs28473566	A	G	GTC	G	-0.212423	0.5265	0.162942	0.0721426	0.2251	0.0193197	0.014342	44012206	1.20005e-49	2	2	0.000473653	219.373	133.663
	rs28929474	T	C	T	C	0.486211	1.379	0.019753	0.999979	13.52	0.918756	0.0381332	94844947	3.10027e-37	14	2	0.000351053	162.57	133.663
	rs3862794	C	T	C	T	0.0854175	-1.478	0.256545	0.998734	1.588	0.351965	0.0121502	72538600	2.09991e-12	11	2	0.000106748	49.4224	133.663
	rs41276920	A	G	C	A	-0.125012	-1.072	0.087572	9.60904e-05	5.499	0.845512	0.0187576	90347920	2.70023e-11	15	2	9.59383e-05	44.4171	133.663
	rs41281265	G	A	C	A	0.06178	0.1825	0.349041	0.707916	0.119	0.125026	0.0111686	40720704	3.2e-08	22	2	6.60924e-05	30.5983	133.663
	rs4665972	C	T	G	T	0.0944503	-1.035	0.6045	0.00168931	1.366	0.448539	0.010889	27598097	4.19952e-18	2	2	0.000162497	75.2369	133.663
	rs4681516	C	G	C	T	-0.12953	-0.226	0.561695	0.196185	0.1364	0.0977237	0.0107084	149212125	1.10002e-33	3	2	0.00031596	146.314	133.663
	rs4814175	T	A	C	T	-0.0597813	-0.2654	0.607496	0.00385862	0.9268	0.77464	0.0108698	12959094	3.79997e-08	20	2	6.53344e-05	30.2473	133.663
	rs681343	T	C	C	G	0.118463	-1.226	0.50785	6.39736e-05	7.625	0.872308	0.010585	49206462	4.49987e-29	19	2	0.000270487	125.251	133.663
	rs686030	A	C	C	T	0.154643	0.1087	0.858629	0.0106305	0.5361	0.839247	0.015235	15304782	3.29989e-24	9	2	0.000222517	103.033	133.663
	rs708686	T	C	T	C	0.0781217	1.227	0.2696	0.999373	2.357	0.602698	0.0119809	5840619	7.00003e-11	19	2	9.18352e-05	42.5173	133.663
	rs714583	A	T	C	G	-0.119795	-2.524	0.230102	3.21867e-05	17.83	0.887401	0.0128366	107473153	1e-20	7	2	0.000188095	87.0913	133.663
	rs72931779	G	C	C	T	0.126555	-0.084	0.098516	0.0032109	1.013	0.933899	0.0178185	69833580	1.20005e-12	11	2	0.000108955	50.4443	133.663
	rs76818081	A	G	T	G	0.20717	-0.3256	0.028962	0.244876	0.1263	0.00993116	0.0351682	57640005	3.79997e-09	15	2	7.49558e-05	34.702	133.663
	rs7802555	C	A	C	A	-0.184139	-1.251	0.140645	2.5924e-05	14.92	0.933147	0.0152809	87130350	1.9002e-33	7	2	0.000313576	145.209	133.663
	rs8112972	A	G	T	G	0.138418	0.4234	0.123537	0.00875031	0.6205	0.494994	0.0161206	46390605	8.99912e-18	19	2	0.000159234	73.7259	133.663
	rs932784	A	T	C	T	0.201322	0.1672	0.022017	0.0535232	0.2414	0.488652	0.0361998	103866575	2.69998e-08	13	2	6.68071e-05	30.9292	133.663
	rs9371004	C	T	T	G	-0.0826418	0.131	0.46429	0.816008	0.1396	0.347696	0.0106825	17601853	1e-14	6	2	0.000129265	59.8483	133.663
Esophagus	rs1047891	A	C	C	T	-0.0786453	-0.1988	0.31577	0.00358744	0.3998	0.619013	0.0113921	211540507	5.10035e-12	2	2	0.000102937	47.6578	133.663
	rs10900221	A	G	A	G	0.132763	0.005736	0.239554	0.165301	0.06161	0.925827	0.0124191	45988597	1.10002e-26	10	2	0.000246803	114.281	133.663
	rs10935751	T	C	T	C	-0.0686018	-0.1073	0.704247	0.976705	0.1515	0.47852	0.0116427	149112810	3.79997e-09	3	2	7.49917e-05	34.7186	133.663
	rs112732186	T	G	G	A	0.0657975	0.08667	0.355734	0.0134726	0.2055	0.673287	0.0110593	43650784	2.69998e-09	2	2	7.64559e-05	35.3965	133.663
	rs11543269	T	C	T	C	-0.0958178	0.8503	0.123685	0.999976	7.101	0.90469	0.0161276	55313997	2.80001e-09	18	2	7.62429e-05	35.2979	133.663
	rs11644920	T	A	TA	T	0.0768827	-0.01958	0.312722	0.74599	0.05248	0.709088	0.0115644	11645013	2.99985e-11	16	2	9.54666e-05	44.1987	133.663
	rs11691033	A	T	C	T	-0.118772	3.51	0.684622	0.00011443	2.152	0.102825	0.0114606	44229762	3.59998e-25	2	2	0.00023195	107.402	133.663
	rs11802588	G	C	C	A	0.0651529	0.4173	0.478648	0.000349593	1.199	0.727612	0.0106113	154580895	8.30004e-10	1	2	8.14288e-05	37.699	133.663
	rs11887534	C	G	GA	G	1.15075	0.04729	0.065897	0.00825109	0.2546	0.852648	0.0213565	44066247	1e-200	2	2	0.00623258	2903.35	133.663
	rs1201467	C	G	C	A	-0.101631	0.03913	0.104519	0.302817	0.05295	0.459939	0.0173562	105432994	4.79999e-09	6	2	7.40612e-05	34.2877	133.663
	rs1293297	C	G	G	A	0.101075	-0.8972	0.124744	2.79079e-05	7.448	0.904128	0.0162596	11711473	5.1e-10	8	2	8.34677e-05	38.643	133.663
	rs13427681	C	G	G	A	0.061525	-1.037	0.560954	0.000178086	1.673	0.535303	0.0106856	219167563	8.50002e-09	2	2	7.16073e-05	33.1516	133.663
	rs146652454	T	C	T	C	0.181154	-3.547	0.031145	0.999848	1.92	0.0647143	0.0327125	535398	3.09999e-08	7	2	6.62404e-05	30.6668	133.663
	rs150844304	C	A	A	G	0.188524	-1.016	0.025812	2.60688e-05	3.838	0.791225	0.0334253	43726625	1.7e-08	15	2	6.87126e-05	31.8114	133.663
	rs17138478	A	C	G	C	0.10336	-1.258	0.128841	3.64154e-05	4.293	0.769485	0.0158338	36073320	6.70039e-11	17	2	9.20401e-05	42.6121	133.663
	rs1800961	T	C	T	C	0.326906	-1.238	0.030964	5.34757e-05	3.331	0.710232	0.0305991	43042364	1.20005e-26	20	2	0.000246493	114.137	133.663
	rs1801689	C	A	G	A	0.183939	-0.5741	0.030526	0.00292025	0.5156	0.265461	0.0308109	64210580	2.39999e-09	17	2	7.69812e-05	35.6397	133.663
	rs1993453	G	A	G	T	-0.123607	0.5125	0.663394	3.52156e-05	4.513	0.909599	0.0112369	59347184	3.80014e-28	8	2	0.00026131	121	133.663
	rs212099	A	T	T	C	-0.184116	-1.225	0.165284	0.00062737	1.013	0.226204	0.0143194	48389002	7.8001e-38	19	2	0.000356992	165.322	133.663
	rs2288153	T	C	T	C	0.0848139	-0.02111	0.245156	0.824993	0.06019	0.725772	0.0123263	6461534	6.00067e-12	7	2	0.00010226	47.3443	133.663
	rs2290846	A	G	A	G	0.135147	0.01378	0.286425	0.995111	0.333	0.966986	0.0117239	151199080	9.60064e-31	4	2	0.000286962	132.882	133.663
	rs2393776	A	G	A	G	0.103041	-0.0249	0.62005	0.254892	0.05304	0.638705	0.01093	121424406	4.19952e-21	12	2	0.000191944	88.8741	133.663
	rs2393969	C	A	GACC	G	0.0925014	-1.014	0.471447	7.0147e-05	3.016	0.736885	0.010629	65140440	3.19963e-18	10	2	0.000163578	75.7379	133.663
	rs2470048	T	C	G	C	0.0669171	-0.4157	0.708173	0.00439041	0.37	0.261216	0.0116718	120295405	9.90011e-09	8	2	7.09991e-05	32.87	133.663
	rs2727270	T	C	A	AT	0.0974496	2.808	0.115949	0.000448368	1.395	0.0440555	0.0165772	61603237	4.09996e-09	11	2	7.46425e-05	34.5569	133.663
	rs2733737	C	T	C	A	-0.0790058	-0.0283	0.625019	0.452485	0.04591	0.53765	0.0109923	36045403	6.59933e-13	19	2	0.000111577	51.6581	133.663
	rs2741044	A	G	A	C	0.0666284	0.06757	0.293345	0.535238	0.04582	0.140314	0.0116502	234579368	1.09999e-08	2	2	7.06489e-05	32.7079	133.663
	rs28473566	A	G	T	G	-0.212423	0.144	0.162942	0.0685385	0.09912	0.146184	0.014342	44012206	1.20005e-49	2	2	0.000473653	219.373	133.663
	rs28929474	T	C	T	C	0.486211	-0.6368	0.019753	0.998547	0.6124	0.298401	0.0381332	94844947	3.10027e-37	14	2	0.000351053	162.57	133.663
	rs3862794	C	T	A	T	0.0854175	0.01423	0.256545	0.119005	0.07034	0.839711	0.0121502	72538600	2.09991e-12	11	2	0.000106748	49.4224	133.663
	rs41276920	A	G	A	T	-0.125012	-1.296	0.087572	4.4075e-05	4.878	0.790497	0.0187576	90347920	2.70023e-11	15	2	9.59383e-05	44.4171	133.663
	rs41281265	G	A	G	A	0.06178	-0.0493	0.349041	0.00111897	0.6762	0.941868	0.0111686	40720704	3.2e-08	22	2	6.60924e-05	30.5983	133.663
	rs4665972	C	T	G	C	0.0944503	-0.2877	0.6045	0.0103031	0.2335	0.217972	0.010889	27598097	4.19952e-18	2	2	0.000162497	75.2369	133.663
	rs4681516	C	G	C	T	-0.12953	0.03735	0.561695	0.334421	0.04843	0.440555	0.0107084	149212125	1.10002e-33	3	2	0.00031596	146.314	133.663
	rs4814175	T	A	C	T	-0.0597813	0.08484	0.607496	0.00387681	0.3853	0.825734	0.0108698	12959094	3.79997e-08	20	2	6.53344e-05	30.2473	133.663
	rs681343	T	C	GA	G	0.118463	-0.006508	0.50785	0.615197	0.04752	0.891066	0.010585	49206462	4.49987e-29	19	2	0.000270487	125.251	133.663
	rs686030	A	C	C	T	0.154643	0.1989	0.858629	0.00167798	0.5567	0.720941	0.015235	15304782	3.29989e-24	9	2	0.000222517	103.033	133.663
	rs708686	T	C	G	C	0.0781217	-0.0231	0.2696	0.208592	0.05635	0.681868	0.0119809	5840619	7.00003e-11	19	2	9.18352e-05	42.5173	133.663
	rs714583	A	T	T	C	-0.119795	0.3239	0.230102	0.015871	0.1837	0.0778037	0.0128366	107473153	1e-20	7	2	0.000188095	87.0913	133.663
	rs72931779	G	C	T	C	0.126555	-0.07067	0.098516	0.000782828	0.91	0.938102	0.0178185	69833580	1.20005e-12	11	2	0.000108955	50.4443	133.663
	rs76818081	A	G	A	G	0.20717	-0.08286	0.028962	0.244965	0.05326	0.119757	0.0351682	57640005	3.79997e-09	15	2	7.49558e-05	34.702	133.663
	rs7802555	C	A	T	C	-0.184139	-0.1317	0.140645	0.000120639	2.698	0.961081	0.0152809	87130350	1.9002e-33	7	2	0.000313576	145.209	133.663
	rs8112972	A	G	T	A	0.138418	-0.11	0.123537	0.154167	0.06333	0.0824138	0.0161206	46390605	8.99912e-18	19	2	0.000159234	73.7259	133.663
	rs932784	A	T	C	T	0.201322	0.0336	0.022017	0.0533334	0.1017	0.74114	0.0361998	103866575	2.69998e-08	13	2	6.68071e-05	30.9292	133.663
	rs9371004	C	T	C	T	-0.0826418	-0.2315	0.46429	0.0441982	0.1123	0.0391742	0.0106825	17601853	1e-14	6	2	0.000129265	59.8483	133.663
Eye and annexa	rs1047891	A	C	C	T	-0.0786453	-0.3075	0.31577	0.00358743	0.8842	0.727947	0.0113921	211540507	5.10035e-12	2	2	0.000102937	47.6578	133.663
	rs10900221	A	G	A	G	0.132763	0.1798	0.239554	0.165312	0.133	0.176157	0.0124191	45988597	1.10002e-26	10	2	0.000246803	114.281	133.663
	rs10935751	T	C	T	C	-0.0686018	0.1545	0.704247	0.976702	0.3297	0.63944	0.0116427	149112810	3.79997e-09	3	2	7.49917e-05	34.7186	133.663
	rs112732186	T	G	G	A	0.0657975	-0.2828	0.355734	0.0134783	0.4427	0.522878	0.0110593	43650784	2.69998e-09	2	2	7.64559e-05	35.3965	133.663
	rs11543269	T	C	T	C	-0.0958178	1.337	0.123685	0.999976	12.18	0.912578	0.0161276	55313997	2.80001e-09	18	2	7.62429e-05	35.2979	133.663
	rs11644920	T	A	TA	T	0.0768827	0.06227	0.312722	0.746006	0.1136	0.583579	0.0115644	11645013	2.99985e-11	16	2	9.54666e-05	44.1987	133.663
	rs11691033	A	T	C	T	-0.118772	-1.133	0.684622	0.000114444	4.938	0.818465	0.0114606	44229762	3.59998e-25	2	2	0.00023195	107.402	133.663
	rs11802588	G	C	C	A	0.0651529	7.371	0.478648	0.000349618	3.565	0.0387258	0.0106113	154580895	8.30004e-10	1	2	8.14288e-05	37.699	133.663
	rs11887534	C	G	GA	G	1.15075	-0.142	0.065897	0.00825153	0.5461	0.794895	0.0213565	44066247	1e-200	2	2	0.00623258	2903.35	133.663
	rs1201467	C	G	C	A	-0.101631	-0.124	0.104519	0.302789	0.1145	0.278869	0.0173562	105432994	4.79999e-09	6	2	7.40612e-05	34.2877	133.663
	rs1293297	C	G	G	A	0.101075	-0.5954	0.124744	2.79057e-05	14.37	0.966941	0.0162596	11711473	5.1e-10	8	2	8.34677e-05	38.643	133.663
	rs13427681	C	G	G	A	0.061525	-1.027	0.560954	0.000178113	3.791	0.786502	0.0106856	219167563	8.50002e-09	2	2	7.16073e-05	33.1516	133.663
	rs146652454	T	C	T	C	0.181154	1.106	0.031145	0.999848	4.381	0.800737	0.0327125	535398	3.09999e-08	7	2	6.62404e-05	30.6668	133.663
	rs150844304	C	A	A	G	0.188524	-1.166	0.025812	2.60772e-05	9.341	0.900637	0.0334253	43726625	1.7e-08	15	2	6.87126e-05	31.8114	133.663
	rs17138478	A	C	G	C	0.10336	-1.211	0.128841	3.64122e-05	9.128	0.894438	0.0158338	36073320	6.70039e-11	17	2	9.20401e-05	42.6121	133.663
	rs1800961	T	C	T	C	0.326906	-1.204	0.030964	5.34738e-05	7.292	0.86888	0.0305991	43042364	1.20005e-26	20	2	0.000246493	114.137	133.663
	rs1801689	C	A	G	A	0.183939	-1.006	0.030526	0.00292001	1.065	0.344826	0.0308109	64210580	2.39999e-09	17	2	7.69812e-05	35.6397	133.663
	rs1993453	G	A	G	T	-0.123607	-1.325	0.663394	3.52127e-05	9.838	0.892833	0.0112369	59347184	3.80014e-28	8	2	0.00026131	121	133.663
	rs212099	A	T	T	C	-0.184116	-1.206	0.165284	0.000627302	2.282	0.597035	0.0143194	48389002	7.8001e-38	19	2	0.000356992	165.322	133.663
	rs2288153	T	C	T	C	0.0848139	-0.2187	0.245156	0.824985	0.1305	0.0937562	0.0123263	6461534	6.00067e-12	7	2	0.00010226	47.3443	133.663
	rs2290846	A	G	A	G	0.135147	0.01071	0.286425	0.995111	0.7183	0.988105	0.0117239	151199080	9.60064e-31	4	2	0.000286962	132.882	133.663
	rs2393776	A	G	A	G	0.103041	0.1454	0.62005	0.254814	0.1145	0.203939	0.01093	121424406	4.19952e-21	12	2	0.000191944	88.8741	133.663
	rs2393969	C	A	GACC	G	0.0925014	-1.001	0.471447	7.01456e-05	5.994	0.867401	0.010629	65140440	3.19963e-18	10	2	0.000163578	75.7379	133.663
	rs2470048	T	C	G	C	0.0669171	1.933	0.708173	0.0043908	0.8183	0.0181552	0.0116718	120295405	9.90011e-09	8	2	7.09991e-05	32.87	133.663
	rs2727270	T	C	A	AT	0.0974496	-0.8544	0.115949	0.000448383	3.019	0.777141	0.0165772	61603237	4.09996e-09	11	2	7.46425e-05	34.5569	133.663
	rs2733737	C	T	C	A	-0.0790058	0.1186	0.625019	0.452515	0.09923	0.232113	0.0109923	36045403	6.59933e-13	19	2	0.000111577	51.6581	133.663
	rs2741044	A	G	A	C	0.0666284	0.006976	0.293345	0.535302	0.09894	0.9438	0.0116502	234579368	1.09999e-08	2	2	7.06489e-05	32.7079	133.663
	rs28473566	A	G	T	G	-0.212423	-0.1687	0.162942	0.0685359	0.2141	0.430725	0.014342	44012206	1.20005e-49	2	2	0.000473653	219.373	133.663
	rs28929474	T	C	T	C	0.486211	-0.737	0.019753	0.998547	1.346	0.583983	0.0381332	94844947	3.10027e-37	14	2	0.000351053	162.57	133.663
	rs3862794	C	T	A	T	0.0854175	0.1238	0.256545	0.119007	0.1516	0.414095	0.0121502	72538600	2.09991e-12	11	2	0.000106748	49.4224	133.663
	rs41276920	A	G	A	T	-0.125012	-1.679	0.087572	4.40731e-05	11.47	0.88367	0.0187576	90347920	2.70023e-11	15	2	9.59383e-05	44.4171	133.663
	rs41281265	G	A	G	A	0.06178	1.086	0.349041	0.00111864	1.45	0.453837	0.0111686	40720704	3.2e-08	22	2	6.60924e-05	30.5983	133.663
	rs4665972	C	T	G	C	0.0944503	-0.2829	0.6045	0.0102985	0.5062	0.576368	0.010889	27598097	4.19952e-18	2	2	0.000162497	75.2369	133.663
	rs4681516	C	G	C	T	-0.12953	0.05595	0.561695	0.334407	0.1047	0.592925	0.0107084	149212125	1.10002e-33	3	2	0.00031596	146.314	133.663
	rs4814175	T	A	C	T	-0.0597813	-0.2902	0.607496	0.00387645	0.8576	0.735191	0.0108698	12959094	3.79997e-08	20	2	6.53344e-05	30.2473	133.663
	rs681343	T	C	GA	G	0.118463	-0.07788	0.50785	0.615191	0.1027	0.448126	0.010585	49206462	4.49987e-29	19	2	0.000270487	125.251	133.663
	rs686030	A	C	C	T	0.154643	-1.051	0.858629	0.00167818	1.234	0.394639	0.015235	15304782	3.29989e-24	9	2	0.000222517	103.033	133.663
	rs708686	T	C	G	C	0.0781217	0.1461	0.2696	0.208612	0.1216	0.229509	0.0119809	5840619	7.00003e-11	19	2	9.18352e-05	42.5173	133.663
	rs714583	A	T	T	C	-0.119795	-0.09597	0.230102	0.0158694	0.3921	0.80664	0.0128366	107473153	1e-20	7	2	0.000188095	87.0913	133.663
	rs72931779	G	C	T	C	0.126555	2.46	0.098516	0.000782797	1.9	0.195389	0.0178185	69833580	1.20005e-12	11	2	0.000108955	50.4443	133.663
	rs76818081	A	G	A	G	0.20717	-0.03737	0.028962	0.244997	0.1149	0.745075	0.0351682	57640005	3.79997e-09	15	2	7.49558e-05	34.702	133.663
	rs7802555	C	A	T	C	-0.184139	-1.46	0.140645	0.000120641	5.72	0.798565	0.0152809	87130350	1.9002e-33	7	2	0.000313576	145.209	133.663
	rs8112972	A	G	T	A	0.138418	0.1634	0.123537	0.15411	0.137	0.233024	0.0161206	46390605	8.99912e-18	19	2	0.000159234	73.7259	133.663
	rs932784	A	T	C	T	0.201322	0.2408	0.022017	0.0533359	0.2195	0.272709	0.0361998	103866575	2.69998e-08	13	2	6.68071e-05	30.9292	133.663
	rs9371004	C	T	C	T	-0.0826418	0.2433	0.46429	0.0442048	0.2436	0.317834	0.0106825	17601853	1e-14	6	2	0.000129265	59.8483	133.663
GCST012877	rs10900221	A	G	A	G	0.132763	-0.068639	0.239554	0.997822	0.21441	0.74886	0.0124191	45988597	1.10002e-26	10	2	0.000246803	114.281	138.001
	rs10935751	T	C	T	C	-0.0686018	-0.67716	0.704247	0.00335233	0.28331	0.016839	0.0116427	149112810	3.79997e-09	3	2	7.49917e-05	34.7186	138.001
	rs112732186	T	G	A	G	0.0657975	-0.0023204	0.355734	0.296589	0.021164	0.9127	0.0110593	43650784	2.69998e-09	2	2	7.64559e-05	35.3965	138.001
	rs11543269	T	C	C	A	-0.0958178	-0.023616	0.123685	0.0271073	0.060064	0.69419	0.0161276	55313997	2.80001e-09	18	2	7.62429e-05	35.2979	138.001
	rs11644920	T	A	A	G	0.0768827	0.032245	0.312722	0.00857478	0.10865	0.76664	0.0115644	11645013	2.99985e-11	16	2	9.54666e-05	44.1987	138.001
	rs11691033	A	T	A	G	-0.118772	0.069195	0.684622	0.00180189	0.26323	0.79265	0.0114606	44229762	3.59998e-25	2	2	0.00023195	107.402	138.001
	rs11802588	G	C	C	T	0.0651529	0.0091713	0.478648	0.701815	0.021204	0.66536	0.0106113	154580895	8.30004e-10	1	2	8.14288e-05	37.699	138.001
	rs11887534	C	G	T	C	1.15075	-0.15618	0.065897	0.00490081	0.14716	0.28855	0.0213565	44066247	1e-200	2	2	0.00623258	2903.35	138.001
	rs1201467	C	G	C	T	-0.101631	-0.027485	0.104519	0.258569	0.022185	0.21538	0.0173562	105432994	4.79999e-09	6	2	7.40612e-05	34.2877	138.001
	rs1293297	C	G	T	A	0.101075	-0.078123	0.124744	0.0185517	0.075199	0.29886	0.0162596	11711473	5.1e-10	8	2	8.34677e-05	38.643	138.001
	rs146652454	T	C	T	C	0.181154	0.01667	0.031145	0.289329	0.021579	0.43981	0.0327125	535398	3.09999e-08	7	2	6.62404e-05	30.6668	138.001
	rs150844304	C	A	T	C	0.188524	0.085548	0.025812	0.0341277	0.053456	0.10952	0.0334253	43726625	1.7e-08	15	2	6.87126e-05	31.8114	138.001
	rs17138478	A	C	C	T	0.10336	0.2451	0.128841	0.00198259	0.24396	0.31506	0.0158338	36073320	6.70039e-11	17	2	9.20401e-05	42.6121	138.001
	rs1800961	T	C	T	C	0.326906	-0.052787	0.030964	0.00510975	0.15331	0.73061	0.0305991	43042364	1.20005e-26	20	2	0.000246493	114.137	138.001
	rs1801689	C	A	A	T	0.183939	0.034333	0.030526	0.0473977	0.058642	0.55824	0.0308109	64210580	2.39999e-09	17	2	7.69812e-05	35.6397	138.001
	rs1993453	G	A	G	A	-0.123607	0.029559	0.663394	0.898535	0.032054	0.35645	0.0112369	59347184	3.80014e-28	8	2	0.00026131	121	138.001
	rs212099	A	T	A	G	-0.184116	0.0079228	0.165284	0.774746	0.023112	0.73175	0.0143194	48389002	7.8001e-38	19	2	0.000356992	165.322	138.001
	rs2288153	T	C	G	T	0.0848139	-0.083343	0.245156	0.0633152	0.040353	0.038889	0.0123263	6461534	6.00067e-12	7	2	0.00010226	47.3443	138.001
	rs2290846	A	G	A	G	0.135147	0.16322	0.286425	0.995734	0.18908	0.38799	0.0117239	151199080	9.60064e-31	4	2	0.000286962	132.882	138.001
	rs2393776	A	G	A	C	0.103041	-0.11927	0.62005	0.00450129	0.14595	0.4138	0.01093	121424406	4.19952e-21	12	2	0.000191944	88.8741	138.001
	rs2393969	C	A	C	A	0.0925014	0.3462	0.471447	0.0017337	0.23361	0.13836	0.010629	65140440	3.19963e-18	10	2	0.000163578	75.7379	138.001
	rs2470048	T	C	T	C	0.0669171	0.26694	0.708173	0.0014874	0.33216	0.42161	0.0116718	120295405	9.90011e-09	8	2	7.09991e-05	32.87	138.001
	rs2727270	T	C	G	T	0.0974496	0.084371	0.115949	0.0641024	0.045557	0.064026	0.0165772	61603237	4.09996e-09	11	2	7.46425e-05	34.5569	138.001
	rs2733737	C	T	C	T	-0.0790058	0.10878	0.625019	0.977646	0.074615	0.14487	0.0109923	36045403	6.59933e-13	19	2	0.000111577	51.6581	138.001
	rs2741044	A	G	A	T	0.0666284	-0.0057652	0.293345	0.00342915	0.25586	0.98202	0.0116502	234579368	1.09999e-08	2	2	7.06489e-05	32.7079	138.001
	rs28473566	A	G	A	G	-0.212423	-0.023095	0.162942	0.441349	0.019635	0.23951	0.014342	44012206	1.20005e-49	2	2	0.000473653	219.373	138.001
	rs28929474	T	C	T	C	0.486211	0.046431	0.019753	0.0603605	0.042613	0.27589	0.0381332	94844947	3.10027e-37	14	2	0.000351053	162.57	138.001
	rs3862794	C	T	G	C	0.0854175	0.017036	0.256545	0.180421	0.025094	0.49722	0.0121502	72538600	2.09991e-12	11	2	0.000106748	49.4224	138.001
	rs41276920	A	G	A	G	-0.125012	-0.019432	0.087572	0.300219	0.021223	0.35988	0.0187576	90347920	2.70023e-11	15	2	9.59383e-05	44.4171	138.001
	rs41281265	G	A	G	A	0.06178	0.045302	0.349041	0.996332	0.16745	0.78674	0.0111686	40720704	3.2e-08	22	2	6.60924e-05	30.5983	138.001
	rs4665972	C	T	C	T	0.0944503	0.99021	0.6045	0.0010612	0.69376	0.15349	0.010889	27598097	4.19952e-18	2	2	0.000162497	75.2369	138.001
	rs4681516	C	G	G	A	-0.12953	0.042329	0.561695	0.132341	0.028593	0.13877	0.0107084	149212125	1.10002e-33	3	2	0.00031596	146.314	138.001
	rs4814175	T	A	G	A	-0.0597813	-0.098679	0.607496	0.00292073	0.23758	0.67789	0.0108698	12959094	3.79997e-08	20	2	6.53344e-05	30.2473	138.001
	rs681343	T	C	T	C	0.118463	-0.035401	0.50785	0.991861	0.12117	0.77017	0.010585	49206462	4.49987e-29	19	2	0.000270487	125.251	138.001
	rs686030	A	C	A	G	0.154643	0.082499	0.858629	0.0271211	0.060674	0.17392	0.015235	15304782	3.29989e-24	9	2	0.000222517	103.033	138.001
	rs708686	T	C	T	C	0.0781217	-0.025887	0.2696	0.930687	0.038302	0.49912	0.0119809	5840619	7.00003e-11	19	2	9.18352e-05	42.5173	138.001
	rs714583	A	T	A	T	-0.119795	0.1011	0.230102	0.00150956	0.29946	0.73565	0.0128366	107473153	1e-20	7	2	0.000188095	87.0913	138.001
	rs72931779	G	C	T	C	0.126555	0.060473	0.098516	0.00199861	0.2354	0.79726	0.0178185	69833580	1.20005e-12	11	2	0.000108955	50.4443	138.001
	rs76818081	A	G	G	T	0.20717	0.037449	0.028962	0.616658	0.020717	0.07066	0.0351682	57640005	3.79997e-09	15	2	7.49558e-05	34.702	138.001
	rs7802555	C	A	T	C	-0.184139	0.031538	0.140645	0.119655	0.029948	0.29229	0.0152809	87130350	1.9002e-33	7	2	0.000313576	145.209	138.001
	rs8112972	A	G	G	T	0.138418	0.033665	0.123537	0.0989152	0.032438	0.29935	0.0161206	46390605	8.99912e-18	19	2	0.000159234	73.7259	138.001
	rs932784	A	T	C	T	0.201322	0.0043235	0.022017	0.66564	0.020928	0.83633	0.0361998	103866575	2.69998e-08	13	2	6.68071e-05	30.9292	138.001
	rs9371004	C	T	A	C	-0.0826418	0.11747	0.46429	0.0101895	0.10881	0.28033	0.0106825	17601853	1e-14	6	2	0.000129265	59.8483	138.001
Hodgkin lymphoma	rs1047891	A	C	C	G	-0.0786453	0.7304	0.31577	0.00353359	0.7537	0.332506	0.0113921	211540507	5.10035e-12	2	2	0.000102937	47.6578	133.663
	rs10900221	A	G	A	G	0.132763	1.237	0.239554	0.999734	2.878	0.667268	0.0124191	45988597	1.10002e-26	10	2	0.000246803	114.281	133.663
	rs10935751	T	C	T	C	-0.0686018	0.2274	0.704247	0.976704	0.2697	0.399209	0.0116427	149112810	3.79997e-09	3	2	7.49917e-05	34.7186	133.663
	rs112732186	T	G	G	A	0.0657975	-0.1672	0.355734	0.0134785	0.3682	0.649681	0.0110593	43650784	2.69998e-09	2	2	7.64559e-05	35.3965	133.663
	rs11543269	T	C	C	G	-0.0958178	-0.1455	0.123685	0.228982	0.09885	0.140961	0.0161276	55313997	2.80001e-09	18	2	7.62429e-05	35.2979	133.663
	rs11644920	T	A	C	T	0.0768827	-0.1549	0.312722	0.0994702	0.1367	0.257276	0.0115644	11645013	2.99985e-11	16	2	9.54666e-05	44.1987	133.663
	rs11691033	A	T	C	T	-0.118772	-1.07	0.684622	0.000114422	4.031	0.790497	0.0114606	44229762	3.59998e-25	2	2	0.00023195	107.402	133.663
	rs11802588	G	C	C	A	0.0651529	-1.008	0.478648	0.000349553	2.218	0.649531	0.0106113	154580895	8.30004e-10	1	2	8.14288e-05	37.699	133.663
	rs11887534	C	G	GA	G	1.15075	-0.6186	0.065897	0.00825151	0.4542	0.173261	0.0213565	44066247	1e-200	2	2	0.00623258	2903.35	133.663
	rs1201467	C	G	C	A	-0.101631	0.03673	0.104519	0.302805	0.09469	0.698072	0.0173562	105432994	4.79999e-09	6	2	7.40612e-05	34.2877	133.663
	rs1293297	C	G	G	A	0.101075	-2.147	0.124744	2.79099e-05	11.41	0.850707	0.0162596	11711473	5.1e-10	8	2	8.34677e-05	38.643	133.663
	rs13427681	C	G	G	A	0.061525	0.09783	0.560954	0.359617	0.08484	0.248886	0.0106856	219167563	8.50002e-09	2	2	7.16073e-05	33.1516	133.663
	rs146652454	T	C	T	C	0.181154	1.144	0.031145	0.999848	3.585	0.749722	0.0327125	535398	3.09999e-08	7	2	6.62404e-05	30.6668	133.663
	rs150844304	C	A	T	C	0.188524	-0.6105	0.025812	0.00438516	0.6328	0.334657	0.0334253	43726625	1.7e-08	15	2	6.87126e-05	31.8114	133.663
	rs17138478	A	C	A	C	0.10336	-1.567	0.128841	0.000139205	4.459	0.72527	0.0158338	36073320	6.70039e-11	17	2	9.20401e-05	42.6121	133.663
	rs1800961	T	C	T	C	0.326906	-1.221	0.030964	5.34716e-05	6.247	0.845065	0.0305991	43042364	1.20005e-26	20	2	0.000246493	114.137	133.663
	rs1801689	C	A	T	C	0.183939	-0.09568	0.030526	0.122693	0.1243	0.441266	0.0308109	64210580	2.39999e-09	17	2	7.69812e-05	35.6397	133.663
	rs1993453	G	A	G	T	-0.123607	-1.287	0.663394	3.52147e-05	7.643	0.866303	0.0112369	59347184	3.80014e-28	8	2	0.00026131	121	133.663
	rs212099	A	T	T	C	-0.184116	-1.206	0.165284	0.000627363	1.82	0.507458	0.0143194	48389002	7.8001e-38	19	2	0.000356992	165.322	133.663
	rs2288153	T	C	T	C	0.0848139	-0.2544	0.245156	0.825074	0.1077	0.0181552	0.0123263	6461534	6.00067e-12	7	2	0.00010226	47.3443	133.663
	rs2290846	A	G	A	G	0.135147	0.6935	0.286425	0.995111	0.597	0.245358	0.0117239	151199080	9.60064e-31	4	2	0.000286962	132.882	133.663
	rs2393776	A	G	A	G	0.103041	1.231	0.62005	0.999959	6.928	0.858954	0.01093	121424406	4.19952e-21	12	2	0.000191944	88.8741	133.663
	rs2393969	C	A	A	G	0.0925014	-0.02663	0.471447	0.206097	0.1009	0.791954	0.010629	65140440	3.19963e-18	10	2	0.000163578	75.7379	133.663
	rs2470048	T	C	G	C	0.0669171	-0.2807	0.708173	0.00439024	0.6621	0.671583	0.0116718	120295405	9.90011e-09	8	2	7.09991e-05	32.87	133.663
	rs2727270	T	C	T	C	0.0974496	0.1655	0.115949	0.964724	0.2209	0.453628	0.0165772	61603237	4.09996e-09	11	2	7.46425e-05	34.5569	133.663
	rs2733737	C	T	C	A	-0.0790058	0.01206	0.625019	0.452502	0.08206	0.883182	0.0109923	36045403	6.59933e-13	19	2	0.000111577	51.6581	133.663
	rs2741044	A	G	A	C	0.0666284	-0.1569	0.293345	0.535272	0.08179	0.0550808	0.0116502	234579368	1.09999e-08	2	2	7.06489e-05	32.7079	133.663
	rs28473566	A	G	T	G	-0.212423	0.2898	0.162942	0.068531	0.1774	0.1024	0.014342	44012206	1.20005e-49	2	2	0.000473653	219.373	133.663
	rs28929474	T	C	C	A	0.486211	-0.02681	0.019753	0.285596	0.0905	0.767008	0.0381332	94844947	3.10027e-37	14	2	0.000351053	162.57	133.663
	rs3862794	C	T	C	T	0.0854175	-0.02939	0.256545	0.602895	0.08383	0.725772	0.0121502	72538600	2.09991e-12	11	2	0.000106748	49.4224	133.663
	rs41276920	A	G	A	G	-0.125012	-0.04272	0.087572	0.0766379	0.1622	0.792319	0.0187576	90347920	2.70023e-11	15	2	9.59383e-05	44.4171	133.663
	rs41281265	G	A	G	A	0.06178	-1.156	0.349041	0.000294888	2.544	0.649531	0.0111686	40720704	3.2e-08	22	2	6.60924e-05	30.5983	133.663
	rs4665972	C	T	G	C	0.0944503	-0.3684	0.6045	0.0103074	0.414	0.373508	0.010889	27598097	4.19952e-18	2	2	0.000162497	75.2369	133.663
	rs4681516	C	G	C	T	-0.12953	0.1563	0.561695	0.334425	0.08658	0.0709578	0.0107084	149212125	1.10002e-33	3	2	0.00031596	146.314	133.663
	rs4814175	T	A	C	T	-0.0597813	-0.4337	0.607496	0.00387692	0.6955	0.532844	0.0108698	12959094	3.79997e-08	20	2	6.53344e-05	30.2473	133.663
	rs681343	T	C	GA	G	0.118463	0.1491	0.50785	0.615225	0.08496	0.0792501	0.010585	49206462	4.49987e-29	19	2	0.000270487	125.251	133.663
	rs686030	A	C	C	T	0.154643	2.119	0.858629	0.00167841	1.026	0.0389942	0.015235	15304782	3.29989e-24	9	2	0.000222517	103.033	133.663
	rs708686	T	C	T	TG	0.0781217	-0.327	0.2696	0.00723137	0.4828	0.498196	0.0119809	5840619	7.00003e-11	19	2	9.18352e-05	42.5173	133.663
	rs714583	A	T	T	C	-0.119795	0.6791	0.230102	0.0158776	0.3235	0.0358096	0.0128366	107473153	1e-20	7	2	0.000188095	87.0913	133.663
	rs72931779	G	C	TC	T	0.126555	0.07683	0.098516	0.107505	0.1364	0.573324	0.0178185	69833580	1.20005e-12	11	2	0.000108955	50.4443	133.663
	rs76818081	A	G	TATAGATACATAC	T	0.20717	-0.04833	0.028962	0.877596	0.1245	0.697911	0.0351682	57640005	3.79997e-09	15	2	7.49558e-05	34.702	133.663
	rs7802555	C	A	T	C	-0.184139	-1.435	0.140645	0.000120713	4.406	0.744732	0.0152809	87130350	1.9002e-33	7	2	0.000313576	145.209	133.663
	rs8112972	A	G	T	A	0.138418	0.06296	0.123537	0.154106	0.1131	0.577697	0.0161206	46390605	8.99912e-18	19	2	0.000159234	73.7259	133.663
	rs932784	A	T	T	C	0.201322	-1.127	0.022017	7.74344e-05	4.719	0.811279	0.0361998	103866575	2.69998e-08	13	2	6.68071e-05	30.9292	133.663
	rs9371004	C	T	C	T	-0.0826418	-0.1536	0.46429	0.0442054	0.2011	0.445041	0.0106825	17601853	1e-14	6	2	0.000129265	59.8483	133.663
Intrahepatic_bile_duct_carcinoma	rs1047891	A	C	A	C	-0.0786453	-0.103622	0.31577	0.315793	0.149226	0.487436	0.0113921	211540507	5.10035e-12	2	2	0.000102937	47.6578	133.663
	rs10900221	A	G	A	G	0.132763	-0.216883	0.239554	0.239958	0.162829	0.182872	0.0124191	45988597	1.10002e-26	10	2	0.000246803	114.281	133.663
	rs10935751	T	C	T	C	-0.0686018	0.191262	0.704247	0.705783	0.152677	0.210306	0.0116427	149112810	3.79997e-09	3	2	7.49917e-05	34.7186	133.663
	rs112732186	T	G	T	G	0.0657975	-0.0774319	0.355734	0.355765	0.145587	0.594823	0.0110593	43650784	2.69998e-09	2	2	7.64559e-05	35.3965	133.663
	rs11543269	T	C	T	C	-0.0958178	-0.298166	0.123685	0.123941	0.211242	0.1581	0.0161276	55313997	2.80001e-09	18	2	7.62429e-05	35.2979	133.663
	rs11644920	T	A	T	A	0.0768827	0.0223796	0.312722	0.310462	0.151345	0.882444	0.0115644	11645013	2.99985e-11	16	2	9.54666e-05	44.1987	133.663
	rs11691033	A	T	A	T	-0.118772	0.0348142	0.684622	0.686989	0.152221	0.819096	0.0114606	44229762	3.59998e-25	2	2	0.00023195	107.402	133.663
	rs11802588	G	C	G	C	0.0651529	-0.0163677	0.478648	0.478885	0.13903	0.906283	0.0106113	154580895	8.30004e-10	1	2	8.14288e-05	37.699	133.663
	rs11887534	C	G	C	G	1.15075	0.21184	0.065897	0.0657766	0.283155	0.454375	0.0213565	44066247	1e-200	2	2	0.00623258	2903.35	133.663
	rs1201467	C	G	C	G	-0.101631	-0.0726044	0.104519	0.104184	0.227679	0.749811	0.0173562	105432994	4.79999e-09	6	2	7.40612e-05	34.2877	133.663
	rs1293297	C	G	C	G	0.101075	0.0645082	0.124744	0.120428	0.215491	0.76467	0.0162596	11711473	5.1e-10	8	2	8.34677e-05	38.643	133.663
	rs13427681	C	G	C	G	0.061525	0.111335	0.560954	0.561962	0.140073	0.42671	0.0106856	219167563	8.50002e-09	2	2	7.16073e-05	33.1516	133.663
	rs146652454	T	C	T	C	0.181154	-0.162737	0.031145	0.0237165	0.458405	0.722584	0.0327125	535398	3.09999e-08	7	2	6.62404e-05	30.6668	133.663
	rs150844304	C	A	C	A	0.188524	0.74737	0.025812	0.0252278	0.443963	0.0922963	0.0334253	43726625	1.7e-08	15	2	6.87126e-05	31.8114	133.663
	rs17138478	A	C	A	C	0.10336	-0.12175	0.128841	0.128975	0.207084	0.556582	0.0158338	36073320	6.70039e-11	17	2	9.20401e-05	42.6121	133.663
	rs1800961	T	C	T	C	0.326906	0.579119	0.030964	0.0311276	0.40156	0.149254	0.0305991	43042364	1.20005e-26	20	2	0.000246493	114.137	133.663
	rs1801689	C	A	C	A	0.183939	0.274094	0.030526	0.030228	0.404311	0.497817	0.0308109	64210580	2.39999e-09	17	2	7.69812e-05	35.6397	133.663
	rs1993453	G	A	G	A	-0.123607	0.1672	0.663394	0.663542	0.147495	0.256965	0.0112369	59347184	3.80014e-28	8	2	0.00026131	121	133.663
	rs212099	A	T	A	T	-0.184116	0.113996	0.165284	0.163407	0.188189	0.544678	0.0143194	48389002	7.8001e-38	19	2	0.000356992	165.322	133.663
	rs2288153	T	C	T	C	0.0848139	-0.145206	0.245156	0.246168	0.160725	0.366292	0.0123263	6461534	6.00067e-12	7	2	0.00010226	47.3443	133.663
	rs2290846	A	G	A	G	0.135147	0.0281175	0.286425	0.288065	0.15319	0.854369	0.0117239	151199080	9.60064e-31	4	2	0.000286962	132.882	133.663
	rs2393776	A	G	A	G	0.103041	0.104897	0.62005	0.621479	0.143365	0.464365	0.01093	121424406	4.19952e-21	12	2	0.000191944	88.8741	133.663
	rs2393969	C	A	C	A	0.0925014	0.00652263	0.471447	0.471109	0.139261	0.962643	0.010629	65140440	3.19963e-18	10	2	0.000163578	75.7379	133.663
	rs2470048	T	C	T	C	0.0669171	0.295439	0.708173	0.709077	0.15302	0.0535168	0.0116718	120295405	9.90011e-09	8	2	7.09991e-05	32.87	133.663
	rs2727270	T	C	T	C	0.0974496	0.278867	0.115949	0.115868	0.217237	0.199249	0.0165772	61603237	4.09996e-09	11	2	7.46425e-05	34.5569	133.663
	rs2733737	C	T	C	T	-0.0790058	-0.069086	0.625019	0.626631	0.143947	0.631271	0.0109923	36045403	6.59933e-13	19	2	0.000111577	51.6581	133.663
	rs2741044	A	G	A	G	0.0666284	0.123234	0.293345	0.292674	0.153051	0.420716	0.0116502	234579368	1.09999e-08	2	2	7.06489e-05	32.7079	133.663
	rs28473566	A	G	A	G	-0.212423	-0.202911	0.162942	0.162622	0.1906	0.287062	0.014342	44012206	1.20005e-49	2	2	0.000473653	219.373	133.663
	rs28929474	T	C	T	C	0.486211	1.01765	0.019753	0.01993	0.494681	0.0396687	0.0381332	94844947	3.10027e-37	14	2	0.000351053	162.57	133.663
	rs3862794	C	T	C	T	0.0854175	-0.284923	0.256545	0.256184	0.158996	0.0731306	0.0121502	72538600	2.09991e-12	11	2	0.000106748	49.4224	133.663
	rs41276920	A	G	A	G	-0.125012	-0.26387	0.087572	0.087846	0.243919	0.279344	0.0187576	90347920	2.70023e-11	15	2	9.59383e-05	44.4171	133.663
	rs41281265	G	A	G	A	0.06178	0.0187509	0.349041	0.348364	0.146689	0.898285	0.0111686	40720704	3.2e-08	22	2	6.60924e-05	30.5983	133.663
	rs4665972	C	T	C	T	0.0944503	0.114956	0.6045	0.606058	0.143254	0.422286	0.010889	27598097	4.19952e-18	2	2	0.000162497	75.2369	133.663
	rs4681516	C	G	C	G	-0.12953	0.0166153	0.561695	0.56305	0.140515	0.905873	0.0107084	149212125	1.10002e-33	3	2	0.00031596	146.314	133.663
	rs4814175	T	A	T	A	-0.0597813	0.119518	0.607496	0.606738	0.142328	0.401057	0.0108698	12959094	3.79997e-08	20	2	6.53344e-05	30.2473	133.663
	rs681343	T	C	T	C	0.118463	-0.0305732	0.50785	0.508595	0.138369	0.825128	0.010585	49206462	4.49987e-29	19	2	0.000270487	125.251	133.663
	rs686030	A	C	A	C	0.154643	0.366717	0.858629	0.858847	0.199942	0.0666373	0.015235	15304782	3.29989e-24	9	2	0.000222517	103.033	133.663
	rs708686	T	C	T	C	0.0781217	-0.0406469	0.2696	0.265944	0.159198	0.798474	0.0119809	5840619	7.00003e-11	19	2	9.18352e-05	42.5173	133.663
	rs714583	A	T	A	T	-0.119795	-0.0892844	0.230102	0.222217	0.172018	0.603731	0.0128366	107473153	1e-20	7	2	0.000188095	87.0913	133.663
	rs72931779	G	C	G	C	0.126555	0.038589	0.098516	0.0981602	0.234291	0.869176	0.0178185	69833580	1.20005e-12	11	2	0.000108955	50.4443	133.663
	rs76818081	A	G	A	G	0.20717	-0.446475	0.028962	0.0190033	0.515965	0.386863	0.0351682	57640005	3.79997e-09	15	2	7.49558e-05	34.702	133.663
	rs7802555	C	A	C	A	-0.184139	-0.0224643	0.140645	0.13976	0.198873	0.910064	0.0152809	87130350	1.9002e-33	7	2	0.000313576	145.209	133.663
	rs8112972	A	G	A	G	0.138418	-0.174114	0.123537	0.123636	0.210211	0.407511	0.0161206	46390605	8.99912e-18	19	2	0.000159234	73.7259	133.663
	rs932784	A	T	A	T	0.201322	0.0815769	0.022017	0.0215524	0.469373	0.862023	0.0361998	103866575	2.69998e-08	13	2	6.68071e-05	30.9292	133.663
	rs9371004	C	T	C	T	-0.0826418	-0.0689313	0.46429	0.461708	0.140284	0.623165	0.0106825	17601853	1e-14	6	2	0.000129265	59.8483	133.663
Kidney	rs1047891	A	C	T	C	-0.0786453	0.1116	0.31577	0.943918	0.08529	0.190766	0.0113921	211540507	5.10035e-12	2	2	0.000102937	47.6578	133.663
	rs10900221	A	G	A	G	0.132763	-0.06231	0.239554	0.987398	0.178	0.726273	0.0124191	45988597	1.10002e-26	10	2	0.000246803	114.281	133.663
	rs10935751	T	C	T	C	-0.0686018	-1.19	0.704247	0.000130888	1.88	0.526866	0.0116427	149112810	3.79997e-09	3	2	7.49917e-05	34.7186	133.663
	rs112732186	T	G	C	T	0.0657975	-0.9392	0.355734	2.44367e-05	4.52	0.835391	0.0110593	43650784	2.69998e-09	2	2	7.64559e-05	35.3965	133.663
	rs11543269	T	C	T	C	-0.0958178	-0.05252	0.123685	0.999645	1.065	0.960661	0.0161276	55313997	2.80001e-09	18	2	7.62429e-05	35.2979	133.663
	rs11644920	T	A	A	C	0.0768827	-0.09933	0.312722	0.0270713	0.122	0.415432	0.0115644	11645013	2.99985e-11	16	2	9.54666e-05	44.1987	133.663
	rs11691033	A	T	C	T	-0.118772	2.701	0.684622	0.000348852	1.205	0.0250035	0.0114606	44229762	3.59998e-25	2	2	0.00023195	107.402	133.663
	rs11802588	G	C	C	A	0.0651529	0.08701	0.478648	0.000347819	1.054	0.934222	0.0106113	154580895	8.30004e-10	1	2	8.14288e-05	37.699	133.663
	rs11887534	C	G	G	A	1.15075	-0.1247	0.065897	0.16955	0.05401	0.0209894	0.0213565	44066247	1e-200	2	2	0.00623258	2903.35	133.663
	rs1201467	C	G	C	T	-0.101631	-1.018	0.104519	5.42587e-05	2.906	0.726106	0.0173562	105432994	4.79999e-09	6	2	7.40612e-05	34.2877	133.663
	rs1293297	C	G	C	G	0.101075	-1.753	0.124744	3.0748e-05	5.333	0.742335	0.0162596	11711473	5.1e-10	8	2	8.34677e-05	38.643	133.663
	rs13427681	C	G	A	G	0.061525	0.05979	0.560954	0.00324862	0.3521	0.865147	0.0106856	219167563	8.50002e-09	2	2	7.16073e-05	33.1516	133.663
	rs146652454	T	C	T	C	0.181154	-0.1003	0.031145	0.000838198	0.6948	0.885156	0.0327125	535398	3.09999e-08	7	2	6.62404e-05	30.6668	133.663
	rs150844304	C	A	C	A	0.188524	-0.02536	0.025812	0.010989	0.1965	0.897325	0.0334253	43726625	1.7e-08	15	2	6.87126e-05	31.8114	133.663
	rs17138478	A	C	A	ATC	0.10336	0.06077	0.128841	0.00567723	0.2658	0.819162	0.0158338	36073320	6.70039e-11	17	2	9.20401e-05	42.6121	133.663
	rs1800961	T	C	T	C	0.326906	1.097	0.030964	0.999902	2.076	0.59731	0.0305991	43042364	1.20005e-26	20	2	0.000246493	114.137	133.663
	rs1801689	C	A	G	A	0.183939	-1.017	0.030526	0.000312916	1.138	0.371279	0.0308109	64210580	2.39999e-09	17	2	7.69812e-05	35.6397	133.663
	rs1993453	G	A	G	A	-0.123607	-3.683	0.663394	0.999822	1.687	0.0290402	0.0112369	59347184	3.80014e-28	8	2	0.00026131	121	133.663
	rs212099	A	T	A	C	-0.184116	0.5617	0.165284	0.00125609	0.5682	0.322924	0.0143194	48389002	7.8001e-38	19	2	0.000356992	165.322	133.663
	rs2288153	T	C	T	C	0.0848139	-1.378	0.245156	3.4651e-05	4.015	0.731476	0.0123263	6461534	6.00067e-12	7	2	0.00010226	47.3443	133.663
	rs2290846	A	G	T	A	0.135147	-0.3525	0.286425	0.00414577	0.312	0.258464	0.0117239	151199080	9.60064e-31	4	2	0.000286962	132.882	133.663
	rs2393776	A	G	T	G	0.103041	-0.04393	0.62005	0.149382	0.05566	0.430031	0.01093	121424406	4.19952e-21	12	2	0.000191944	88.8741	133.663
	rs2393969	C	A	A	G	0.0925014	0.01388	0.471447	0.261908	0.04505	0.757879	0.010629	65140440	3.19963e-18	10	2	0.000163578	75.7379	133.663
	rs2470048	T	C	T	C	0.0669171	13.76	0.708173	3.20529e-05	5.881	0.0192752	0.0116718	120295405	9.90011e-09	8	2	7.09991e-05	32.87	133.663
	rs2727270	T	C	C	CG	0.0974496	-0.3513	0.115949	0.9992	1.027	0.732487	0.0165772	61603237	4.09996e-09	11	2	7.46425e-05	34.5569	133.663
	rs2733737	C	T	C	A	-0.0790058	-0.03461	0.625019	0.452574	0.03957	0.381768	0.0109923	36045403	6.59933e-13	19	2	0.000111577	51.6581	133.663
	rs2741044	A	G	G	C	0.0666284	-0.3816	0.293345	0.00909745	0.209	0.0679204	0.0116502	234579368	1.09999e-08	2	2	7.06489e-05	32.7079	133.663
	rs28473566	A	G	TA	T	-0.212423	-0.02174	0.162942	0.0744865	0.07939	0.784152	0.014342	44012206	1.20005e-49	2	2	0.000473653	219.373	133.663
	rs28929474	T	C	T	C	0.486211	0.04828	0.019753	0.659034	0.04154	0.245132	0.0381332	94844947	3.10027e-37	14	2	0.000351053	162.57	133.663
	rs3862794	C	T	C	T	0.0854175	0.05403	0.256545	0.0244449	0.1266	0.669576	0.0121502	72538600	2.09991e-12	11	2	0.000106748	49.4224	133.663
	rs41276920	A	G	A	C	-0.125012	2.521	0.087572	0.000218753	1.621	0.119922	0.0187576	90347920	2.70023e-11	15	2	9.59383e-05	44.4171	133.663
	rs41281265	G	A	G	A	0.06178	0.02083	0.349041	0.345215	0.04135	0.614469	0.0111686	40720704	3.2e-08	22	2	6.60924e-05	30.5983	133.663
	rs4665972	C	T	C	T	0.0944503	-0.01676	0.6045	0.420587	0.03986	0.674217	0.010889	27598097	4.19952e-18	2	2	0.000162497	75.2369	133.663
	rs4681516	C	G	G	T	-0.12953	-0.09602	0.561695	0.0104873	0.2134	0.65268	0.0107084	149212125	1.10002e-33	3	2	0.00031596	146.314	133.663
	rs4814175	T	A	T	A	-0.0597813	0.1005	0.607496	0.981846	0.1479	0.496821	0.0108698	12959094	3.79997e-08	20	2	6.53344e-05	30.2473	133.663
	rs681343	T	C	T	C	0.118463	1.322	0.50785	0.999919	2.832	0.640619	0.010585	49206462	4.49987e-29	19	2	0.000270487	125.251	133.663
	rs686030	A	C	C	T	0.154643	0.009631	0.858629	0.0606218	0.08292	0.907528	0.015235	15304782	3.29989e-24	9	2	0.000222517	103.033	133.663
	rs708686	T	C	T	C	0.0781217	-0.009249	0.2696	0.584091	0.04005	0.817354	0.0119809	5840619	7.00003e-11	19	2	9.18352e-05	42.5173	133.663
	rs714583	A	T	C	T	-0.119795	-1.015	0.230102	3.79606e-05	3.522	0.773215	0.0128366	107473153	1e-20	7	2	0.000188095	87.0913	133.663
	rs72931779	G	C	G	A	0.126555	-1.442	0.098516	7.93897e-05	2.555	0.5724	0.0178185	69833580	1.20005e-12	11	2	0.000108955	50.4443	133.663
	rs76818081	A	G	A	G	0.20717	-0.1054	0.028962	0.000868982	0.707	0.881536	0.0351682	57640005	3.79997e-09	15	2	7.49558e-05	34.702	133.663
	rs7802555	C	A	T	A	-0.184139	-1.357	0.140645	3.53934e-05	3.577	0.704531	0.0152809	87130350	1.9002e-33	7	2	0.000313576	145.209	133.663
	rs8112972	A	G	A	G	0.138418	-0.01821	0.123537	0.744789	0.04518	0.68691	0.0161206	46390605	8.99912e-18	19	2	0.000159234	73.7259	133.663
	rs932784	A	T	T	C	0.201322	0.05474	0.022017	0.0728518	0.07681	0.475992	0.0361998	103866575	2.69998e-08	13	2	6.68071e-05	30.9292	133.663
	rs9371004	C	T	C	T	-0.0826418	0.0009665	0.46429	0.176001	0.05162	0.985061	0.0106825	17601853	1e-14	6	2	0.000129265	59.8483	133.663
Larynx	rs1047891	A	C	C	T	-0.0786453	-0.5374	0.31577	0.00358678	0.7488	0.472933	0.0113921	211540507	5.10035e-12	2	2	0.000102937	47.6578	133.663
	rs10900221	A	G	A	G	0.132763	-0.09609	0.239554	0.165291	0.1141	0.399853	0.0124191	45988597	1.10002e-26	10	2	0.000246803	114.281	133.663
	rs10935751	T	C	T	C	-0.0686018	0.2318	0.704247	0.976704	0.2816	0.410299	0.0116427	149112810	3.79997e-09	3	2	7.49917e-05	34.7186	133.663
	rs112732186	T	G	G	A	0.0657975	-0.1078	0.355734	0.0134792	0.38	0.776605	0.0110593	43650784	2.69998e-09	2	2	7.64559e-05	35.3965	133.663
	rs11543269	T	C	T	C	-0.0958178	1.411	0.123685	0.999976	12.85	0.912557	0.0161276	55313997	2.80001e-09	18	2	7.62429e-05	35.2979	133.663
	rs11644920	T	A	TA	T	0.0768827	-0.08516	0.312722	0.745989	0.0971	0.38054	0.0115644	11645013	2.99985e-11	16	2	9.54666e-05	44.1987	133.663
	rs11691033	A	T	C	T	-0.118772	-1.133	0.684622	0.000114423	4.196	0.787046	0.0114606	44229762	3.59998e-25	2	2	0.00023195	107.402	133.663
	rs11802588	G	C	C	A	0.0651529	-1.001	0.478648	0.000349571	2.237	0.654335	0.0106113	154580895	8.30004e-10	1	2	8.14288e-05	37.699	133.663
	rs11887534	C	G	GA	G	1.15075	0.688	0.065897	0.00825204	0.464	0.138197	0.0213565	44066247	1e-200	2	2	0.00623258	2903.35	133.663
	rs1201467	C	G	C	A	-0.101631	-0.04656	0.104519	0.302794	0.09816	0.635185	0.0173562	105432994	4.79999e-09	6	2	7.40612e-05	34.2877	133.663
	rs1293297	C	G	G	A	0.101075	-1.659	0.124744	2.7906e-05	14.45	0.908594	0.0162596	11711473	5.1e-10	8	2	8.34677e-05	38.643	133.663
	rs13427681	C	G	G	A	0.061525	-1.023	0.560954	0.000178081	3.177	0.747481	0.0106856	219167563	8.50002e-09	2	2	7.16073e-05	33.1516	133.663
	rs146652454	T	C	T	C	0.181154	0.9617	0.031145	0.999848	3.673	0.793414	0.0327125	535398	3.09999e-08	7	2	6.62404e-05	30.6668	133.663
	rs150844304	C	A	A	G	0.188524	-1.101	0.025812	2.60726e-05	6.161	0.858203	0.0334253	43726625	1.7e-08	15	2	6.87126e-05	31.8114	133.663
	rs17138478	A	C	G	C	0.10336	-1.226	0.128841	3.64157e-05	8.221	0.881475	0.0158338	36073320	6.70039e-11	17	2	9.20401e-05	42.6121	133.663
	rs1800961	T	C	T	C	0.326906	-1.242	0.030964	5.34742e-05	6.505	0.848594	0.0305991	43042364	1.20005e-26	20	2	0.000246493	114.137	133.663
	rs1801689	C	A	G	A	0.183939	0.1566	0.030526	0.00292017	0.9496	0.869	0.0308109	64210580	2.39999e-09	17	2	7.69812e-05	35.6397	133.663
	rs1993453	G	A	G	T	-0.123607	-1.313	0.663394	3.52165e-05	8.296	0.874279	0.0112369	59347184	3.80014e-28	8	2	0.00026131	121	133.663
	rs212099	A	T	T	C	-0.184116	-0.7864	0.165284	0.000627325	1.912	0.680926	0.0143194	48389002	7.8001e-38	19	2	0.000356992	165.322	133.663
	rs2288153	T	C	T	C	0.0848139	0.05019	0.245156	0.825006	0.1116	0.65298	0.0123263	6461534	6.00067e-12	7	2	0.00010226	47.3443	133.663
	rs2290846	A	G	A	G	0.135147	0.2994	0.286425	0.995111	0.6127	0.625173	0.0117239	151199080	9.60064e-31	4	2	0.000286962	132.882	133.663
	rs2393776	A	G	A	G	0.103041	-0.0177	0.62005	0.254899	0.0981	0.856821	0.01093	121424406	4.19952e-21	12	2	0.000191944	88.8741	133.663
	rs2393969	C	A	GACC	G	0.0925014	-1.001	0.471447	7.01531e-05	5.968	0.866762	0.010629	65140440	3.19963e-18	10	2	0.000163578	75.7379	133.663
	rs2470048	T	C	G	C	0.0669171	0.4356	0.708173	0.00439035	0.6663	0.513334	0.0116718	120295405	9.90011e-09	8	2	7.09991e-05	32.87	133.663
	rs2727270	T	C	A	AT	0.0974496	-1.441	0.115949	0.000448338	2.661	0.588302	0.0165772	61603237	4.09996e-09	11	2	7.46425e-05	34.5569	133.663
	rs2733737	C	T	C	A	-0.0790058	0.1929	0.625019	0.452433	0.08499	0.0232274	0.0109923	36045403	6.59933e-13	19	2	0.000111577	51.6581	133.663
	rs2741044	A	G	A	C	0.0666284	0.002144	0.293345	0.535301	0.08487	0.979846	0.0116502	234579368	1.09999e-08	2	2	7.06489e-05	32.7079	133.663
	rs28473566	A	G	T	G	-0.212423	0.108	0.162942	0.0685345	0.1832	0.55552	0.014342	44012206	1.20005e-49	2	2	0.000473653	219.373	133.663
	rs28929474	T	C	T	C	0.486211	-0.2496	0.019753	0.998547	1.149	0.828057	0.0381332	94844947	3.10027e-37	14	2	0.000351053	162.57	133.663
	rs3862794	C	T	A	T	0.0854175	0.2209	0.256545	0.119017	0.1296	0.088308	0.0121502	72538600	2.09991e-12	11	2	0.000106748	49.4224	133.663
	rs41276920	A	G	A	T	-0.125012	-2.008	0.087572	4.40705e-05	9.045	0.824328	0.0187576	90347920	2.70023e-11	15	2	9.59383e-05	44.4171	133.663
	rs41281265	G	A	G	A	0.06178	-1.023	0.349041	0.00111925	1.23	0.405415	0.0111686	40720704	3.2e-08	22	2	6.60924e-05	30.5983	133.663
	rs4665972	C	T	G	C	0.0944503	0.2357	0.6045	0.0103011	0.4395	0.591834	0.010889	27598097	4.19952e-18	2	2	0.000162497	75.2369	133.663
	rs4681516	C	G	C	T	-0.12953	0.1109	0.561695	0.334418	0.08956	0.215774	0.0107084	149212125	1.10002e-33	3	2	0.00031596	146.314	133.663
	rs4814175	T	A	C	T	-0.0597813	-0.08859	0.607496	0.00387677	0.7212	0.902236	0.0108698	12959094	3.79997e-08	20	2	6.53344e-05	30.2473	133.663
	rs681343	T	C	GA	G	0.118463	0.009626	0.50785	0.615202	0.08795	0.912851	0.010585	49206462	4.49987e-29	19	2	0.000270487	125.251	133.663
	rs686030	A	C	C	T	0.154643	0.02314	0.858629	0.0016781	1.026	0.981997	0.015235	15304782	3.29989e-24	9	2	0.000222517	103.033	133.663
	rs708686	T	C	G	C	0.0781217	0.01708	0.2696	0.208603	0.1042	0.869761	0.0119809	5840619	7.00003e-11	19	2	9.18352e-05	42.5173	133.663
	rs714583	A	T	T	C	-0.119795	-0.1038	0.230102	0.0158689	0.3386	0.759277	0.0128366	107473153	1e-20	7	2	0.000188095	87.0913	133.663
	rs72931779	G	C	T	C	0.126555	-1.108	0.098516	0.000782786	1.719	0.519398	0.0178185	69833580	1.20005e-12	11	2	0.000108955	50.4443	133.663
	rs76818081	A	G	A	G	0.20717	-0.09176	0.028962	0.244989	0.09865	0.35229	0.0351682	57640005	3.79997e-09	15	2	7.49558e-05	34.702	133.663
	rs7802555	C	A	T	C	-0.184139	-1.443	0.140645	0.000120619	5.071	0.77589	0.0152809	87130350	1.9002e-33	7	2	0.000313576	145.209	133.663
	rs8112972	A	G	T	A	0.138418	-0.02151	0.123537	0.154098	0.1174	0.854614	0.0161206	46390605	8.99912e-18	19	2	0.000159234	73.7259	133.663
	rs932784	A	T	C	T	0.201322	0.2981	0.022017	0.0533395	0.1888	0.114367	0.0361998	103866575	2.69998e-08	13	2	6.68071e-05	30.9292	133.663
	rs9371004	C	T	C	T	-0.0826418	0.04344	0.46429	0.0442012	0.2077	0.834315	0.0106825	17601853	1e-14	6	2	0.000129265	59.8483	133.663
Liver_cell_carcinoma	rs1047891	A	C	A	C	-0.0786453	-0.0873514	0.31577	0.315793	0.137519	0.525301	0.0113921	211540507	5.10035e-12	2	2	0.000102937	47.6578	133.663
	rs10900221	A	G	A	G	0.132763	-0.0872511	0.239554	0.239958	0.149616	0.55978	0.0124191	45988597	1.10002e-26	10	2	0.000246803	114.281	133.663
	rs10935751	T	C	T	C	-0.0686018	0.0875772	0.704247	0.705783	0.140616	0.533408	0.0116427	149112810	3.79997e-09	3	2	7.49917e-05	34.7186	133.663
	rs112732186	T	G	T	G	0.0657975	-0.110285	0.355734	0.355765	0.133587	0.409051	0.0110593	43650784	2.69998e-09	2	2	7.64559e-05	35.3965	133.663
	rs11543269	T	C	T	C	-0.0958178	-0.173622	0.123685	0.123941	0.193537	0.369666	0.0161276	55313997	2.80001e-09	18	2	7.62429e-05	35.2979	133.663
	rs11644920	T	A	T	A	0.0768827	-0.0655204	0.312722	0.310462	0.139237	0.637951	0.0115644	11645013	2.99985e-11	16	2	9.54666e-05	44.1987	133.663
	rs11691033	A	T	A	T	-0.118772	-0.114875	0.684622	0.686989	0.138855	0.408066	0.0114606	44229762	3.59998e-25	2	2	0.00023195	107.402	133.663
	rs11802588	G	C	G	C	0.0651529	-0.0296555	0.478648	0.478885	0.127766	0.816455	0.0106113	154580895	8.30004e-10	1	2	8.14288e-05	37.699	133.663
	rs11887534	C	G	C	G	1.15075	0.115345	0.065897	0.0657766	0.257126	0.653727	0.0213565	44066247	1e-200	2	2	0.00623258	2903.35	133.663
	rs1201467	C	G	C	G	-0.101631	-0.0317946	0.104519	0.104184	0.208662	0.878893	0.0173562	105432994	4.79999e-09	6	2	7.40612e-05	34.2877	133.663
	rs1293297	C	G	C	G	0.101075	0.0187636	0.124744	0.120428	0.19791	0.924467	0.0162596	11711473	5.1e-10	8	2	8.34677e-05	38.643	133.663
	rs13427681	C	G	C	G	0.061525	0.184368	0.560954	0.561962	0.128929	0.152719	0.0106856	219167563	8.50002e-09	2	2	7.16073e-05	33.1516	133.663
	rs146652454	T	C	T	C	0.181154	1.66999	0.031145	0.0237165	0.474402	0.000431212	0.0327125	535398	3.09999e-08	7	2	6.62404e-05	30.6668	133.663
	rs150844304	C	A	C	A	0.188524	-0.0228178	0.025812	0.0252278	0.4091	0.955521	0.0334253	43726625	1.7e-08	15	2	6.87126e-05	31.8114	133.663
	rs17138478	A	C	A	C	0.10336	0.209021	0.128841	0.128975	0.189406	0.269784	0.0158338	36073320	6.70039e-11	17	2	9.20401e-05	42.6121	133.663
	rs1800961	T	C	T	C	0.326906	0.307849	0.030964	0.0311276	0.366257	0.400614	0.0305991	43042364	1.20005e-26	20	2	0.000246493	114.137	133.663
	rs1801689	C	A	C	A	0.183939	-0.0683793	0.030526	0.030228	0.37126	0.853871	0.0308109	64210580	2.39999e-09	17	2	7.69812e-05	35.6397	133.663
	rs1993453	G	A	G	A	-0.123607	0.0940992	0.663394	0.663542	0.135201	0.486432	0.0112369	59347184	3.80014e-28	8	2	0.00026131	121	133.663
	rs212099	A	T	A	T	-0.184116	-0.184966	0.165284	0.163407	0.173362	0.286001	0.0143194	48389002	7.8001e-38	19	2	0.000356992	165.322	133.663
	rs2288153	T	C	T	C	0.0848139	-0.0742866	0.245156	0.246168	0.147534	0.614598	0.0123263	6461534	6.00067e-12	7	2	0.00010226	47.3443	133.663
	rs2290846	A	G	A	G	0.135147	-0.17812	0.286425	0.288065	0.140801	0.205854	0.0117239	151199080	9.60064e-31	4	2	0.000286962	132.882	133.663
	rs2393776	A	G	A	G	0.103041	-0.0895691	0.62005	0.621479	0.131713	0.496482	0.01093	121424406	4.19952e-21	12	2	0.000191944	88.8741	133.663
	rs2393969	C	A	C	A	0.0925014	-0.0995139	0.471447	0.471109	0.128186	0.437556	0.010629	65140440	3.19963e-18	10	2	0.000163578	75.7379	133.663
	rs2470048	T	C	T	C	0.0669171	-0.0136969	0.708173	0.709077	0.14099	0.922609	0.0116718	120295405	9.90011e-09	8	2	7.09991e-05	32.87	133.663
	rs2727270	T	C	T	C	0.0974496	-0.145869	0.115949	0.115868	0.199184	0.463964	0.0165772	61603237	4.09996e-09	11	2	7.46425e-05	34.5569	133.663
	rs2733737	C	T	C	T	-0.0790058	-0.000943956	0.625019	0.626631	0.132332	0.994309	0.0109923	36045403	6.59933e-13	19	2	0.000111577	51.6581	133.663
	rs2741044	A	G	A	G	0.0666284	-0.145578	0.293345	0.292674	0.140569	0.300372	0.0116502	234579368	1.09999e-08	2	2	7.06489e-05	32.7079	133.663
	rs28473566	A	G	A	G	-0.212423	0.396267	0.162942	0.162622	0.172913	0.0219219	0.014342	44012206	1.20005e-49	2	2	0.000473653	219.373	133.663
	rs28929474	T	C	T	C	0.486211	0.226409	0.019753	0.01993	0.456437	0.61987	0.0381332	94844947	3.10027e-37	14	2	0.000351053	162.57	133.663
	rs3862794	C	T	C	T	0.0854175	-0.0301336	0.256545	0.256184	0.146019	0.836503	0.0121502	72538600	2.09991e-12	11	2	0.000106748	49.4224	133.663
	rs41276920	A	G	A	G	-0.125012	0.01046	0.087572	0.087846	0.224544	0.962845	0.0187576	90347920	2.70023e-11	15	2	9.59383e-05	44.4171	133.663
	rs41281265	G	A	G	A	0.06178	0.111597	0.349041	0.348364	0.13464	0.407188	0.0111686	40720704	3.2e-08	22	2	6.60924e-05	30.5983	133.663
	rs4665972	C	T	C	T	0.0944503	-0.136985	0.6045	0.606058	0.131829	0.298752	0.010889	27598097	4.19952e-18	2	2	0.000162497	75.2369	133.663
	rs4681516	C	G	C	G	-0.12953	0.00483041	0.561695	0.56305	0.129376	0.970217	0.0107084	149212125	1.10002e-33	3	2	0.00031596	146.314	133.663
	rs4814175	T	A	T	A	-0.0597813	0.00112378	0.607496	0.606738	0.130792	0.993145	0.0108698	12959094	3.79997e-08	20	2	6.53344e-05	30.2473	133.663
	rs681343	T	C	T	C	0.118463	-0.0249147	0.50785	0.508595	0.127322	0.844858	0.010585	49206462	4.49987e-29	19	2	0.000270487	125.251	133.663
	rs686030	A	C	A	C	0.154643	0.0852186	0.858629	0.858847	0.18329	0.641976	0.015235	15304782	3.29989e-24	9	2	0.000222517	103.033	133.663
	rs708686	T	C	T	C	0.0781217	0.0615279	0.2696	0.265944	0.14643	0.67435	0.0119809	5840619	7.00003e-11	19	2	9.18352e-05	42.5173	133.663
	rs714583	A	T	A	T	-0.119795	-0.124137	0.230102	0.222217	0.158354	0.433086	0.0128366	107473153	1e-20	7	2	0.000188095	87.0913	133.663
	rs72931779	G	C	G	C	0.126555	0.270959	0.098516	0.0981602	0.214804	0.207155	0.0178185	69833580	1.20005e-12	11	2	0.000108955	50.4443	133.663
	rs76818081	A	G	A	G	0.20717	1.95993	0.028962	0.0190033	0.551185	0.000376772	0.0351682	57640005	3.79997e-09	15	2	7.49558e-05	34.702	133.663
	rs7802555	C	A	C	A	-0.184139	0.169443	0.140645	0.13976	0.183039	0.354591	0.0152809	87130350	1.9002e-33	7	2	0.000313576	145.209	133.663
	rs8112972	A	G	A	G	0.138418	-0.235672	0.123537	0.123636	0.193636	0.223571	0.0161206	46390605	8.99912e-18	19	2	0.000159234	73.7259	133.663
	rs932784	A	T	A	T	0.201322	0.311605	0.022017	0.0215524	0.436006	0.474806	0.0361998	103866575	2.69998e-08	13	2	6.68071e-05	30.9292	133.663
	rs9371004	C	T	C	T	-0.0826418	0.000687217	0.46429	0.461708	0.12919	0.995756	0.0106825	17601853	1e-14	6	2	0.000129265	59.8483	133.663
Malignant melanoma	rs1047891	A	C	C	T	-0.0786453	-0.1919	0.31577	0.0035871	0.2434	0.430427	0.0113921	211540507	5.10035e-12	2	2	0.000102937	47.6578	133.663
	rs10900221	A	G	A	G	0.132763	-0.02398	0.239554	0.165281	0.03771	0.524807	0.0124191	45988597	1.10002e-26	10	2	0.000246803	114.281	133.663
	rs10935751	T	C	T	C	-0.0686018	-0.03552	0.704247	0.976705	0.09277	0.701778	0.0116427	149112810	3.79997e-09	3	2	7.49917e-05	34.7186	133.663
	rs112732186	T	G	G	A	0.0657975	0.188	0.355734	0.0134746	0.1257	0.134896	0.0110593	43650784	2.69998e-09	2	2	7.64559e-05	35.3965	133.663
	rs11543269	T	C	T	C	-0.0958178	1.264	0.123685	0.999976	3.475	0.715979	0.0161276	55313997	2.80001e-09	18	2	7.62429e-05	35.2979	133.663
	rs11644920	T	A	TA	T	0.0768827	0.01475	0.312722	0.746015	0.03219	0.646845	0.0115644	11645013	2.99985e-11	16	2	9.54666e-05	44.1987	133.663
	rs11691033	A	T	C	T	-0.118772	-0.9817	0.684622	0.000114397	1.354	0.468274	0.0114606	44229762	3.59998e-25	2	2	0.00023195	107.402	133.663
	rs11802588	G	C	C	A	0.0651529	0.1482	0.478648	0.000349548	0.7665	0.846681	0.0106113	154580895	8.30004e-10	1	2	8.14288e-05	37.699	133.663
	rs11887534	C	G	GA	G	1.15075	-0.3175	0.065897	0.00825122	0.1573	0.0435512	0.0213565	44066247	1e-200	2	2	0.00623258	2903.35	133.663
	rs1201467	C	G	C	A	-0.101631	0.0227	0.104519	0.302829	0.03244	0.484061	0.0173562	105432994	4.79999e-09	6	2	7.40612e-05	34.2877	133.663
	rs1293297	C	G	G	A	0.101075	-2.23	0.124744	2.79012e-05	4.192	0.594703	0.0162596	11711473	5.1e-10	8	2	8.34677e-05	38.643	133.663
	rs13427681	C	G	G	A	0.061525	0.07894	0.560954	0.000178131	1.039	0.939442	0.0106856	219167563	8.50002e-09	2	2	7.16073e-05	33.1516	133.663
	rs146652454	T	C	T	C	0.181154	-2.146	0.031145	0.999848	1.236	0.0826038	0.0327125	535398	3.09999e-08	7	2	6.62404e-05	30.6668	133.663
	rs150844304	C	A	A	G	0.188524	-1.193	0.025812	2.60779e-05	2.954	0.686278	0.0334253	43726625	1.7e-08	15	2	6.87126e-05	31.8114	133.663
	rs17138478	A	C	G	C	0.10336	-1.188	0.128841	3.6413e-05	2.611	0.649083	0.0158338	36073320	6.70039e-11	17	2	9.20401e-05	42.6121	133.663
	rs1800961	T	C	T	C	0.326906	-0.1684	0.030964	5.34732e-05	2.081	0.935513	0.0305991	43042364	1.20005e-26	20	2	0.000246493	114.137	133.663
	rs1801689	C	A	G	A	0.183939	-0.185	0.030526	0.00292083	0.3086	0.548909	0.0308109	64210580	2.39999e-09	17	2	7.69812e-05	35.6397	133.663
	rs1993453	G	A	G	T	-0.123607	6.333	0.663394	3.52128e-05	3.195	0.0474242	0.0112369	59347184	3.80014e-28	8	2	0.00026131	121	133.663
	rs212099	A	T	T	C	-0.184116	0.004338	0.165284	0.000627346	0.6174	0.994393	0.0143194	48389002	7.8001e-38	19	2	0.000356992	165.322	133.663
	rs2288153	T	C	T	C	0.0848139	0.01848	0.245156	0.825016	0.03691	0.616737	0.0123263	6461534	6.00067e-12	7	2	0.00010226	47.3443	133.663
	rs2290846	A	G	A	G	0.135147	-0.1771	0.286425	0.995111	0.2042	0.385834	0.0117239	151199080	9.60064e-31	4	2	0.000286962	132.882	133.663
	rs2393776	A	G	A	G	0.103041	-0.001484	0.62005	0.254898	0.03254	0.963629	0.01093	121424406	4.19952e-21	12	2	0.000191944	88.8741	133.663
	rs2393969	C	A	GACC	G	0.0925014	-1.015	0.471447	7.01539e-05	1.677	0.545004	0.010629	65140440	3.19963e-18	10	2	0.000163578	75.7379	133.663
	rs2470048	T	C	G	C	0.0669171	-0.1758	0.708173	0.00439068	0.228	0.440656	0.0116718	120295405	9.90011e-09	8	2	7.09991e-05	32.87	133.663
	rs2727270	T	C	A	AT	0.0974496	0.1602	0.115949	0.000448376	0.8457	0.849728	0.0165772	61603237	4.09996e-09	11	2	7.46425e-05	34.5569	133.663
	rs2733737	C	T	C	A	-0.0790058	-0.02404	0.625019	0.452464	0.02814	0.392826	0.0109923	36045403	6.59933e-13	19	2	0.000111577	51.6581	133.663
	rs2741044	A	G	A	C	0.0666284	-0.03416	0.293345	0.535246	0.02806	0.223357	0.0116502	234579368	1.09999e-08	2	2	7.06489e-05	32.7079	133.663
	rs28473566	A	G	T	G	-0.212423	0.04445	0.162942	0.0685333	0.06093	0.465693	0.014342	44012206	1.20005e-49	2	2	0.000473653	219.373	133.663
	rs28929474	T	C	T	C	0.486211	-0.1359	0.019753	0.998547	0.378	0.719118	0.0381332	94844947	3.10027e-37	14	2	0.000351053	162.57	133.663
	rs3862794	C	T	A	T	0.0854175	-0.006124	0.256545	0.118995	0.04326	0.887422	0.0121502	72538600	2.09991e-12	11	2	0.000106748	49.4224	133.663
	rs41276920	A	G	A	T	-0.125012	1.436	0.087572	4.40758e-05	3.022	0.634746	0.0187576	90347920	2.70023e-11	15	2	9.59383e-05	44.4171	133.663
	rs41281265	G	A	G	A	0.06178	-0.1432	0.349041	0.00111893	0.4252	0.736377	0.0111686	40720704	3.2e-08	22	2	6.60924e-05	30.5983	133.663
	rs4665972	C	T	G	C	0.0944503	0.06365	0.6045	0.0103041	0.1408	0.651178	0.010889	27598097	4.19952e-18	2	2	0.000162497	75.2369	133.663
	rs4681516	C	G	C	T	-0.12953	0.01682	0.561695	0.334421	0.02972	0.571479	0.0107084	149212125	1.10002e-33	3	2	0.00031596	146.314	133.663
	rs4814175	T	A	C	T	-0.0597813	0.2275	0.607496	0.00387684	0.2381	0.339234	0.0108698	12959094	3.79997e-08	20	2	6.53344e-05	30.2473	133.663
	rs681343	T	C	GA	G	0.118463	-0.0101	0.50785	0.615185	0.02913	0.728954	0.010585	49206462	4.49987e-29	19	2	0.000270487	125.251	133.663
	rs686030	A	C	C	T	0.154643	-0.02214	0.858629	0.00167793	0.348	0.949271	0.015235	15304782	3.29989e-24	9	2	0.000222517	103.033	133.663
	rs708686	T	C	G	C	0.0781217	0.02586	0.2696	0.208525	0.03456	0.454151	0.0119809	5840619	7.00003e-11	19	2	9.18352e-05	42.5173	133.663
	rs714583	A	T	T	C	-0.119795	-0.03209	0.230102	0.0158759	0.1125	0.775532	0.0128366	107473153	1e-20	7	2	0.000188095	87.0913	133.663
	rs72931779	G	C	T	C	0.126555	0.02567	0.098516	0.000782804	0.5349	0.961723	0.0178185	69833580	1.20005e-12	11	2	0.000108955	50.4443	133.663
	rs76818081	A	G	A	G	0.20717	0.04955	0.028962	0.244958	0.03258	0.128292	0.0351682	57640005	3.79997e-09	15	2	7.49558e-05	34.702	133.663
	rs7802555	C	A	T	C	-0.184139	0.9891	0.140645	0.000120656	1.561	0.526381	0.0152809	87130350	1.9002e-33	7	2	0.000313576	145.209	133.663
	rs8112972	A	G	T	A	0.138418	-0.02817	0.123537	0.154177	0.0388	0.467843	0.0161206	46390605	8.99912e-18	19	2	0.000159234	73.7259	133.663
	rs932784	A	T	C	T	0.201322	-0.07154	0.022017	0.0533382	0.06218	0.249977	0.0361998	103866575	2.69998e-08	13	2	6.68071e-05	30.9292	133.663
	rs9371004	C	T	C	T	-0.0826418	-0.04841	0.46429	0.044198	0.06894	0.482503	0.0106825	17601853	1e-14	6	2	0.000129265	59.8483	133.663
Malignant nonmelanoma	rs1047891	A	C	C	T	-0.0786453	0.01021	0.31577	0.00358751	0.1085	0.925018	0.0113921	211540507	5.10035e-12	2	2	0.000102937	47.6578	133.663
	rs10900221	A	G	A	G	0.132763	-0.01877	0.239554	0.165304	0.01679	0.263694	0.0124191	45988597	1.10002e-26	10	2	0.000246803	114.281	133.663
	rs10935751	T	C	T	C	-0.0686018	0.008361	0.704247	0.976709	0.04129	0.839537	0.0116427	149112810	3.79997e-09	3	2	7.49917e-05	34.7186	133.663
	rs112732186	T	G	G	A	0.0657975	0.03018	0.355734	0.013474	0.05591	0.589386	0.0110593	43650784	2.69998e-09	2	2	7.64559e-05	35.3965	133.663
	rs11543269	T	C	T	C	-0.0958178	1.337	0.123685	0.999976	1.566	0.393459	0.0161276	55313997	2.80001e-09	18	2	7.62429e-05	35.2979	133.663
	rs11644920	T	A	TA	T	0.0768827	0.004579	0.312722	0.746017	0.01431	0.749031	0.0115644	11645013	2.99985e-11	16	2	9.54666e-05	44.1987	133.663
	rs11691033	A	T	C	T	-0.118772	-0.2523	0.684622	0.000114435	0.6022	0.675305	0.0114606	44229762	3.59998e-25	2	2	0.00023195	107.402	133.663
	rs11802588	G	C	C	A	0.0651529	0.6009	0.478648	0.000349597	0.3366	0.074131	0.0106113	154580895	8.30004e-10	1	2	8.14288e-05	37.699	133.663
	rs11887534	C	G	GA	G	1.15075	-0.04449	0.065897	0.00825134	0.06999	0.525049	0.0213565	44066247	1e-200	2	2	0.00623258	2903.35	133.663
	rs1201467	C	G	C	A	-0.101631	0.005301	0.104519	0.302841	0.01442	0.713181	0.0173562	105432994	4.79999e-09	6	2	7.40612e-05	34.2877	133.663
	rs1293297	C	G	G	A	0.101075	1.541	0.124744	2.79099e-05	1.866	0.408884	0.0162596	11711473	5.1e-10	8	2	8.34677e-05	38.643	133.663
	rs13427681	C	G	G	A	0.061525	0.2101	0.560954	0.000178049	0.4684	0.653732	0.0106856	219167563	8.50002e-09	2	2	7.16073e-05	33.1516	133.663
	rs146652454	T	C	T	C	0.181154	0.2363	0.031145	0.999848	0.5493	0.66696	0.0327125	535398	3.09999e-08	7	2	6.62404e-05	30.6668	133.663
	rs150844304	C	A	A	G	0.188524	0.08427	0.025812	2.60781e-05	1.178	0.942996	0.0334253	43726625	1.7e-08	15	2	6.87126e-05	31.8114	133.663
	rs17138478	A	C	G	C	0.10336	-1.307	0.128841	3.64135e-05	1.202	0.276885	0.0158338	36073320	6.70039e-11	17	2	9.20401e-05	42.6121	133.663
	rs1800961	T	C	T	C	0.326906	-0.281	0.030964	5.34755e-05	0.917	0.759277	0.0305991	43042364	1.20005e-26	20	2	0.000246493	114.137	133.663
	rs1801689	C	A	G	A	0.183939	-0.1218	0.030526	0.00292009	0.1373	0.374887	0.0308109	64210580	2.39999e-09	17	2	7.69812e-05	35.6397	133.663
	rs1993453	G	A	G	T	-0.123607	0.6637	0.663394	3.5212e-05	1.241	0.592925	0.0112369	59347184	3.80014e-28	8	2	0.00026131	121	133.663
	rs212099	A	T	T	C	-0.184116	0.3979	0.165284	0.000627324	0.2748	0.147605	0.0143194	48389002	7.8001e-38	19	2	0.000356992	165.322	133.663
	rs2288153	T	C	T	C	0.0848139	-0.005609	0.245156	0.825066	0.01641	0.732487	0.0123263	6461534	6.00067e-12	7	2	0.00010226	47.3443	133.663
	rs2290846	A	G	A	G	0.135147	0.01669	0.286425	0.995111	0.0907	0.854024	0.0117239	151199080	9.60064e-31	4	2	0.000286962	132.882	133.663
	rs2393776	A	G	A	G	0.103041	0.002945	0.62005	0.254841	0.01445	0.838571	0.01093	121424406	4.19952e-21	12	2	0.000191944	88.8741	133.663
	rs2393969	C	A	GACC	G	0.0925014	-0.5321	0.471447	7.01461e-05	0.7575	0.482392	0.010629	65140440	3.19963e-18	10	2	0.000163578	75.7379	133.663
	rs2470048	T	C	G	C	0.0669171	0.06548	0.708173	0.00439024	0.1004	0.514162	0.0116718	120295405	9.90011e-09	8	2	7.09991e-05	32.87	133.663
	rs2727270	T	C	A	AT	0.0974496	0.5187	0.115949	0.000448409	0.3765	0.168345	0.0165772	61603237	4.09996e-09	11	2	7.46425e-05	34.5569	133.663
	rs2733737	C	T	C	A	-0.0790058	0.008796	0.625019	0.452465	0.01251	0.482059	0.0109923	36045403	6.59933e-13	19	2	0.000111577	51.6581	133.663
	rs2741044	A	G	A	C	0.0666284	0.01888	0.293345	0.535251	0.01248	0.130467	0.0116502	234579368	1.09999e-08	2	2	7.06489e-05	32.7079	133.663
	rs28473566	A	G	T	G	-0.212423	-0.04895	0.162942	0.0685351	0.02709	0.0707946	0.014342	44012206	1.20005e-49	2	2	0.000473653	219.373	133.663
	rs28929474	T	C	T	C	0.486211	-0.1187	0.019753	0.998547	0.1681	0.480176	0.0381332	94844947	3.10027e-37	14	2	0.000351053	162.57	133.663
	rs3862794	C	T	A	T	0.0854175	-0.008222	0.256545	0.118973	0.01922	0.668806	0.0121502	72538600	2.09991e-12	11	2	0.000106748	49.4224	133.663
	rs41276920	A	G	A	T	-0.125012	-0.8634	0.087572	4.40748e-05	1.348	0.521795	0.0187576	90347920	2.70023e-11	15	2	9.59383e-05	44.4171	133.663
	rs41281265	G	A	G	A	0.06178	0.06032	0.349041	0.00111922	0.1853	0.744732	0.0111686	40720704	3.2e-08	22	2	6.60924e-05	30.5983	133.663
	rs4665972	C	T	G	C	0.0944503	-0.01584	0.6045	0.0103042	0.06287	0.801106	0.010889	27598097	4.19952e-18	2	2	0.000162497	75.2369	133.663
	rs4681516	C	G	C	T	-0.12953	0.002048	0.561695	0.334421	0.01322	0.876859	0.0107084	149212125	1.10002e-33	3	2	0.00031596	146.314	133.663
	rs4814175	T	A	C	T	-0.0597813	0.001444	0.607496	0.00387597	0.1064	0.989177	0.0108698	12959094	3.79997e-08	20	2	6.53344e-05	30.2473	133.663
	rs681343	T	C	GA	G	0.118463	-0.0092	0.50785	0.615145	0.01296	0.477749	0.010585	49206462	4.49987e-29	19	2	0.000270487	125.251	133.663
	rs686030	A	C	C	T	0.154643	0.02438	0.858629	0.0016777	0.1539	0.874118	0.015235	15304782	3.29989e-24	9	2	0.000222517	103.033	133.663
	rs708686	T	C	G	C	0.0781217	-0.02554	0.2696	0.208563	0.01537	0.0966051	0.0119809	5840619	7.00003e-11	19	2	9.18352e-05	42.5173	133.663
	rs714583	A	T	T	C	-0.119795	-0.0203	0.230102	0.0158722	0.0501	0.68533	0.0128366	107473153	1e-20	7	2	0.000188095	87.0913	133.663
	rs72931779	G	C	T	C	0.126555	0.2185	0.098516	0.000782791	0.2412	0.365006	0.0178185	69833580	1.20005e-12	11	2	0.000108955	50.4443	133.663
	rs76818081	A	G	A	G	0.20717	0.00599	0.028962	0.244962	0.01449	0.67936	0.0351682	57640005	3.79997e-09	15	2	7.49558e-05	34.702	133.663
	rs7802555	C	A	T	C	-0.184139	0.04955	0.140645	0.000120714	0.6914	0.942866	0.0152809	87130350	1.9002e-33	7	2	0.000313576	145.209	133.663
	rs8112972	A	G	T	A	0.138418	-0.009456	0.123537	0.154156	0.01726	0.583848	0.0161206	46390605	8.99912e-18	19	2	0.000159234	73.7259	133.663
	rs932784	A	T	C	T	0.201322	-0.003813	0.022017	0.0533403	0.02762	0.890205	0.0361998	103866575	2.69998e-08	13	2	6.68071e-05	30.9292	133.663
	rs9371004	C	T	C	T	-0.0826418	-0.05968	0.46429	0.0442003	0.03067	0.0516416	0.0106825	17601853	1e-14	6	2	0.000129265	59.8483	133.663
Multiple myeloma	rs1047891	A	C	C	T	-0.0786453	0.198	0.31577	0.0035872	0.4465	0.657506	0.0113921	211540507	5.10035e-12	2	2	0.000102937	47.6578	133.663
	rs10900221	A	G	A	G	0.132763	0.04446	0.239554	0.16531	0.06939	0.521675	0.0124191	45988597	1.10002e-26	10	2	0.000246803	114.281	133.663
	rs10935751	T	C	T	C	-0.0686018	-0.4163	0.704247	0.976703	0.17	0.0143549	0.0116427	149112810	3.79997e-09	3	2	7.49917e-05	34.7186	133.663
	rs112732186	T	G	G	A	0.0657975	0.2177	0.355734	0.013475	0.231	0.345939	0.0110593	43650784	2.69998e-09	2	2	7.64559e-05	35.3965	133.663
	rs11543269	T	C	T	C	-0.0958178	0.8298	0.123685	0.999976	6.162	0.892874	0.0161276	55313997	2.80001e-09	18	2	7.62429e-05	35.2979	133.663
	rs11644920	T	A	TA	T	0.0768827	0.02046	0.312722	0.746006	0.05911	0.72929	0.0115644	11645013	2.99985e-11	16	2	9.54666e-05	44.1987	133.663
	rs11691033	A	T	C	T	-0.118772	-0.9906	0.684622	0.000114421	2.45	0.685962	0.0114606	44229762	3.59998e-25	2	2	0.00023195	107.402	133.663
	rs11802588	G	C	C	A	0.0651529	0.776	0.478648	0.000349558	1.342	0.563248	0.0106113	154580895	8.30004e-10	1	2	8.14288e-05	37.699	133.663
	rs11887534	C	G	GA	G	1.15075	-0.1528	0.065897	0.00825169	0.2899	0.598136	0.0213565	44066247	1e-200	2	2	0.00623258	2903.35	133.663
	rs1201467	C	G	C	A	-0.101631	-0.05265	0.104519	0.302882	0.05963	0.377225	0.0173562	105432994	4.79999e-09	6	2	7.40612e-05	34.2877	133.663
	rs1293297	C	G	G	A	0.101075	-1.79	0.124744	2.79088e-05	7.65	0.814986	0.0162596	11711473	5.1e-10	8	2	8.34677e-05	38.643	133.663
	rs13427681	C	G	G	A	0.061525	-1.012	0.560954	0.000178082	1.873	0.589115	0.0106856	219167563	8.50002e-09	2	2	7.16073e-05	33.1516	133.663
	rs146652454	T	C	T	C	0.181154	1.089	0.031145	0.999848	2.239	0.626902	0.0327125	535398	3.09999e-08	7	2	6.62404e-05	30.6668	133.663
	rs150844304	C	A	A	G	0.188524	-1.034	0.025812	2.60775e-05	4.996	0.835969	0.0334253	43726625	1.7e-08	15	2	6.87126e-05	31.8114	133.663
	rs17138478	A	C	G	C	0.10336	-1.232	0.128841	3.64141e-05	5.038	0.806752	0.0158338	36073320	6.70039e-11	17	2	9.20401e-05	42.6121	133.663
	rs1800961	T	C	T	C	0.326906	-1.162	0.030964	5.34679e-05	3.805	0.760151	0.0305991	43042364	1.20005e-26	20	2	0.000246493	114.137	133.663
	rs1801689	C	A	G	A	0.183939	0.3718	0.030526	0.00292028	0.5746	0.517607	0.0308109	64210580	2.39999e-09	17	2	7.69812e-05	35.6397	133.663
	rs1993453	G	A	G	T	-0.123607	-1.323	0.663394	3.52162e-05	5.011	0.791772	0.0112369	59347184	3.80014e-28	8	2	0.00026131	121	133.663
	rs212099	A	T	T	C	-0.184116	0.0306	0.165284	0.000627365	1.121	0.978214	0.0143194	48389002	7.8001e-38	19	2	0.000356992	165.322	133.663
	rs2288153	T	C	T	C	0.0848139	-0.03138	0.245156	0.824991	0.06778	0.643428	0.0123263	6461534	6.00067e-12	7	2	0.00010226	47.3443	133.663
	rs2290846	A	G	A	G	0.135147	0.9026	0.286425	0.995111	0.373	0.0155239	0.0117239	151199080	9.60064e-31	4	2	0.000286962	132.882	133.663
	rs2393776	A	G	A	G	0.103041	0.03428	0.62005	0.254812	0.05979	0.56637	0.01093	121424406	4.19952e-21	12	2	0.000191944	88.8741	133.663
	rs2393969	C	A	GACC	G	0.0925014	-1.002	0.471447	7.0153e-05	3.247	0.75753	0.010629	65140440	3.19963e-18	10	2	0.000163578	75.7379	133.663
	rs2470048	T	C	G	C	0.0669171	0.1603	0.708173	0.00439095	0.4205	0.703072	0.0116718	120295405	9.90011e-09	8	2	7.09991e-05	32.87	133.663
	rs2727270	T	C	A	AT	0.0974496	-1.382	0.115949	0.000448319	1.531	0.366775	0.0165772	61603237	4.09996e-09	11	2	7.46425e-05	34.5569	133.663
	rs2733737	C	T	C	A	-0.0790058	-0.1079	0.625019	0.452452	0.05171	0.0368978	0.0109923	36045403	6.59933e-13	19	2	0.000111577	51.6581	133.663
	rs2741044	A	G	A	C	0.0666284	0.101	0.293345	0.535243	0.05156	0.0501187	0.0116502	234579368	1.09999e-08	2	2	7.06489e-05	32.7079	133.663
	rs28473566	A	G	T	G	-0.212423	0.001435	0.162942	0.0685398	0.112	0.989774	0.014342	44012206	1.20005e-49	2	2	0.000473653	219.373	133.663
	rs28929474	T	C	T	C	0.486211	0.2534	0.019753	0.998547	0.6859	0.711869	0.0381332	94844947	3.10027e-37	14	2	0.000351053	162.57	133.663
	rs3862794	C	T	A	T	0.0854175	-0.1234	0.256545	0.118976	0.0795	0.12067	0.0121502	72538600	2.09991e-12	11	2	0.000106748	49.4224	133.663
	rs41276920	A	G	A	T	-0.125012	7.212	0.087572	4.40673e-05	5.245	0.169122	0.0187576	90347920	2.70023e-11	15	2	9.59383e-05	44.4171	133.663
	rs41281265	G	A	G	A	0.06178	-1.012	0.349041	0.00111899	0.7747	0.191426	0.0111686	40720704	3.2e-08	22	2	6.60924e-05	30.5983	133.663
	rs4665972	C	T	G	C	0.0944503	-0.3744	0.6045	0.0103034	0.2596	0.149348	0.010889	27598097	4.19952e-18	2	2	0.000162497	75.2369	133.663
	rs4681516	C	G	C	T	-0.12953	-0.007765	0.561695	0.334398	0.05459	0.88687	0.0107084	149212125	1.10002e-33	3	2	0.00031596	146.314	133.663
	rs4814175	T	A	C	T	-0.0597813	0.5767	0.607496	0.00387676	0.4339	0.183823	0.0108698	12959094	3.79997e-08	20	2	6.53344e-05	30.2473	133.663
	rs681343	T	C	GA	G	0.118463	-0.03102	0.50785	0.615187	0.05354	0.562212	0.010585	49206462	4.49987e-29	19	2	0.000270487	125.251	133.663
	rs686030	A	C	C	T	0.154643	-0.643	0.858629	0.00167819	0.6347	0.310957	0.015235	15304782	3.29989e-24	9	2	0.000222517	103.033	133.663
	rs708686	T	C	G	C	0.0781217	0.04908	0.2696	0.208614	0.06348	0.43944	0.0119809	5840619	7.00003e-11	19	2	9.18352e-05	42.5173	133.663
	rs714583	A	T	T	C	-0.119795	-0.0334	0.230102	0.0158786	0.2071	0.871907	0.0128366	107473153	1e-20	7	2	0.000188095	87.0913	133.663
	rs72931779	G	C	T	C	0.126555	0.07882	0.098516	0.000782849	0.9905	0.936569	0.0178185	69833580	1.20005e-12	11	2	0.000108955	50.4443	133.663
	rs76818081	A	G	A	G	0.20717	0.01589	0.028962	0.245006	0.0599	0.790861	0.0351682	57640005	3.79997e-09	15	2	7.49558e-05	34.702	133.663
	rs7802555	C	A	T	C	-0.184139	0.8379	0.140645	0.000120641	2.719	0.757879	0.0152809	87130350	1.9002e-33	7	2	0.000313576	145.209	133.663
	rs8112972	A	G	T	A	0.138418	-0.09188	0.123537	0.154178	0.07129	0.197515	0.0161206	46390605	8.99912e-18	19	2	0.000159234	73.7259	133.663
	rs932784	A	T	C	T	0.201322	-0.119	0.022017	0.0533393	0.1142	0.297715	0.0361998	103866575	2.69998e-08	13	2	6.68071e-05	30.9292	133.663
	rs9371004	C	T	C	T	-0.0826418	0.07277	0.46429	0.0442057	0.1264	0.564807	0.0106825	17601853	1e-14	6	2	0.000129265	59.8483	133.663
Non-Hodgkin lymphoma	rs1047891	A	C	T	C	-0.0786453	-0.07832	0.31577	0.00939249	0.155	0.613338	0.0113921	211540507	5.10035e-12	2	2	0.000102937	47.6578	133.663
	rs10900221	A	G	T	A	0.132763	0.6126	0.239554	0.00029541	0.9156	0.503501	0.0124191	45988597	1.10002e-26	10	2	0.000246803	114.281	133.663
	rs10935751	T	C	T	C	-0.0686018	1.157	0.704247	0.999975	3.293	0.72527	0.0116427	149112810	3.79997e-09	3	2	7.49917e-05	34.7186	133.663
	rs112732186	T	G	A	G	0.0657975	-0.7593	0.355734	0.0007549	0.6073	0.211154	0.0110593	43650784	2.69998e-09	2	2	7.64559e-05	35.3965	133.663
	rs11543269	T	C	C	G	-0.0958178	0.03391	0.123685	0.156724	0.04127	0.411244	0.0161276	55313997	2.80001e-09	18	2	7.62429e-05	35.2979	133.663
	rs11644920	T	A	A	G	0.0768827	0.02707	0.312722	0.0313236	0.08622	0.753529	0.0115644	11645013	2.99985e-11	16	2	9.54666e-05	44.1987	133.663
	rs11691033	A	T	C	A	-0.118772	-1.18	0.684622	2.31383e-05	3.254	0.716803	0.0114606	44229762	3.59998e-25	2	2	0.00023195	107.402	133.663
	rs11802588	G	C	C	A	0.0651529	-1.037	0.478648	0.000348903	0.8322	0.212716	0.0106113	154580895	8.30004e-10	1	2	8.14288e-05	37.699	133.663
	rs11887534	C	G	C	T	1.15075	-0.03948	0.065897	0.151076	0.04475	0.377659	0.0213565	44066247	1e-200	2	2	0.00623258	2903.35	133.663
	rs1201467	C	G	C	G	-0.101631	0.02479	0.104519	0.458832	0.03019	0.411529	0.0173562	105432994	4.79999e-09	6	2	7.40612e-05	34.2877	133.663
	rs1293297	C	G	G	A	0.101075	1.175	0.124744	0.999901	2.119	0.579429	0.0162596	11711473	5.1e-10	8	2	8.34677e-05	38.643	133.663
	rs13427681	C	G	G	A	0.061525	-0.6814	0.560954	0.0018317	0.3561	0.0557186	0.0106856	219167563	8.50002e-09	2	2	7.16073e-05	33.1516	133.663
	rs146652454	T	C	C	G	0.181154	0.02062	0.031145	0.71642	0.03334	0.536414	0.0327125	535398	3.09999e-08	7	2	6.62404e-05	30.6668	133.663
	rs150844304	C	A	CTTTT	C	0.188524	-1.308	0.025812	4.96487e-05	2.535	0.605759	0.0334253	43726625	1.7e-08	15	2	6.87126e-05	31.8114	133.663
	rs17138478	A	C	CT	C	0.10336	0.04053	0.128841	0.324747	0.03196	0.204833	0.0158338	36073320	6.70039e-11	17	2	9.20401e-05	42.6121	133.663
	rs1800961	T	C	T	C	0.326906	3.674	0.030964	5.36822e-05	2.215	0.097051	0.0305991	43042364	1.20005e-26	20	2	0.000246493	114.137	133.663
	rs1801689	C	A	C	T	0.183939	0.02494	0.030526	0.0689787	0.0591	0.673132	0.0308109	64210580	2.39999e-09	17	2	7.69812e-05	35.6397	133.663
	rs1993453	G	A	C	G	-0.123607	0.1105	0.663394	0.000787229	0.5822	0.849513	0.0112369	59347184	3.80014e-28	8	2	0.00026131	121	133.663
	rs212099	A	T	C	G	-0.184116	0.3386	0.165284	0.000293932	1.006	0.736377	0.0143194	48389002	7.8001e-38	19	2	0.000356992	165.322	133.663
	rs2288153	T	C	C	G	0.0848139	-0.5315	0.245156	0.00106629	0.5038	0.291407	0.0123263	6461534	6.00067e-12	7	2	0.00010226	47.3443	133.663
	rs2290846	A	G	A	G	0.135147	-1.287	0.286425	6.52084e-05	2.168	0.552841	0.0117239	151199080	9.60064e-31	4	2	0.000286962	132.882	133.663
	rs2393776	A	G	A	C	0.103041	-0.004976	0.62005	0.745193	0.03479	0.886258	0.01093	121424406	4.19952e-21	12	2	0.000191944	88.8741	133.663
	rs2393969	C	A	C	G	0.0925014	-0.05912	0.471447	0.262239	0.03464	0.0879023	0.010629	65140440	3.19963e-18	10	2	0.000163578	75.7379	133.663
	rs2470048	T	C	T	C	0.0669171	0.004657	0.708173	0.0175009	0.1228	0.96975	0.0116718	120295405	9.90011e-09	8	2	7.09991e-05	32.87	133.663
	rs2727270	T	C	TG	T	0.0974496	0.5418	0.115949	0.000332867	0.8873	0.541502	0.0165772	61603237	4.09996e-09	11	2	7.46425e-05	34.5569	133.663
	rs2733737	C	T	A	AAC	-0.0790058	-0.001395	0.625019	0.480896	0.03031	0.963297	0.0109923	36045403	6.59933e-13	19	2	0.000111577	51.6581	133.663
	rs2741044	A	G	A	C	0.0666284	-0.01126	0.293345	0.535382	0.03006	0.708109	0.0116502	234579368	1.09999e-08	2	2	7.06489e-05	32.7079	133.663
	rs28473566	A	G	GTC	G	-0.212423	-0.06522	0.162942	0.0721092	0.06238	0.295801	0.014342	44012206	1.20005e-49	2	2	0.000473653	219.373	133.663
	rs28929474	T	C	T	C	0.486211	-4.504	0.019753	0.999974	4.206	0.28425	0.0381332	94844947	3.10027e-37	14	2	0.000351053	162.57	133.663
	rs3862794	C	T	C	T	0.0854175	-0.01451	0.256545	0.99967	1.096	0.989437	0.0121502	72538600	2.09991e-12	11	2	0.000106748	49.4224	133.663
	rs41276920	A	G	A	G	-0.125012	-0.09943	0.087572	0.991054	0.1653	0.547394	0.0187576	90347920	2.70023e-11	15	2	9.59383e-05	44.4171	133.663
	rs41281265	G	A	G	A	0.06178	-0.002146	0.349041	0.707896	0.03294	0.948069	0.0111686	40720704	3.2e-08	22	2	6.60924e-05	30.5983	133.663
	rs4665972	C	T	G	T	0.0944503	0.05347	0.6045	0.0016903	0.3748	0.886564	0.010889	27598097	4.19952e-18	2	2	0.000162497	75.2369	133.663
	rs4681516	C	G	C	G	-0.12953	-0.08129	0.561695	0.9984	0.406	0.841318	0.0107084	149212125	1.10002e-33	3	2	0.00031596	146.314	133.663
	rs4814175	T	A	C	T	-0.0597813	0.2452	0.607496	0.00386348	0.2558	0.337831	0.0108698	12959094	3.79997e-08	20	2	6.53344e-05	30.2473	133.663
	rs681343	T	C	C	G	0.118463	6.44	0.50785	6.60213e-05	2.558	0.0118304	0.010585	49206462	4.49987e-29	19	2	0.000270487	125.251	133.663
	rs686030	A	C	A	G	0.154643	0.04034	0.858629	0.0619335	0.06205	0.515585	0.015235	15304782	3.29989e-24	9	2	0.000222517	103.033	133.663
	rs708686	T	C	C	A	0.0781217	-0.01185	0.2696	0.340784	0.03171	0.708598	0.0119809	5840619	7.00003e-11	19	2	9.18352e-05	42.5173	133.663
	rs714583	A	T	T	C	-0.119795	0.07727	0.230102	0.0160158	0.1199	0.519159	0.0128366	107473153	1e-20	7	2	0.000188095	87.0913	133.663
	rs72931779	G	C	G	C	0.126555	-0.01376	0.098516	0.12349	0.0459	0.764364	0.0178185	69833580	1.20005e-12	11	2	0.000108955	50.4443	133.663
	rs76818081	A	G	T	G	0.20717	0.04368	0.028962	0.245145	0.03495	0.211446	0.0351682	57640005	3.79997e-09	15	2	7.49558e-05	34.702	133.663
	rs7802555	C	A	A	T	-0.184139	-1.229	0.140645	4.73626e-05	2.665	0.644763	0.0152809	87130350	1.9002e-33	7	2	0.000313576	145.209	133.663
	rs8112972	A	G	T	G	0.138418	-0.07482	0.123537	0.00874597	0.1715	0.662522	0.0161206	46390605	8.99912e-18	19	2	0.000159234	73.7259	133.663
	rs932784	A	T	C	T	0.201322	0.06718	0.022017	0.0535684	0.06649	0.31232	0.0361998	103866575	2.69998e-08	13	2	6.68071e-05	30.9292	133.663
	rs9371004	C	T	C	T	-0.0826418	-0.08177	0.46429	0.176038	0.03932	0.0374973	0.0106825	17601853	1e-14	6	2	0.000129265	59.8483	133.663
Oral_cavity_cancer	rs1047891	A	C	A	C	-0.0786453	0.009	0.31577	0.301	0.054	0.8628	0.0113921	211540507	5.10035e-12	2	2	0.000102937	47.6578	145.292
	rs10900221	A	G	A	G	0.132763	-0.103	0.239554	0.255	0.06	0.0823569	0.0124191	45988597	1.10002e-26	10	2	0.000246803	114.281	145.292
	rs10935751	T	C	T	C	-0.0686018	-0.123	0.704247	0.71	0.056	0.0285871	0.0116427	149112810	3.79997e-09	3	2	7.49917e-05	34.7186	145.292
	rs112732186	T	G	T	G	0.0657975	0.019	0.355734	0.348	0.053	0.731328	0.0110593	43650784	2.69998e-09	2	2	7.64559e-05	35.3965	145.292
	rs11543269	T	C	T	C	-0.0958178	0.119	0.123685	0.108	0.079	0.131647	0.0161276	55313997	2.80001e-09	18	2	7.62429e-05	35.2979	145.292
	rs11644920	T	A	T	A	0.0768827	0.042	0.312722	0.32	0.054	0.438997	0.0115644	11645013	2.99985e-11	16	2	9.54666e-05	44.1987	145.292
	rs11691033	A	T	A	T	-0.118772	0.015	0.684622	0.67	0.054	0.786274	0.0114606	44229762	3.59998e-25	2	2	0.00023195	107.402	145.292
	rs11802588	G	C	G	C	0.0651529	-0.008	0.478648	0.484	0.05	0.869504	0.0106113	154580895	8.30004e-10	1	2	8.14288e-05	37.699	145.292
	rs11887534	C	G	C	G	1.15075	-0.077	0.065897	0.064	0.11	0.486379	0.0213565	44066247	1e-200	2	2	0.00623258	2903.35	145.292
	rs1201467	C	G	C	G	-0.101631	0.068	0.104519	0.101	0.083	0.414003	0.0173562	105432994	4.79999e-09	6	2	7.40612e-05	34.2877	145.292
	rs1293297	C	G	C	G	0.101075	-0.13	0.124744	0.126	0.086	0.132338	0.0162596	11711473	5.1e-10	8	2	8.34677e-05	38.643	145.292
	rs13427681	C	G	C	G	0.061525	0.112	0.560954	0.536	0.051	0.0302831	0.0106856	219167563	8.50002e-09	2	2	7.16073e-05	33.1516	145.292
	rs150844304	C	A	C	A	0.188524	-0.019	0.025812	0.036	0.141	0.894511	0.0334253	43726625	1.7e-08	15	2	6.87126e-05	31.8114	145.292
	rs17138478	A	C	A	C	0.10336	0.009	0.128841	0.133	0.078	0.906618	0.0158338	36073320	6.70039e-11	17	2	9.20401e-05	42.6121	145.292
	rs1801689	C	A	C	A	0.183939	0.101	0.030526	0.039	0.127	0.4287	0.0308109	64210580	2.39999e-09	17	2	7.69812e-05	35.6397	145.292
	rs1993453	G	A	G	A	-0.123607	0.083	0.663394	0.638	0.053	0.119642	0.0112369	59347184	3.80014e-28	8	2	0.00026131	121	145.292
	rs212099	A	T	A	T	-0.184116	0.01	0.165284	0.168	0.068	0.881989	0.0143194	48389002	7.8001e-38	19	2	0.000356992	165.322	145.292
	rs2290846	A	G	A	G	0.135147	0.12	0.286425	0.236	0.06	0.0452752	0.0117239	151199080	9.60064e-31	4	2	0.000286962	132.882	145.292
	rs2393969	C	A	C	A	0.0925014	-0.153	0.471447	0.497	0.051	0.00276401	0.010629	65140440	3.19963e-18	10	2	0.000163578	75.7379	145.292
	rs2733737	C	T	C	T	-0.0790058	-0.037	0.625019	0.61	0.052	0.483243	0.0109923	36045403	6.59933e-13	19	2	0.000111577	51.6581	145.292
	rs2741044	A	G	A	G	0.0666284	-0.09	0.293345	0.305	0.056	0.1095	0.0116502	234579368	1.09999e-08	2	2	7.06489e-05	32.7079	145.292
	rs28473566	A	G	A	G	-0.212423	-0.076	0.162942	0.178	0.068	0.263457	0.014342	44012206	1.20005e-49	2	2	0.000473653	219.373	145.292
	rs28929474	T	C	T	C	0.486211	0.09	0.019753	0.015	0.209	0.666911	0.0381332	94844947	3.10027e-37	14	2	0.000351053	162.57	145.292
	rs3862794	C	T	C	T	0.0854175	-0.048	0.256545	0.262	0.059	0.409493	0.0121502	72538600	2.09991e-12	11	2	0.000106748	49.4224	145.292
	rs41276920	A	G	A	G	-0.125012	-0.004	0.087572	0.072	0.101	0.967921	0.0187576	90347920	2.70023e-11	15	2	9.59383e-05	44.4171	145.292
	rs41281265	G	A	G	A	0.06178	0.043	0.349041	0.333	0.053	0.421902	0.0111686	40720704	3.2e-08	22	2	6.60924e-05	30.5983	145.292
	rs4665972	C	T	C	T	0.0944503	0.079	0.6045	0.576	0.053	0.140575	0.010889	27598097	4.19952e-18	2	2	0.000162497	75.2369	145.292
	rs4681516	C	G	C	G	-0.12953	-0.091	0.561695	0.558	0.051	0.0766214	0.0107084	149212125	1.10002e-33	3	2	0.00031596	146.314	145.292
	rs4814175	T	A	T	A	-0.0597813	0.106	0.607496	0.62	0.053	0.0460129	0.0108698	12959094	3.79997e-08	20	2	6.53344e-05	30.2473	145.292
	rs681343	T	C	T	C	0.118463	-0.051	0.50785	0.447	0.051	0.314054	0.010585	49206462	4.49987e-29	19	2	0.000270487	125.251	145.292
	rs686030	A	C	A	C	0.154643	-0.015	0.858629	0.865	0.077	0.842618	0.015235	15304782	3.29989e-24	9	2	0.000222517	103.033	145.292
	rs708686	T	C	T	C	0.0781217	0.003	0.2696	0.314	0.058	0.952089	0.0119809	5840619	7.00003e-11	19	2	9.18352e-05	42.5173	145.292
	rs714583	A	T	A	T	-0.119795	-0.059	0.230102	0.235	0.062	0.343842	0.0128366	107473153	1e-20	7	2	0.000188095	87.0913	145.292
	rs72931779	G	C	G	C	0.126555	-0.103	0.098516	0.101	0.086	0.232435	0.0178185	69833580	1.20005e-12	11	2	0.000108955	50.4443	145.292
	rs76818081	A	G	A	G	0.20717	0.204	0.028962	0.027	0.184	0.267273	0.0351682	57640005	3.79997e-09	15	2	7.49558e-05	34.702	145.292
	rs7802555	C	A	C	A	-0.184139	-0.164	0.140645	0.145	0.074	0.027145	0.0152809	87130350	1.9002e-33	7	2	0.000313576	145.209	145.292
	rs8112972	A	G	A	G	0.138418	0.061	0.123537	0.117	0.077	0.4294	0.0161206	46390605	8.99912e-18	19	2	0.000159234	73.7259	145.292
	rs932784	A	T	A	T	0.201322	0.1	0.022017	0.027	0.162	0.537628	0.0361998	103866575	2.69998e-08	13	2	6.68071e-05	30.9292	145.292
	rs9371004	C	T	C	T	-0.0826418	-0.045	0.46429	0.512	0.053	0.400134	0.0106825	17601853	1e-14	6	2	0.000129265	59.8483	145.292
Oropharynx_cancer	rs1047891	A	C	A	C	-0.0786453	-0.022	0.31577	0.301	0.059	0.7103	0.0113921	211540507	5.10035e-12	2	2	0.000102937	47.6578	145.292
	rs10900221	A	G	A	G	0.132763	-0.011	0.239554	0.255	0.065	0.860742	0.0124191	45988597	1.10002e-26	10	2	0.000246803	114.281	145.292
	rs10935751	T	C	T	C	-0.0686018	-0.121	0.704247	0.71	0.061	0.0496981	0.0116427	149112810	3.79997e-09	3	2	7.49917e-05	34.7186	145.292
	rs112732186	T	G	T	G	0.0657975	-0.017	0.355734	0.348	0.058	0.772686	0.0110593	43650784	2.69998e-09	2	2	7.64559e-05	35.3965	145.292
	rs11543269	T	C	T	C	-0.0958178	0.033	0.123685	0.108	0.087	0.698173	0.0161276	55313997	2.80001e-09	18	2	7.62429e-05	35.2979	145.292
	rs11644920	T	A	T	A	0.0768827	-0.069	0.312722	0.32	0.059	0.242259	0.0115644	11645013	2.99985e-11	16	2	9.54666e-05	44.1987	145.292
	rs11691033	A	T	A	T	-0.118772	-0.014	0.684622	0.67	0.059	0.807469	0.0114606	44229762	3.59998e-25	2	2	0.00023195	107.402	145.292
	rs11802588	G	C	G	C	0.0651529	0.022	0.478648	0.484	0.055	0.692988	0.0106113	154580895	8.30004e-10	1	2	8.14288e-05	37.699	145.292
	rs11887534	C	G	C	G	1.15075	0.128	0.065897	0.064	0.11	0.246304	0.0213565	44066247	1e-200	2	2	0.00623258	2903.35	145.292
	rs1201467	C	G	C	G	-0.101631	0.058	0.104519	0.101	0.09	0.519102	0.0173562	105432994	4.79999e-09	6	2	7.40612e-05	34.2877	145.292
	rs1293297	C	G	C	G	0.101075	-0.101	0.124744	0.126	0.091	0.268058	0.0162596	11711473	5.1e-10	8	2	8.34677e-05	38.643	145.292
	rs13427681	C	G	C	G	0.061525	0.141	0.560954	0.536	0.056	0.0114541	0.0106856	219167563	8.50002e-09	2	2	7.16073e-05	33.1516	145.292
	rs150844304	C	A	C	A	0.188524	0.053	0.025812	0.036	0.153	0.731988	0.0334253	43726625	1.7e-08	15	2	6.87126e-05	31.8114	145.292
	rs17138478	A	C	A	C	0.10336	-0.081	0.128841	0.133	0.086	0.341563	0.0158338	36073320	6.70039e-11	17	2	9.20401e-05	42.6121	145.292
	rs1801689	C	A	C	A	0.183939	0.135	0.030526	0.039	0.143	0.3458	0.0308109	64210580	2.39999e-09	17	2	7.69812e-05	35.6397	145.292
	rs1993453	G	A	G	A	-0.123607	0.157	0.663394	0.638	0.059	0.00738822	0.0112369	59347184	3.80014e-28	8	2	0.00026131	121	145.292
	rs212099	A	T	A	T	-0.184116	0.104	0.165284	0.168	0.072	0.146474	0.0143194	48389002	7.8001e-38	19	2	0.000356992	165.322	145.292
	rs2290846	A	G	A	G	0.135147	0.139	0.286425	0.236	0.064	0.0302552	0.0117239	151199080	9.60064e-31	4	2	0.000286962	132.882	145.292
	rs2393969	C	A	C	A	0.0925014	-0.1	0.471447	0.497	0.056	0.073156	0.010629	65140440	3.19963e-18	10	2	0.000163578	75.7379	145.292
	rs2733737	C	T	C	T	-0.0790058	-0.024	0.625019	0.61	0.058	0.6748	0.0109923	36045403	6.59933e-13	19	2	0.000111577	51.6581	145.292
	rs2741044	A	G	A	G	0.0666284	-0.05	0.293345	0.305	0.061	0.405	0.0116502	234579368	1.09999e-08	2	2	7.06489e-05	32.7079	145.292
	rs28473566	A	G	A	G	-0.212423	-0.146	0.162942	0.178	0.075	0.0501707	0.014342	44012206	1.20005e-49	2	2	0.000473653	219.373	145.292
	rs28929474	T	C	T	C	0.486211	-0.446	0.019753	0.015	0.253	0.0782204	0.0381332	94844947	3.10027e-37	14	2	0.000351053	162.57	145.292
	rs3862794	C	T	C	T	0.0854175	-0.056	0.256545	0.262	0.065	0.387972	0.0121502	72538600	2.09991e-12	11	2	0.000106748	49.4224	145.292
	rs41276920	A	G	A	G	-0.125012	-0.07	0.087572	0.072	0.112	0.527125	0.0187576	90347920	2.70023e-11	15	2	9.59383e-05	44.4171	145.292
	rs41281265	G	A	G	A	0.06178	0.002	0.349041	0.333	0.058	0.971158	0.0111686	40720704	3.2e-08	22	2	6.60924e-05	30.5983	145.292
	rs4665972	C	T	C	T	0.0944503	-0.052	0.6045	0.576	0.058	0.37265	0.010889	27598097	4.19952e-18	2	2	0.000162497	75.2369	145.292
	rs4681516	C	G	C	G	-0.12953	-0.077	0.561695	0.558	0.056	0.168024	0.0107084	149212125	1.10002e-33	3	2	0.00031596	146.314	145.292
	rs4814175	T	A	T	A	-0.0597813	0.109	0.607496	0.62	0.057	0.0552395	0.0108698	12959094	3.79997e-08	20	2	6.53344e-05	30.2473	145.292
	rs681343	T	C	T	C	0.118463	0.106	0.50785	0.447	0.055	0.0552688	0.010585	49206462	4.49987e-29	19	2	0.000270487	125.251	145.292
	rs686030	A	C	A	C	0.154643	-0.115	0.858629	0.865	0.082	0.159021	0.015235	15304782	3.29989e-24	9	2	0.000222517	103.033	145.292
	rs708686	T	C	T	C	0.0781217	-0.033	0.2696	0.314	0.064	0.607954	0.0119809	5840619	7.00003e-11	19	2	9.18352e-05	42.5173	145.292
	rs714583	A	T	A	T	-0.119795	-0.041	0.230102	0.235	0.067	0.541371	0.0128366	107473153	1e-20	7	2	0.000188095	87.0913	145.292
	rs72931779	G	C	G	C	0.126555	0.058	0.098516	0.101	0.09	0.517218	0.0178185	69833580	1.20005e-12	11	2	0.000108955	50.4443	145.292
	rs76818081	A	G	A	G	0.20717	0.186	0.028962	0.027	0.203	0.358824	0.0351682	57640005	3.79997e-09	15	2	7.49558e-05	34.702	145.292
	rs7802555	C	A	C	A	-0.184139	0.086	0.140645	0.145	0.076	0.25769	0.0152809	87130350	1.9002e-33	7	2	0.000313576	145.209	145.292
	rs8112972	A	G	A	G	0.138418	0.082	0.123537	0.117	0.084	0.334	0.0161206	46390605	8.99912e-18	19	2	0.000159234	73.7259	145.292
	rs932784	A	T	A	T	0.201322	0.262	0.022017	0.027	0.171	0.124622	0.0361998	103866575	2.69998e-08	13	2	6.68071e-05	30.9292	145.292
	rs9371004	C	T	C	T	-0.0826418	-0.083	0.46429	0.512	0.057	0.139869	0.0106825	17601853	1e-14	6	2	0.000129265	59.8483	145.292
Ovary	rs1047891	A	C	A	C	-0.0786453	-0.3761	0.31577	0.999742	1.484	0.799945	0.0113921	211540507	5.10035e-12	2	2	0.000102937	47.6578	133.663
	rs10900221	A	G	A	T	0.132763	-1.1	0.239554	0.000158351	1.709	0.519876	0.0124191	45988597	1.10002e-26	10	2	0.000246803	114.281	133.663
	rs10935751	T	C	T	C	-0.0686018	0.07196	0.704247	0.136544	0.06282	0.252	0.0116427	149112810	3.79997e-09	3	2	7.49917e-05	34.7186	133.663
	rs112732186	T	G	G	C	0.0657975	0.9747	0.355734	9.91076e-05	3.248	0.764012	0.0110593	43650784	2.69998e-09	2	2	7.64559e-05	35.3965	133.663
	rs11543269	T	C	T	C	-0.0958178	0.04315	0.123685	0.248845	0.04845	0.373078	0.0161276	55313997	2.80001e-09	18	2	7.62429e-05	35.2979	133.663
	rs11644920	T	A	C	T	0.0768827	0.5135	0.312722	0.0101582	0.2104	0.0146893	0.0115644	11645013	2.99985e-11	16	2	9.54666e-05	44.1987	133.663
	rs11691033	A	T	C	T	-0.118772	0.481	0.684622	0.00546635	0.286	0.092683	0.0114606	44229762	3.59998e-25	2	2	0.00023195	107.402	133.663
	rs11802588	G	C	G	C	0.0651529	3.234	0.478648	NA	11.11	0.770903	0.0106113	154580895	8.30004e-10	1	2	8.14288e-05	37.699	133.663
	rs11887534	C	G	C	G	1.15075	0.2938	0.065897	0.00862565	0.235	0.211203	0.0213565	44066247	1e-200	2	2	0.00623258	2903.35	133.663
	rs1201467	C	G	G	A	-0.101631	0.02779	0.104519	0.321435	0.04485	0.53555	0.0173562	105432994	4.79999e-09	6	2	7.40612e-05	34.2877	133.663
	rs1293297	C	G	T	A	0.101075	-5.263	0.124744	0.999898	2.738	0.0545758	0.0162596	11711473	5.1e-10	8	2	8.34677e-05	38.643	133.663
	rs13427681	C	G	G	A	0.061525	-0.08995	0.560954	0.0187019	0.161	0.576501	0.0106856	219167563	8.50002e-09	2	2	7.16073e-05	33.1516	133.663
	rs146652454	T	C	T	C	0.181154	0.07896	0.031145	0.329093	0.04467	0.0770903	0.0327125	535398	3.09999e-08	7	2	6.62404e-05	30.6668	133.663
	rs150844304	C	A	AC	A	0.188524	-0.83	0.025812	0.000147477	1.829	0.65013	0.0334253	43726625	1.7e-08	15	2	6.87126e-05	31.8114	133.663
	rs17138478	A	C	T	C	0.10336	-1.108	0.128841	0.000228236	1.469	0.450609	0.0158338	36073320	6.70039e-11	17	2	9.20401e-05	42.6121	133.663
	rs1800961	T	C	T	C	0.326906	18.74	0.030964	4.53432e-05	6.737	0.00539511	0.0305991	43042364	1.20005e-26	20	2	0.000246493	114.137	133.663
	rs1801689	C	A	T	C	0.183939	-0.002097	0.030526	0.176101	0.05515	0.969661	0.0308109	64210580	2.39999e-09	17	2	7.69812e-05	35.6397	133.663
	rs1993453	G	A	G	A	-0.123607	0.1121	0.663394	0.974315	0.1341	0.403088	0.0112369	59347184	3.80014e-28	8	2	0.00026131	121	133.663
	rs212099	A	T	T	C	-0.184116	-0.1969	0.165284	0.0139555	0.1793	0.272019	0.0143194	48389002	7.8001e-38	19	2	0.000356992	165.322	133.663
	rs2288153	T	C	A	T	0.0848139	0.1666	0.245156	0.00416916	0.3324	0.616169	0.0123263	6461534	6.00067e-12	7	2	0.00010226	47.3443	133.663
	rs2290846	A	G	A	G	0.135147	0.08804	0.286425	0.876752	0.06391	0.168306	0.0117239	151199080	9.60064e-31	4	2	0.000286962	132.882	133.663
	rs2393776	A	G	A	G	0.103041	-0.1915	0.62005	0.022597	0.1415	0.175914	0.01093	121424406	4.19952e-21	12	2	0.000191944	88.8741	133.663
	rs2393969	C	A	AG	A	0.0925014	0.01106	0.471447	0.409914	0.0431	0.797554	0.010629	65140440	3.19963e-18	10	2	0.000163578	75.7379	133.663
	rs2470048	T	C	T	C	0.0669171	-0.4569	0.708173	0.00212623	0.4693	0.330293	0.0116718	120295405	9.90011e-09	8	2	7.09991e-05	32.87	133.663
	rs2727270	T	C	A	T	0.0974496	0.03698	0.115949	0.170028	0.056	0.508979	0.0165772	61603237	4.09996e-09	11	2	7.46425e-05	34.5569	133.663
	rs2733737	C	T	C	T	-0.0790058	0.7436	0.625019	0.00069691	0.8858	0.401236	0.0109923	36045403	6.59933e-13	19	2	0.000111577	51.6581	133.663
	rs2741044	A	G	A	G	0.0666284	-0.206	0.293345	0.00651208	0.2812	0.463767	0.0116502	234579368	1.09999e-08	2	2	7.06489e-05	32.7079	133.663
	rs28473566	A	G	A	G	-0.212423	1.374	0.162942	0.000566038	0.9232	0.136584	0.014342	44012206	1.20005e-49	2	2	0.000473653	219.373	133.663
	rs28929474	T	C	T	C	0.486211	-0.05185	0.019753	0.176359	0.05533	0.348658	0.0381332	94844947	3.10027e-37	14	2	0.000351053	162.57	133.663
	rs3862794	C	T	C	A	0.0854175	3.545	0.256545	0.000117137	2.219	0.11023	0.0121502	72538600	2.09991e-12	11	2	0.000106748	49.4224	133.663
	rs41276920	A	G	A	T	-0.125012	-0.656	0.087572	0.00293121	0.4141	0.113136	0.0187576	90347920	2.70023e-11	15	2	9.59383e-05	44.4171	133.663
	rs41281265	G	A	G	A	0.06178	1.301	0.349041	0.999929	2.88	0.651478	0.0111686	40720704	3.2e-08	22	2	6.60924e-05	30.5983	133.663
	rs4665972	C	T	AT	A	0.0944503	2.705	0.6045	0.000239673	1.598	0.0905733	0.010889	27598097	4.19952e-18	2	2	0.000162497	75.2369	133.663
	rs4681516	C	G	C	T	-0.12953	0.3494	0.561695	0.0105176	0.225	0.120393	0.0107084	149212125	1.10002e-33	3	2	0.00031596	146.314	133.663
	rs4814175	T	A	C	T	-0.0597813	-0.03379	0.607496	0.266066	0.05041	0.50269	0.0108698	12959094	3.79997e-08	20	2	6.53344e-05	30.2473	133.663
	rs681343	T	C	T	A	0.118463	6.28	0.50785	0.000150983	2.505	0.0121619	0.010585	49206462	4.49987e-29	19	2	0.000270487	125.251	133.663
	rs686030	A	C	A	G	0.154643	-0.06937	0.858629	0.0611096	0.08733	0.426973	0.015235	15304782	3.29989e-24	9	2	0.000222517	103.033	133.663
	rs708686	T	C	T	C	0.0781217	-0.4352	0.2696	0.993576	0.2727	0.110433	0.0119809	5840619	7.00003e-11	19	2	9.18352e-05	42.5173	133.663
	rs714583	A	T	T	C	-0.119795	-1.141	0.230102	6.63525e-05	2.717	0.674528	0.0128366	107473153	1e-20	7	2	0.000188095	87.0913	133.663
	rs72931779	G	C	C	T	0.126555	-0.01689	0.098516	0.387074	0.04314	0.695505	0.0178185	69833580	1.20005e-12	11	2	0.000108955	50.4443	133.663
	rs76818081	A	G	A	G	0.20717	-0.1728	0.028962	0.995729	0.3454	0.617021	0.0351682	57640005	3.79997e-09	15	2	7.49558e-05	34.702	133.663
	rs7802555	C	A	AC	A	-0.184139	-0.9896	0.140645	0.000100164	2.134	0.642836	0.0152809	87130350	1.9002e-33	7	2	0.000313576	145.209	133.663
	rs8112972	A	G	A	T	0.138418	0.02902	0.123537	0.745532	0.04831	0.548151	0.0161206	46390605	8.99912e-18	19	2	0.000159234	73.7259	133.663
	rs932784	A	T	A	G	0.201322	0.84	0.022017	0.000280679	1.395	0.547016	0.0361998	103866575	2.69998e-08	13	2	6.68071e-05	30.9292	133.663
	rs9371004	C	T	A	C	-0.0826418	0.0018	0.46429	0.293303	0.04595	0.968746	0.0106825	17601853	1e-14	6	2	0.000129265	59.8483	133.663
Pancreas	rs1047891	A	C	C	T	-0.0786453	1.233	0.31577	0.00358669	0.4272	0.00389045	0.0113921	211540507	5.10035e-12	2	2	0.000102937	47.6578	133.663
	rs10900221	A	G	A	G	0.132763	-0.01422	0.239554	0.165295	0.06273	0.820654	0.0124191	45988597	1.10002e-26	10	2	0.000246803	114.281	133.663
	rs10935751	T	C	T	C	-0.0686018	-0.05764	0.704247	0.976707	0.1541	0.708435	0.0116427	149112810	3.79997e-09	3	2	7.49917e-05	34.7186	133.663
	rs112732186	T	G	G	A	0.0657975	0.004232	0.355734	0.0134803	0.2089	0.983839	0.0110593	43650784	2.69998e-09	2	2	7.64559e-05	35.3965	133.663
	rs11543269	T	C	T	C	-0.0958178	1.324	0.123685	0.999976	5.894	0.822224	0.0161276	55313997	2.80001e-09	18	2	7.62429e-05	35.2979	133.663
	rs11644920	T	A	TA	T	0.0768827	0.00498	0.312722	0.746001	0.05345	0.925763	0.0115644	11645013	2.99985e-11	16	2	9.54666e-05	44.1987	133.663
	rs11691033	A	T	C	T	-0.118772	-1.072	0.684622	0.00011446	2.218	0.628782	0.0114606	44229762	3.59998e-25	2	2	0.00023195	107.402	133.663
	rs11802588	G	C	C	A	0.0651529	0.5408	0.478648	0.000349614	1.254	0.666193	0.0106113	154580895	8.30004e-10	1	2	8.14288e-05	37.699	133.663
	rs11887534	C	G	GA	G	1.15075	-0.125	0.065897	0.00825183	0.2607	0.631684	0.0213565	44066247	1e-200	2	2	0.00623258	2903.35	133.663
	rs1201467	C	G	C	A	-0.101631	-0.07928	0.104519	0.302868	0.05391	0.141416	0.0173562	105432994	4.79999e-09	6	2	7.40612e-05	34.2877	133.663
	rs1293297	C	G	G	A	0.101075	-1.071	0.124744	2.7906e-05	7.303	0.883426	0.0162596	11711473	5.1e-10	8	2	8.34677e-05	38.643	133.663
	rs13427681	C	G	G	A	0.061525	-1.031	0.560954	0.000178104	1.739	0.553478	0.0106856	219167563	8.50002e-09	2	2	7.16073e-05	33.1516	133.663
	rs146652454	T	C	T	C	0.181154	-0.831	0.031145	0.999848	2.047	0.684857	0.0327125	535398	3.09999e-08	7	2	6.62404e-05	30.6668	133.663
	rs150844304	C	A	A	G	0.188524	-1.141	0.025812	2.6072e-05	4.399	0.795298	0.0334253	43726625	1.7e-08	15	2	6.87126e-05	31.8114	133.663
	rs17138478	A	C	G	C	0.10336	18.02	0.128841	3.64106e-05	7.207	0.0124165	0.0158338	36073320	6.70039e-11	17	2	9.20401e-05	42.6121	133.663
	rs1800961	T	C	T	C	0.326906	10.03	0.030964	5.34734e-05	4.549	0.0275423	0.0305991	43042364	1.20005e-26	20	2	0.000246493	114.137	133.663
	rs1801689	C	A	G	A	0.183939	-0.4879	0.030526	0.00292089	0.5099	0.33861	0.0308109	64210580	2.39999e-09	17	2	7.69812e-05	35.6397	133.663
	rs1993453	G	A	G	T	-0.123607	-1.161	0.663394	3.52111e-05	4.691	0.804544	0.0112369	59347184	3.80014e-28	8	2	0.00026131	121	133.663
	rs212099	A	T	T	C	-0.184116	0.2365	0.165284	0.000627355	1.034	0.819049	0.0143194	48389002	7.8001e-38	19	2	0.000356992	165.322	133.663
	rs2288153	T	C	T	C	0.0848139	0.0173	0.245156	0.825006	0.06134	0.777857	0.0123263	6461534	6.00067e-12	7	2	0.00010226	47.3443	133.663
	rs2290846	A	G	A	G	0.135147	0.5233	0.286425	0.995111	0.3393	0.122942	0.0117239	151199080	9.60064e-31	4	2	0.000286962	132.882	133.663
	rs2393776	A	G	A	G	0.103041	-0.03934	0.62005	0.254886	0.05401	0.466337	0.01093	121424406	4.19952e-21	12	2	0.000191944	88.8741	133.663
	rs2393969	C	A	GACC	G	0.0925014	-1.006	0.471447	7.0154e-05	2.911	0.729625	0.010629	65140440	3.19963e-18	10	2	0.000163578	75.7379	133.663
	rs2470048	T	C	G	C	0.0669171	-0.05783	0.708173	0.00439078	0.3712	0.876193	0.0116718	120295405	9.90011e-09	8	2	7.09991e-05	32.87	133.663
	rs2727270	T	C	A	AT	0.0974496	-0.2314	0.115949	0.000448354	1.415	0.870042	0.0165772	61603237	4.09996e-09	11	2	7.46425e-05	34.5569	133.663
	rs2733737	C	T	C	A	-0.0790058	0.03606	0.625019	0.452521	0.04676	0.440555	0.0109923	36045403	6.59933e-13	19	2	0.000111577	51.6581	133.663
	rs2741044	A	G	A	C	0.0666284	0.07899	0.293345	0.535244	0.04664	0.0903649	0.0116502	234579368	1.09999e-08	2	2	7.06489e-05	32.7079	133.663
	rs28473566	A	G	T	G	-0.212423	-0.09889	0.162942	0.0685389	0.1011	0.327944	0.014342	44012206	1.20005e-49	2	2	0.000473653	219.373	133.663
	rs28929474	T	C	T	C	0.486211	0.3027	0.019753	0.998547	0.6263	0.628927	0.0381332	94844947	3.10027e-37	14	2	0.000351053	162.57	133.663
	rs3862794	C	T	A	T	0.0854175	-0.101	0.256545	0.118977	0.07174	0.159111	0.0121502	72538600	2.09991e-12	11	2	0.000106748	49.4224	133.663
	rs41276920	A	G	A	T	-0.125012	9.347	0.087572	4.40741e-05	5.003	0.0616595	0.0187576	90347920	2.70023e-11	15	2	9.59383e-05	44.4171	133.663
	rs41281265	G	A	G	A	0.06178	-0.5475	0.349041	0.00111871	0.6892	0.426973	0.0111686	40720704	3.2e-08	22	2	6.60924e-05	30.5983	133.663
	rs4665972	C	T	G	C	0.0944503	0.2478	0.6045	0.010305	0.2362	0.294103	0.010889	27598097	4.19952e-18	2	2	0.000162497	75.2369	133.663
	rs4681516	C	G	C	T	-0.12953	-0.02584	0.561695	0.334388	0.04937	0.600759	0.0107084	149212125	1.10002e-33	3	2	0.00031596	146.314	133.663
	rs4814175	T	A	C	T	-0.0597813	0.3159	0.607496	0.00387629	0.3979	0.427169	0.0108698	12959094	3.79997e-08	20	2	6.53344e-05	30.2473	133.663
	rs681343	T	C	GA	G	0.118463	-0.08498	0.50785	0.615157	0.0484	0.0790679	0.010585	49206462	4.49987e-29	19	2	0.000270487	125.251	133.663
	rs686030	A	C	C	T	0.154643	-0.3545	0.858629	0.00167783	0.5737	0.536661	0.015235	15304782	3.29989e-24	9	2	0.000222517	103.033	133.663
	rs708686	T	C	G	C	0.0781217	-0.06481	0.2696	0.208576	0.05741	0.258941	0.0119809	5840619	7.00003e-11	19	2	9.18352e-05	42.5173	133.663
	rs714583	A	T	T	C	-0.119795	0.4084	0.230102	0.0158738	0.1862	0.0282488	0.0128366	107473153	1e-20	7	2	0.000188095	87.0913	133.663
	rs72931779	G	C	T	C	0.126555	-0.9713	0.098516	0.000782788	0.9143	0.288071	0.0178185	69833580	1.20005e-12	11	2	0.000108955	50.4443	133.663
	rs76818081	A	G	A	G	0.20717	-0.02251	0.028962	0.244991	0.05417	0.677798	0.0351682	57640005	3.79997e-09	15	2	7.49558e-05	34.702	133.663
	rs7802555	C	A	T	C	-0.184139	5.42	0.140645	0.000120633	2.831	0.0555904	0.0152809	87130350	1.9002e-33	7	2	0.000313576	145.209	133.663
	rs8112972	A	G	T	A	0.138418	0.05726	0.123537	0.154116	0.06454	0.374887	0.0161206	46390605	8.99912e-18	19	2	0.000159234	73.7259	133.663
	rs932784	A	T	C	T	0.201322	0.1228	0.022017	0.0533335	0.1034	0.235288	0.0361998	103866575	2.69998e-08	13	2	6.68071e-05	30.9292	133.663
	rs9371004	C	T	C	T	-0.0826418	-0.01899	0.46429	0.0441982	0.1145	0.8683	0.0106825	17601853	1e-14	6	2	0.000129265	59.8483	133.663
Prostate	rs1047891	A	C	T	A	-0.0786453	-0.03292	0.31577	0.0101161	0.08979	0.714003	0.0113921	211540507	5.10035e-12	2	2	0.000102937	47.6578	133.663
	rs10900221	A	G	A	G	0.132763	1.223	0.239554	0.999941	1.313	0.351722	0.0124191	45988597	1.10002e-26	10	2	0.000246803	114.281	133.663
	rs10935751	T	C	T	C	-0.0686018	-0.01658	0.704247	0.198061	0.02139	0.438329	0.0116427	149112810	3.79997e-09	3	2	7.49917e-05	34.7186	133.663
	rs112732186	T	G	C	CGACCTT	0.0657975	-0.04113	0.355734	0.00658317	0.1083	0.704044	0.0110593	43650784	2.69998e-09	2	2	7.64559e-05	35.3965	133.663
	rs11543269	T	C	T	C	-0.0958178	-0.2624	0.123685	9.59662e-05	1.092	0.810121	0.0161276	55313997	2.80001e-09	18	2	7.62429e-05	35.2979	133.663
	rs11644920	T	A	G	A	0.0768827	2.7	0.312722	6.73725e-05	1.34	0.0438531	0.0115644	11645013	2.99985e-11	16	2	9.54666e-05	44.1987	133.663
	rs11691033	A	T	C	T	-0.118772	0.09808	0.684622	0.00411609	0.1462	0.502458	0.0114606	44229762	3.59998e-25	2	2	0.00023195	107.402	133.663
	rs11802588	G	C	C	A	0.0651529	-0.5039	0.478648	0.000362516	0.463	0.276376	0.0106113	154580895	8.30004e-10	1	2	8.14288e-05	37.699	133.663
	rs11887534	C	G	G	T	1.15075	0.004951	0.065897	0.0982408	0.02834	0.861311	0.0213565	44066247	1e-200	2	2	0.00623258	2903.35	133.663
	rs1201467	C	G	T	G	-0.101631	-1.137	0.104519	5.15065e-05	1.199	0.343005	0.0173562	105432994	4.79999e-09	6	2	7.40612e-05	34.2877	133.663
	rs1293297	C	G	T	C	0.101075	0.2747	0.124744	0.000470842	0.4024	0.49488	0.0162596	11711473	5.1e-10	8	2	8.34677e-05	38.643	133.663
	rs13427681	C	G	A	G	0.061525	0.2914	0.560954	0.000336548	0.4522	0.519159	0.0106856	219167563	8.50002e-09	2	2	7.16073e-05	33.1516	133.663
	rs146652454	T	C	T	C	0.181154	0.00293	0.031145	0.329187	0.01815	0.871746	0.0327125	535398	3.09999e-08	7	2	6.62404e-05	30.6668	133.663
	rs150844304	C	A	G	A	0.188524	0.007459	0.025812	0.0296412	0.04993	0.881252	0.0334253	43726625	1.7e-08	15	2	6.87126e-05	31.8114	133.663
	rs17138478	A	C	A	G	0.10336	-0.02851	0.128841	0.0749541	0.0324	0.378966	0.0158338	36073320	6.70039e-11	17	2	9.20401e-05	42.6121	133.663
	rs1800961	T	C	AT	A	0.326906	-1.148	0.030964	3.03316e-05	1.681	0.494766	0.0305991	43042364	1.20005e-26	20	2	0.000246493	114.137	133.663
	rs1801689	C	A	C	A	0.183939	0.04487	0.030526	0.0403493	0.04333	0.3004	0.0308109	64210580	2.39999e-09	17	2	7.69812e-05	35.6397	133.663
	rs1993453	G	A	G	A	-0.123607	0.6422	0.663394	2.894e-05	1.475	0.663132	0.0112369	59347184	3.80014e-28	8	2	0.00026131	121	133.663
	rs212099	A	T	T	C	-0.184116	-0.008202	0.165284	0.00384185	0.1386	0.952796	0.0143194	48389002	7.8001e-38	19	2	0.000356992	165.322	133.663
	rs2288153	T	C	T	C	0.0848139	-2.725	0.245156	0.999835	0.8138	0.000812831	0.0123263	6461534	6.00067e-12	7	2	0.00010226	47.3443	133.663
	rs2290846	A	G	C	A	0.135147	-0.9232	0.286425	6.06252e-05	1.093	0.398382	0.0117239	151199080	9.60064e-31	4	2	0.000286962	132.882	133.663
	rs2393776	A	G	A	G	0.103041	0.09508	0.62005	0.945497	0.03808	0.0125314	0.01093	121424406	4.19952e-21	12	2	0.000191944	88.8741	133.663
	rs2393969	C	A	G	A	0.0925014	0.05545	0.471447	0.00338871	0.1492	0.710232	0.010629	65140440	3.19963e-18	10	2	0.000163578	75.7379	133.663
	rs2470048	T	C	T	C	0.0669171	-0.2027	0.708173	0.000311725	0.4994	0.684857	0.0116718	120295405	9.90011e-09	8	2	7.09991e-05	32.87	133.663
	rs2727270	T	C	T	C	0.0974496	-0.01837	0.115949	0.0248505	0.05666	0.745762	0.0165772	61603237	4.09996e-09	11	2	7.46425e-05	34.5569	133.663
	rs2733737	C	T	C	T	-0.0790058	-0.0888	0.625019	0.99402	0.1171	0.448332	0.0109923	36045403	6.59933e-13	19	2	0.000111577	51.6581	133.663
	rs2741044	A	G	A	G	0.0666284	-1.034	0.293345	7.61063e-05	1.211	0.393097	0.0116502	234579368	1.09999e-08	2	2	7.06489e-05	32.7079	133.663
	rs28473566	A	G	A	G	-0.212423	0.01529	0.162942	0.92203	0.03221	0.635038	0.014342	44012206	1.20005e-49	2	2	0.000473653	219.373	133.663
	rs28929474	T	C	T	C	0.486211	0.02481	0.019753	0.006082	0.1085	0.819068	0.0381332	94844947	3.10027e-37	14	2	0.000351053	162.57	133.663
	rs3862794	C	T	A	T	0.0854175	-1.161	0.256545	3.95397e-05	1.331	0.383266	0.0121502	72538600	2.09991e-12	11	2	0.000106748	49.4224	133.663
	rs41276920	A	G	G	GTTTTTTT	-0.125012	-0.0103	0.087572	0.815052	0.02366	0.663437	0.0187576	90347920	2.70023e-11	15	2	9.59383e-05	44.4171	133.663
	rs41281265	G	A	G	A	0.06178	0.1715	0.349041	0.00181031	0.2111	0.416486	0.0111686	40720704	3.2e-08	22	2	6.60924e-05	30.5983	133.663
	rs4665972	C	T	C	T	0.0944503	0.1362	0.6045	0.00231729	0.1954	0.485736	0.010889	27598097	4.19952e-18	2	2	0.000162497	75.2369	133.663
	rs4681516	C	G	G	A	-0.12953	-0.2727	0.561695	0.000152276	1.107	0.805323	0.0107084	149212125	1.10002e-33	3	2	0.00031596	146.314	133.663
	rs4814175	T	A	C	T	-0.0597813	-0.1554	0.607496	0.000192344	0.6953	0.823114	0.0108698	12959094	3.79997e-08	20	2	6.53344e-05	30.2473	133.663
	rs681343	T	C	G	T	0.118463	0.008561	0.50785	0.609569	0.01757	0.626181	0.010585	49206462	4.49987e-29	19	2	0.000270487	125.251	133.663
	rs686030	A	C	A	C	0.154643	0.02142	0.858629	0.752647	0.01974	0.277907	0.015235	15304782	3.29989e-24	9	2	0.000222517	103.033	133.663
	rs708686	T	C	T	C	0.0781217	0.03328	0.2696	0.807404	0.02163	0.124022	0.0119809	5840619	7.00003e-11	19	2	9.18352e-05	42.5173	133.663
	rs714583	A	T	CAT	C	-0.119795	1.281	0.230102	0.00015649	0.93	0.168229	0.0128366	107473153	1e-20	7	2	0.000188095	87.0913	133.663
	rs72931779	G	C	C	T	0.126555	0.2575	0.098516	0.00111192	0.257	0.316446	0.0178185	69833580	1.20005e-12	11	2	0.000108955	50.4443	133.663
	rs76818081	A	G	A	G	0.20717	0.1668	0.028962	0.993284	0.1095	0.127732	0.0351682	57640005	3.79997e-09	15	2	7.49558e-05	34.702	133.663
	rs7802555	C	A	A	G	-0.184139	-0.4199	0.140645	0.000626919	0.344	0.222177	0.0152809	87130350	1.9002e-33	7	2	0.000313576	145.209	133.663
	rs8112972	A	G	C	G	0.138418	-0.08678	0.123537	0.000819262	0.3112	0.780369	0.0161206	46390605	8.99912e-18	19	2	0.000159234	73.7259	133.663
	rs932784	A	T	C	G	0.201322	-0.006639	0.022017	0.264931	0.01934	0.731476	0.0361998	103866575	2.69998e-08	13	2	6.68071e-05	30.9292	133.663
	rs9371004	C	T	C	T	-0.0826418	0.7085	0.46429	0.999809	0.6601	0.283074	0.0106825	17601853	1e-14	6	2	0.000129265	59.8483	133.663
Small intestine	rs1047891	A	C	G	A	-0.0786453	0.03854	0.31577	0.100402	0.1615	0.811316	0.0113921	211540507	5.10035e-12	2	2	0.000102937	47.6578	133.663
	rs10900221	A	G	A	G	0.132763	-0.07182	0.239554	0.913497	0.162	0.657658	0.0124191	45988597	1.10002e-26	10	2	0.000246803	114.281	133.663
	rs10935751	T	C	T	C	-0.0686018	0.3925	0.704247	0.976705	0.3011	0.192309	0.0116427	149112810	3.79997e-09	3	2	7.49917e-05	34.7186	133.663
	rs112732186	T	G	G	A	0.0657975	-0.471	0.355734	0.0134767	0.4078	0.248142	0.0110593	43650784	2.69998e-09	2	2	7.64559e-05	35.3965	133.663
	rs11543269	T	C	T	A	-0.0958178	0.3488	0.123685	0.00982793	0.478	0.465586	0.0161276	55313997	2.80001e-09	18	2	7.62429e-05	35.2979	133.663
	rs11644920	T	A	G	A	0.0768827	11.1	0.312722	0.000216845	4.968	0.0254683	0.0115644	11645013	2.99985e-11	16	2	9.54666e-05	44.1987	133.663
	rs11691033	A	T	C	T	-0.118772	-0.9083	0.684622	0.000114448	4.374	0.835507	0.0114606	44229762	3.59998e-25	2	2	0.00023195	107.402	133.663
	rs11802588	G	C	C	A	0.0651529	-1.028	0.478648	0.000349597	2.542	0.685962	0.0106113	154580895	8.30004e-10	1	2	8.14288e-05	37.699	133.663
	rs11887534	C	G	GA	G	1.15075	0.2467	0.065897	0.00825115	0.5079	0.627191	0.0213565	44066247	1e-200	2	2	0.00623258	2903.35	133.663
	rs1201467	C	G	C	A	-0.101631	0.126	0.104519	0.302813	0.1052	0.23126	0.0173562	105432994	4.79999e-09	6	2	7.40612e-05	34.2877	133.663
	rs1293297	C	G	G	A	0.101075	-2.237	0.124744	2.79038e-05	13.47	0.86812	0.0162596	11711473	5.1e-10	8	2	8.34677e-05	38.643	133.663
	rs13427681	C	G	C	T	0.061525	-1.183	0.560954	9.83729e-05	4.909	0.80958	0.0106856	219167563	8.50002e-09	2	2	7.16073e-05	33.1516	133.663
	rs146652454	T	C	T	C	0.181154	1.188	0.031145	0.999848	4.005	0.766832	0.0327125	535398	3.09999e-08	7	2	6.62404e-05	30.6668	133.663
	rs150844304	C	A	C	A	0.188524	-1.043	0.025812	0.00170201	1.123	0.353102	0.0334253	43726625	1.7e-08	15	2	6.87126e-05	31.8114	133.663
	rs17138478	A	C	A	ATATT	0.10336	-0.04355	0.128841	0.00432188	0.7336	0.952665	0.0158338	36073320	6.70039e-11	17	2	9.20401e-05	42.6121	133.663
	rs1800961	T	C	T	C	0.326906	-1.214	0.030964	5.3469e-05	6.716	0.856564	0.0305991	43042364	1.20005e-26	20	2	0.000246493	114.137	133.663
	rs1801689	C	A	C	T	0.183939	-1.221	0.030526	4.43989e-05	7.627	0.872871	0.0308109	64210580	2.39999e-09	17	2	7.69812e-05	35.6397	133.663
	rs1993453	G	A	G	T	-0.123607	-1.303	0.663394	3.52096e-05	8.917	0.883873	0.0112369	59347184	3.80014e-28	8	2	0.00026131	121	133.663
	rs212099	A	T	T	C	-0.184116	-1.125	0.165284	0.000627368	2.023	0.577963	0.0143194	48389002	7.8001e-38	19	2	0.000356992	165.322	133.663
	rs2288153	T	C	T	C	0.0848139	-0.08109	0.245156	0.824994	0.1198	0.498425	0.0123263	6461534	6.00067e-12	7	2	0.00010226	47.3443	133.663
	rs2290846	A	G	A	G	0.135147	-0.898	0.286425	0.995111	0.6599	0.17362	0.0117239	151199080	9.60064e-31	4	2	0.000286962	132.882	133.663
	rs2393776	A	G	A	G	0.103041	-1.433	0.62005	0.000249555	3.471	0.679829	0.01093	121424406	4.19952e-21	12	2	0.000191944	88.8741	133.663
	rs2393969	C	A	G	A	0.0925014	-1.32	0.471447	7.82146e-05	5.92	0.823531	0.010629	65140440	3.19963e-18	10	2	0.000163578	75.7379	133.663
	rs2470048	T	C	G	C	0.0669171	2.337	0.708173	0.00439031	0.8187	0.00430527	0.0116718	120295405	9.90011e-09	8	2	7.09991e-05	32.87	133.663
	rs2727270	T	C	T	C	0.0974496	-5.661	0.115949	0.999663	2.912	0.05188	0.0165772	61603237	4.09996e-09	11	2	7.46425e-05	34.5569	133.663
	rs2733737	C	T	C	A	-0.0790058	0.00108	0.625019	0.4525	0.09123	0.990558	0.0109923	36045403	6.59933e-13	19	2	0.000111577	51.6581	133.663
	rs2741044	A	G	A	C	0.0666284	0.07975	0.293345	0.535312	0.09098	0.380715	0.0116502	234579368	1.09999e-08	2	2	7.06489e-05	32.7079	133.663
	rs28473566	A	G	T	G	-0.212423	-0.04475	0.162942	0.0685387	0.1973	0.820578	0.014342	44012206	1.20005e-49	2	2	0.000473653	219.373	133.663
	rs28929474	T	C	T	C	0.486211	-0.1239	0.019753	0.192489	0.1148	0.280673	0.0381332	94844947	3.10027e-37	14	2	0.000351053	162.57	133.663
	rs3862794	C	T	C	T	0.0854175	1.067	0.256545	0.999781	3.245	0.742335	0.0121502	72538600	2.09991e-12	11	2	0.000106748	49.4224	133.663
	rs41276920	A	G	A	G	-0.125012	-1.181	0.087572	0.998844	1.472	0.422182	0.0187576	90347920	2.70023e-11	15	2	9.59383e-05	44.4171	133.663
	rs41281265	G	A	G	A	0.06178	-0.04251	0.349041	0.0656189	0.1918	0.824575	0.0111686	40720704	3.2e-08	22	2	6.60924e-05	30.5983	133.663
	rs4665972	C	T	G	C	0.0944503	-0.5516	0.6045	0.0103068	0.4596	0.230091	0.010889	27598097	4.19952e-18	2	2	0.000162497	75.2369	133.663
	rs4681516	C	G	C	T	-0.12953	0.008732	0.561695	0.334401	0.09631	0.927748	0.0107084	149212125	1.10002e-33	3	2	0.00031596	146.314	133.663
	rs4814175	T	A	C	T	-0.0597813	-0.4173	0.607496	0.00387614	0.7787	0.592107	0.0108698	12959094	3.79997e-08	20	2	6.53344e-05	30.2473	133.663
	rs681343	T	C	GA	G	0.118463	0.0152	0.50785	0.615202	0.09445	0.872188	0.010585	49206462	4.49987e-29	19	2	0.000270487	125.251	133.663
	rs686030	A	C	C	T	0.154643	1.903	0.858629	0.00167776	1.134	0.0933254	0.015235	15304782	3.29989e-24	9	2	0.000222517	103.033	133.663
	rs708686	T	C	T	C	0.0781217	-0.06532	0.2696	0.307592	0.09822	0.506058	0.0119809	5840619	7.00003e-11	19	2	9.18352e-05	42.5173	133.663
	rs714583	A	T	T	C	-0.119795	0.2985	0.230102	0.0158727	0.3631	0.411055	0.0128366	107473153	1e-20	7	2	0.000188095	87.0913	133.663
	rs72931779	G	C	T	C	0.126555	-0.02057	0.098516	0.874199	0.1388	0.882165	0.0178185	69833580	1.20005e-12	11	2	0.000108955	50.4443	133.663
	rs76818081	A	G	G	T	0.20717	-1.122	0.028962	0.00036751	2.616	0.667882	0.0351682	57640005	3.79997e-09	15	2	7.49558e-05	34.702	133.663
	rs7802555	C	A	T	C	-0.184139	-1.416	0.140645	0.00012063	4.912	0.773036	0.0152809	87130350	1.9002e-33	7	2	0.000313576	145.209	133.663
	rs8112972	A	G	T	A	0.138418	-0.06136	0.123537	0.154095	0.1259	0.625893	0.0161206	46390605	8.99912e-18	19	2	0.000159234	73.7259	133.663
	rs932784	A	T	A	C	0.201322	-1.375	0.022017	7.52863e-05	6.045	0.820087	0.0361998	103866575	2.69998e-08	13	2	6.68071e-05	30.9292	133.663
	rs9371004	C	T	C	T	-0.0826418	0.1339	0.46429	0.0442031	0.2237	0.549541	0.0106825	17601853	1e-14	6	2	0.000129265	59.8483	133.663
Stomach	rs1047891	A	C	G	A	-0.0786453	-1.07	0.31577	0.000116397	2.581	0.678422	0.0113921	211540507	5.10035e-12	2	2	0.000102937	47.6578	133.663
	rs10900221	A	G	G	C	0.132763	0.02528	0.239554	0.330908	0.05486	0.644911	0.0124191	45988597	1.10002e-26	10	2	0.000246803	114.281	133.663
	rs10935751	T	C	T	C	-0.0686018	0.01202	0.704247	0.976701	0.1706	0.943822	0.0116427	149112810	3.79997e-09	3	2	7.49917e-05	34.7186	133.663
	rs112732186	T	G	G	A	0.0657975	-0.1273	0.355734	0.0134773	0.2306	0.580898	0.0110593	43650784	2.69998e-09	2	2	7.64559e-05	35.3965	133.663
	rs11543269	T	C	C	G	-0.0958178	-1.125	0.123685	0.000121792	2.591	0.664202	0.0161276	55313997	2.80001e-09	18	2	7.62429e-05	35.2979	133.663
	rs11644920	T	A	C	T	0.0768827	0.1745	0.312722	0.0468936	0.1217	0.151391	0.0115644	11645013	2.99985e-11	16	2	9.54666e-05	44.1987	133.663
	rs11691033	A	T	C	T	-0.118772	-1.107	0.684622	0.000114396	2.465	0.653281	0.0114606	44229762	3.59998e-25	2	2	0.00023195	107.402	133.663
	rs11802588	G	C	C	A	0.0651529	-1.021	0.478648	0.000349568	1.416	0.470869	0.0106113	154580895	8.30004e-10	1	2	8.14288e-05	37.699	133.663
	rs11887534	C	G	GA	G	1.15075	-0.05507	0.065897	0.00825139	0.2861	0.847383	0.0213565	44066247	1e-200	2	2	0.00623258	2903.35	133.663
	rs1201467	C	G	G	A	-0.101631	0.02826	0.104519	0.32051	0.05508	0.607855	0.0173562	105432994	4.79999e-09	6	2	7.40612e-05	34.2877	133.663
	rs1293297	C	G	A	G	0.101075	-1.19	0.124744	4.55271e-05	4.175	0.775532	0.0162596	11711473	5.1e-10	8	2	8.34677e-05	38.643	133.663
	rs13427681	C	G	C	G	0.061525	0.04744	0.560954	0.903008	0.08716	0.586273	0.0106856	219167563	8.50002e-09	2	2	7.16073e-05	33.1516	133.663
	rs146652454	T	C	T	C	0.181154	-0.03305	0.031145	0.152091	0.07185	0.645506	0.0327125	535398	3.09999e-08	7	2	6.62404e-05	30.6668	133.663
	rs150844304	C	A	C	A	0.188524	-0.08038	0.025812	0.0547328	0.1154	0.485959	0.0334253	43726625	1.7e-08	15	2	6.87126e-05	31.8114	133.663
	rs17138478	A	C	C	T	0.10336	-0.4494	0.128841	0.000290893	1.635	0.78343	0.0158338	36073320	6.70039e-11	17	2	9.20401e-05	42.6121	133.663
	rs1800961	T	C	T	C	0.326906	-1.224	0.030964	5.34727e-05	3.739	0.743361	0.0305991	43042364	1.20005e-26	20	2	0.000246493	114.137	133.663
	rs1801689	C	A	C	A	0.183939	0.07619	0.030526	0.408932	0.05221	0.144477	0.0308109	64210580	2.39999e-09	17	2	7.69812e-05	35.6397	133.663
	rs1993453	G	A	G	T	-0.123607	1.068	0.663394	0.000881239	0.9114	0.241379	0.0112369	59347184	3.80014e-28	8	2	0.00026131	121	133.663
	rs212099	A	T	T	C	-0.184116	0.4022	0.165284	0.000627358	1.142	0.724603	0.0143194	48389002	7.8001e-38	19	2	0.000356992	165.322	133.663
	rs2288153	T	C	T	C	0.0848139	-0.2095	0.245156	0.0130356	0.2415	0.385656	0.0123263	6461534	6.00067e-12	7	2	0.00010226	47.3443	133.663
	rs2290846	A	G	A	G	0.135147	-0.2576	0.286425	0.995111	0.3732	0.490117	0.0117239	151199080	9.60064e-31	4	2	0.000286962	132.882	133.663
[truncated: 249 more rows]

## Sheet: S2.3
The single SNP's effect estimated in cholecystectomy to the risk of pan-cancers of FinnGen database.
[truncated: 1,453 more rows]

[truncated: 5 more sheets: S2.4, S2.5, S2.6, S2.7, S2.8]
