# Supplementary material for: Investigating causal links between gallstones, cholecystectomy, and 33 site-specific cancers: a Mendelian randomization post-meta-analysis study
Source: BMC Cancer. 2024 Sep 27;24:1192. doi: 10.1186/s12885-024-12906-2 (PMC11437614; doi:10.1186/s12885-024-12906-2)
Supplement: Supplementary file 3 — Supplementary Material 3 [file 12885_2024_12906_MOESM3_ESM.xlsx]

## Sheet: Content
Content
S3.1. The resluts of MVMR analysis between cholelithiasis&cholecystectomy to the pancancers in FinnGen database.
S3.2. The resluts of MVMR analysis between cholelithiasis&cholecystectomy to the pancancers in UKB database.

## Sheet: S3.1
The resluts of MVMR analysis between cholelithiasis&cholecystectomy to the pancancers in FinnGen database.
id	outcome.id	SNPs	IVW-pvalue	IVW-OR	IVW-95%LowerOR	IVW-95%UpperOR	MR-egger-pvalue	MR-egger-OR	MR-egger-95%LowerOR	MR-egger-95%UpperOR	MVMedian-pvalue	MVMedian-OR	MVMedian-95%LowerOR	MVMedian-95%UpperOR	IVWheter-Q	IVWheter-pvalue	MReggerheter-Q	MReggerheter-pvalue	MReggerint	MReggerintp
ukb-b-6235	finngen_R10_C3_OTHER_SKIN_EXALLC.gz	35	0.000802285	1.6282	1.22438	2.1652	0.000964415	1.62819	1.21897	2.17479	0.00361997	1.53477	1.15004	2.04819	39.009	0.217695	39.0089	0.183716	1.98559e-05	0.995412
ukb-b-18700	finngen_R10_C3_OTHER_SKIN_EXALLC.gz	35	0.00171424	0.620869	0.460907	0.836346	0.00209848	0.620819	0.458185	0.84118	0.00682386	0.660589	0.489184	0.892053	39.009	0.217695	39.0089	0.183716	1.98559e-05	0.995412
ukb-b-18700	finngen_R10_C3_SMALL_INTESTINE_EXALLC.gz	35	0.00981432	7.24972	1.61186	32.6073	0.0116088	6.98491	1.54378	31.6036	0.197007	2.71537	0.595308	12.3855	30.1307	0.610719	29.8337	0.576605	0.0093835	0.585793
ukb-b-6235	finngen_R10_C3_SMALL_INTESTINE_EXALLC.gz	35	0.0137941	0.164093	0.0389378	0.691528	0.0136116	0.163508	0.0387966	0.6891	0.288959	0.453357	0.105056	1.9564	30.1307	0.610719	29.8337	0.576605	0.0093835	0.585793
ukb-b-6235	finngen_R8_C3_CLL_EXALLC.gz	35	0.0532649	0.220507	0.0475986	1.02153	0.0567357	0.220253	0.0464509	1.04436	0.0233223	0.17186	0.0375188	0.78723	35.6687	0.343962	35.6419	0.300931	0.00289378	0.876726
ukb-b-18700	finngen_R8_C3_CLL_EXALLC.gz	35	0.0588826	4.68536	0.943658	23.2633	0.0657982	4.63188	0.904695	23.7144	0.0352243	5.55878	1.12608	27.4403	35.6687	0.343962	35.6419	0.300931	0.00289378	0.876726
ukb-b-6235	finngen_R10_C3_BRONCHUS_LUNG_EXALLC.gz	35	0.0773122	1.60579	0.949443	2.71588	0.0817118	1.60457	0.942208	2.73256	0.441994	1.2104	0.743903	1.96943	49.3687	0.0333952	49.133	0.0269712	0.00249789	0.695228
ukb-b-18700	finngen_R10_C3_BRONCHUS_LUNG_EXALLC.gz	35	0.117571	0.644988	0.372429	1.11702	0.115472	0.638473	0.365182	1.11629	0.549421	0.857044	0.517185	1.42024	49.3687	0.0333952	49.133	0.0269712	0.00249789	0.695228
ukb-b-6235	finngen_R10_C3_BONE_CARTILAGE_EXALLC.gz	35	0.141875	5.17905	0.57699	46.487	0.143706	5.14056	0.572655	46.1453	0.0126952	18.2349	1.85893	178.872	30.353	0.599569	29.7592	0.580422	0.020256	0.440944
ukb-b-18700	finngen_R10_C3_BONE_CARTILAGE_EXALLC.gz	35	0.146327	0.182691	0.0184319	1.81078	0.129629	0.168519	0.0168468	1.68571	0.0115768	0.0461989	0.00424601	0.502668	30.353	0.599569	29.7592	0.580422	0.020256	0.440944
ukb-b-6235	finngen_R10_C3_MELANOMA_EXALLC.gz	35	0.147839	1.46029	0.874447	2.43863	0.149751	1.45772	0.87289	2.43438	0.167278	1.42496	0.862019	2.35553	26.1297	0.796455	25.5224	0.784335	0.0047792	0.435801
ukb-b-6235	finngen_R10_C3_PROSTATE_EXALLC.gz	35	0.152859	1.42857	0.876022	2.32965	0.158437	1.42721	0.870547	2.33981	0.256878	1.2477	0.851071	1.82916	81.7106	5.17437e-06	80.9607	4.01696e-06	0.00321739	0.58616
ukb-b-18700	finngen_R10_C3_PROSTATE_EXALLC.gz	35	0.168125	0.698098	0.418747	1.16381	0.159374	0.689047	0.41016	1.15756	0.279571	0.803554	0.540555	1.19451	81.7106	5.17437e-06	80.9607	4.01696e-06	0.00321739	0.58616
ukb-b-6235	finngen_R10_C3_KIDNEY_NOTRENALPELVIS_EXALLC.gz	35	0.229861	1.51993	0.767402	3.01038	0.231644	1.51752	0.766169	3.00571	0.117384	1.73859	0.870038	3.47419	29.6225	0.636056	29.3586	0.600903	0.00420298	0.607426
ukb-b-18700	finngen_R10_C3_MELANOMA_EXALLC.gz	35	0.230122	0.720237	0.421399	1.231	0.206056	0.706687	0.412594	1.21041	0.260775	0.740068	0.43795	1.2506	26.1297	0.796455	25.5224	0.784335	0.0047792	0.435801
ukb-b-18700	finngen_R10_C3_ORALCAVITY_EXALLC.gz	35	0.238881	0.48717	0.14721	1.61221	0.196172	0.452747	0.136143	1.50562	0.81838	0.866813	0.25591	2.93605	28.5097	0.690352	26.7462	0.729699	0.0182161	0.184198
ukb-b-6235	finngen_R8_C3_LARYNX_EXALLC.gz	35	0.271714	2.94508	0.429126	20.212	0.231124	2.86308	0.511795	16.0166	0.096461	4.97345	0.750266	32.9686	42.0948	0.133284	32.6114	0.43673	0.0633199	0.00228455
ukb-b-6235	finngen_R10_C3_ORALCAVITY_EXALLC.gz	35	0.277053	1.8871	0.600461	5.93067	0.281769	1.87547	0.596741	5.89436	0.793597	1.17001	0.360879	3.79333	28.5097	0.690352	26.7462	0.729699	0.0182161	0.184198
ukb-b-6235	finngen_R10_C3_BLADDER_EXALLC.gz	35	0.281651	1.48782	0.721803	3.06679	0.286581	1.48184	0.718876	3.05458	0.519545	1.25447	0.629246	2.50092	29.9587	0.619319	28.8125	0.62867	0.00929376	0.284333
ukb-b-18700	finngen_R10_C3_KIDNEY_NOTRENALPELVIS_EXALLC.gz	35	0.296813	0.68372	0.33471	1.39665	0.27799	0.672386	0.328228	1.3774	0.155751	0.593948	0.2893	1.2194	29.6225	0.636056	29.3586	0.600903	0.00420298	0.607426
ukb-b-18700	finngen_R8_HLP_C3_AML.gz	35	0.298867	4.27675	0.275681	66.347	0.302861	4.34491	0.265665	71.0605	0.734831	1.5893	0.108865	23.2018	41.7354	0.141571	41.715	0.11682	-0.00398773	0.90041
ukb-b-18700	finngen_R8_C3_LARYNX_EXALLC.gz	35	0.324608	0.363619	0.048577	2.72185	0.170464	0.282704	0.0464285	1.72139	0.201746	0.278776	0.0392224	1.98141	42.0948	0.133284	32.6114	0.43673	0.0633199	0.00228455
ukb-b-6235	finngen_R8_HLP_C3_AML.gz	35	0.342593	0.280794	0.0203793	3.86888	0.350501	0.281228	0.019608	4.03352	0.779629	0.693398	0.0533423	9.01349	41.7354	0.141571	41.715	0.11682	-0.00398773	0.90041
ukb-b-18700	finngen_R10_C3_BREAST_EXALLC.gz	35	0.351515	0.855677	0.61646	1.18772	0.396881	0.86688	0.622913	1.2064	0.382495	0.879813	0.660059	1.17273	46.6041	0.0585177	45.5431	0.0569722	-0.00324841	0.387903
ukb-b-6235	finngen_R10_C3_COLORECTAL_ADENO_EXALLC.gz	35	0.351629	1.40099	0.689121	2.84822	0.357752	1.39817	0.684446	2.85614	0.574546	1.18953	0.64894	2.18045	80.835	6.82417e-06	79.4434	6.52423e-06	0.00639364	0.454048
ukb-b-18700	finngen_R10_C3_BLADDER_EXALLC.gz	35	0.352561	0.698669	0.328051	1.488	0.307372	0.673495	0.315289	1.43866	0.598631	0.824436	0.401753	1.69183	29.9587	0.619319	28.8125	0.62867	0.00929376	0.284333
ukb-b-6235	finngen_R10_C3_PANCREAS_EXALLC.gz	35	0.369938	1.53058	0.603601	3.88116	0.373899	1.5261	0.601064	3.87477	0.435972	1.41665	0.589771	3.40286	42.2381	0.130086	41.0695	0.130705	0.0106035	0.339966
ukb-b-18700	finngen_R10_C3_PANCREAS_EXALLC.gz	35	0.390952	0.653317	0.247026	1.72784	0.347702	0.625942	0.235429	1.66421	0.417174	0.685172	0.274872	1.70793	42.2381	0.130086	41.0695	0.130705	0.0106035	0.339966
ukb-b-18700	finngen_R10_C3_BILIARY_GALLBLADDER_EXALLC.gz	35	0.41089	1.55423	0.543306	4.44615	0.325976	1.67492	0.598458	4.68763	0.302485	1.77406	0.596649	5.27493	36.5509	0.307205	33.7248	0.384022	-0.0187815	0.101519
ukb-b-18700	finngen_R10_C3_COLORECTAL_ADENO_EXALLC.gz	35	0.412992	0.733646	0.349488	1.54007	0.380276	0.71494	0.337848	1.51292	0.644116	0.862264	0.459802	1.617	80.835	6.82417e-06	79.4434	6.52423e-06	0.00639364	0.454048
ukb-b-6235	finngen_R10_C3_VULVA_EXALLC.gz	35	0.416486	2.62317	0.25617	26.8611	0.413072	2.64187	0.257984	27.054	0.146886	5.12392	0.563411	46.5992	25.5456	0.819555	24.7087	0.817654	-0.0253929	0.360276
ukb-b-18700	finngen_R10_C3_NONHODGKIN_EXALLC.gz	35	0.418375	0.646073	0.224275	1.86115	0.415781	0.643396	0.222426	1.86111	0.966504	1.02271	0.358577	2.9169	23.1133	0.899914	23.1058	0.874935	0.00105501	0.930655
ukb-b-18700	finngen_R10_C3_VULVA_EXALLC.gz	35	0.431998	0.377302	0.0331748	4.29112	0.483892	0.418144	0.0364018	4.80318	0.117006	0.159038	0.01596	1.58477	25.5456	0.819555	24.7087	0.817654	-0.0253929	0.360276
ukb-b-6235	finngen_R10_C3_BREAST_EXALLC.gz	35	0.439299	1.13177	0.827016	1.54884	0.437168	1.13298	0.826882	1.55239	0.498666	1.09916	0.835814	1.44549	46.6041	0.0585177	45.5431	0.0569722	-0.00324841	0.387903
ukb-b-6235	finngen_R10_C3_NONHODGKIN_EXALLC.gz	35	0.444188	1.48459	0.539531	4.08503	0.444728	1.48392	0.539262	4.0834	0.941494	0.963146	0.353332	2.62543	23.1133	0.899914	23.1058	0.874935	0.00105501	0.930655
ukb-b-18700	finngen_R10_C3_CERVIX_UTERI_EXALLC.gz	35	0.467988	1.9214	0.32936	11.209	0.470102	1.93976	0.321324	11.7098	0.0761122	4.72885	0.849432	26.3258	33.4219	0.446777	33.408	0.39873	-0.00236075	0.907949
ukb-b-18700	finngen_R8_C3_CML_EXALLC.gz	35	0.482815	3.67026	0.0971763	138.622	0.50637	3.50236	0.0868407	141.253	0.86559	0.736506	0.0213365	25.4231	34.5665	0.392919	34.4788	0.350073	0.0119867	0.775316
ukb-b-6235	finngen_R10_CD2_MULTIPLE_MYELOMA_PLASMA_CELL_EXALLC.gz	35	0.487187	1.37832	0.557499	3.40766	0.483387	1.38221	0.559054	3.41738	0.224439	1.75002	0.709433	4.31694	30.409	0.596757	29.8798	0.574248	-0.00787733	0.466936
ukb-b-6235	finngen_R10_C3_BRAIN_EXALLC.gz	35	0.488648	0.665057	0.209634	2.10987	0.49122	0.666184	0.209563	2.11775	0.161849	0.446413	0.144204	1.38197	32.3115	0.501206	32.1116	0.461219	-0.00614347	0.655337
ukb-b-18700	finngen_R10_CD2_MULTIPLE_MYELOMA_PLASMA_CELL_EXALLC.gz	35	0.509453	0.727293	0.282381	1.8732	0.553697	0.750508	0.290295	1.94031	0.264945	0.585608	0.228567	1.50037	30.409	0.596757	29.8798	0.574248	-0.00787733	0.466936
ukb-b-6235	finngen_R8_C3_CML_EXALLC.gz	35	0.52401	0.323282	0.0100236	10.4266	0.528063	0.321689	0.00949211	10.9021	0.804617	1.53094	0.0524206	44.7111	34.5665	0.392919	34.4788	0.350073	0.0119867	0.775316
ukb-b-6235	finngen_R10_C3_BILIARY_GALLBLADDER_EXALLC.gz	35	0.539529	0.730082	0.267234	1.99458	0.531643	0.731347	0.274382	1.94936	0.411877	0.643439	0.224453	1.84454	36.5509	0.307205	33.7248	0.384022	-0.0187815	0.101519
ukb-b-18700	finngen_R10_C3_EYE_ADNEXA_EXALLC.gz	35	0.554204	2.10535	0.178609	24.8168	0.509811	2.31024	0.19155	27.8633	0.200989	4.44343	0.451774	43.7035	37.4786	0.271119	36.7214	0.259173	-0.0230154	0.416621
ukb-b-6235	finngen_R10_C3_EYE_ADNEXA_EXALLC.gz	35	0.557273	0.493212	0.0465466	5.22611	0.563035	0.496513	0.0462846	5.32629	0.138095	0.18965	0.0210674	1.70724	37.4786	0.271119	36.7214	0.259173	-0.0230154	0.416621
ukb-b-6235	finngen_R10_C3_HEPATOCELLU_CARC_EXALLC.gz	35	0.567516	1.53973	0.350613	6.7618	0.567454	1.53984	0.350638	6.76227	0.497316	1.59826	0.412625	6.1907	22.5166	0.915468	22.4716	0.894276	-0.00364183	0.832013
ukb-b-6235	finngen_R10_C3_CERVIX_UTERI_EXALLC.gz	35	0.568891	0.612362	0.113295	3.30982	0.575275	0.612786	0.110481	3.39883	0.112779	0.263285	0.0505942	1.37009	33.4219	0.446777	33.408	0.39873	-0.00236075	0.907949
ukb-b-18700	finngen_R10_C3_BRAIN_EXALLC.gz	35	0.595354	1.38685	0.414833	4.63642	0.570097	1.4215	0.422255	4.78544	0.200112	2.16128	0.664779	7.02661	32.3115	0.501206	32.1116	0.461219	-0.00614347	0.655337
ukb-b-18700	finngen_R10_C3_OESOPHAGUS_EXALLC.gz	35	0.682349	1.40826	0.273291	7.25666	0.769608	1.27489	0.250988	6.47576	0.643656	0.698298	0.152491	3.19769	45.9414	0.0665326	43.4315	0.0855753	0.0251773	0.173867
ukb-b-6235	finngen_R10_C3_CORPUS_UTERI_EXALLC.gz	35	0.705992	1.18111	0.497388	2.80471	0.708206	1.1823	0.491879	2.84183	0.651544	1.21823	0.517212	2.86939	45.0731	0.0784233	44.9408	0.0641484	-0.00321315	0.758936
ukb-b-6235	finngen_R10_C3_TESTIS_EXALLC.gz	35	0.706448	0.719138	0.129318	3.99914	0.71113	0.719502	0.126004	4.10848	0.970499	0.968927	0.18187	5.16204	37.942	0.254127	37.9342	0.216941	-0.00169953	0.93533
ukb-b-6235	finngen_R10_C3_OESOPHAGUS_EXALLC.gz	35	0.712569	0.744669	0.155162	3.5739	0.699961	0.737484	0.156728	3.47024	0.675814	1.36224	0.3199	5.80084	45.9414	0.0665326	43.4315	0.0855753	0.0251773	0.173867
ukb-b-18700	finngen_R10_C3_CORPUS_UTERI_EXALLC.gz	35	0.724368	0.849906	0.344186	2.09869	0.749819	0.860943	0.342997	2.16102	0.643262	0.809415	0.330793	1.98055	45.0731	0.0784233	44.9408	0.0641484	-0.00321315	0.758936
ukb-b-6235	finngen_R10_C3_HYPOPHARYNX_EXALLC.gz	35	0.726861	1.80464	0.0657265	49.5498	0.711815	1.86025	0.0690767	50.0967	0.772966	1.61352	0.0625457	41.6246	33.3924	0.4482	29.8713	0.574683	-0.0737881	0.0605898
ukb-b-18700	finngen_R10_C3_TESTIS_EXALLC.gz	35	0.733579	1.36526	0.227294	8.20051	0.732904	1.37483	0.220923	8.55572	0.996096	1.00437	0.174884	5.76819	37.942	0.254127	37.9342	0.216941	-0.00169953	0.93533
ukb-b-18700	finngen_R10_C3_NASOPHARYNX_EXALLC.gz	35	0.733594	2.01691	0.0354856	114.636	0.840837	1.50267	0.0282295	79.9877	0.360188	0.150417	0.00260028	8.70113	34.368	0.402063	31.689	0.482243	0.0737785	0.101684
ukb-b-6235	finngen_R10_C3_NASOPHARYNX_EXALLC.gz	35	0.752127	0.536445	0.0112467	25.5874	0.738392	0.524478	0.0118831	23.1486	0.304666	7.86208	0.153308	403.191	34.368	0.402063	31.689	0.482243	0.0737785	0.101684
ukb-b-18700	finngen_R10_C3_HEPATOCELLU_CARC_EXALLC.gz	35	0.781205	0.803047	0.170815	3.77534	0.795942	0.814671	0.172305	3.85183	0.757674	0.799955	0.193768	3.30254	22.5166	0.915468	22.4716	0.894276	-0.00364183	0.832013
ukb-b-18700	finngen_R10_C3_HYPOPHARYNX_EXALLC.gz	35	0.83444	0.691232	0.0216617	22.0574	0.964161	0.923832	0.0291572	29.2712	0.908032	0.819971	0.0282656	23.787	33.3924	0.4482	29.8713	0.574683	-0.0737881	0.0605898
ukb-b-18700	finngen_R10_C3_THYROID_GLAND_EXALLC.gz	35	0.879263	0.932964	0.381097	2.28399	0.855667	0.918961	0.36966	2.2845	0.539133	1.30302	0.55986	3.03266	42.1832	0.131303	41.9993	0.111088	0.00388053	0.70816
ukb-b-6235	finngen_R10_C3_STOMACH_EXALLC.gz	35	0.881266	1.06941	0.443316	2.57973	0.882388	1.06873	0.443016	2.5782	0.817287	1.09959	0.491419	2.46042	20.5808	0.954776	20.5596	0.940854	0.00153377	0.884279
ukb-b-6235	finngen_R10_C3_THYROID_GLAND_EXALLC.gz	35	0.88223	1.06687	0.453076	2.5122	0.886723	1.06511	0.447188	2.53686	0.411406	0.710946	0.314994	1.60461	42.1832	0.131303	41.9993	0.111088	0.00388053	0.70816
ukb-b-18700	finngen_R10_C3_STOMACH_EXALLC.gz	35	0.924553	0.956501	0.381007	2.40126	0.914672	0.950739	0.377355	2.39537	0.802151	0.898238	0.387974	2.0796	20.5808	0.954776	20.5596	0.940854	0.00153377	0.884279
ukb-b-6235	finngen_R10_C3_OVARY_EXALLC.gz	35	0.947697	0.966109	0.344851	2.70658	0.934013	0.958416	0.350664	2.61949	0.924165	1.05137	0.374799	2.94926	34.6442	0.389371	30.842	0.525048	0.0234018	0.0511864
ukb-b-18700	finngen_R10_CD2_HODGKIN_LYMPHOMA_EXALLC.gz	35	0.953462	1.04087	0.27108	3.99666	0.922788	1.06997	0.272509	4.20113	0.351407	0.535747	0.144171	1.99087	42.621	0.121839	42.3659	0.104035	-0.00684147	0.660718
ukb-b-18700	finngen_R10_C3_OVARY_EXALLC.gz	35	0.977876	1.01535	0.345908	2.98038	0.885002	0.925095	0.322075	2.65715	0.958487	1.02884	0.3527	3.00116	34.6442	0.389371	30.842	0.525048	0.0234018	0.0511864
ukb-b-6235	finngen_R10_CD2_HODGKIN_LYMPHOMA_EXALLC.gz	35	0.984898	1.01251	0.279475	3.66822	0.982501	1.01469	0.275611	3.73571	0.361147	1.79898	0.510096	6.34457	42.621	0.121839	42.3659	0.104035	-0.00684147	0.660718

## Sheet: S3.2
The resluts of MVMR analysis between cholelithiasis&cholecystectomy to the pancancers in UKB database.
id	outcome.id	SNPs	IVW-pvalue	IVW-OR	IVW-95%LowerOR	IVW-95%UpperOR	MR-egger-pvalue	MR-egger-OR	MR-egger-95%LowerOR	MR-egger-95%UpperOR	MVMedian-pvalue	MVMedian-OR	MVMedian-95%LowerOR	MVMedian-95%UpperOR	IVWheter-Q	IVWheter-pvalue	MReggerheter-Q	MReggerheter-pvalue	MReggerint	MReggerintp
ukb-b-18700	Acute myelocytic leukemia.tsv	10	0.38155	17.6982	0.0283601	11044.6	0.105454	96357	0.0891567	1.04139e+11	0.891122	2.65067	2.29861e-06	3.05665e+06	6.09056	0.637088	4.2153	0.754672	-0.754777	0.170874
ukb-b-6235	Oral_cavity_cancer.tsv	31	0.0820437	0.232186	0.0447772	1.20396	0.0820433	0.227112	0.0427216	1.20735	0.0561795	0.230337	0.05104	1.03948	46.3627	0.0215881	45.9916	0.0174631	-0.0097387	0.634547
ukb-b-18700	Oral_cavity_cancer.tsv	31	0.0894119	4.40481	0.795912	24.3775	0.0835269	4.71993	0.814061	27.3661	0.0637813	4.36664	0.918952	20.7492	46.3627	0.0215881	45.9916	0.0174631	-0.0097387	0.634547
ukb-b-18700	Vulva.tsv	8	0.112145	1.58338e-05	1.89219e-11	13.2497	0.110948	3.42462e-07	3.84094e-15	30.5342	0.0743814	1.63548e-09	3.64655e-19	7.33512	2.42799	0.876438	2.04938	0.842271	0.361342	0.538349
ukb-b-6235	Vulva.tsv	8	0.116841	8934.57	0.102985	7.75124e+08	0.126361	7215.79	0.0814983	6.38879e+08	0.0929911	9.89505e+06	0.0681167	1437415065368250	2.42799	0.876438	2.04938	0.842271	0.361342	0.538349
ukb-b-6235	Non-Hodgkin lymphoma.tsv	8	0.143237	4.63528	0.59462	36.1337	0.327547	2.98523	0.334285	26.6587	0.337128	7.61782	0.120547	481.398	2.72655	0.842301	1.4367	0.920256	0.0944162	0.256077
ukb-b-6235	Testis.tsv	8	0.147299	0.00937899	1.69607e-05	5.18643	0.148836	0.00944259	1.68246e-05	5.29953	0.809372	0.396739	0.000216991	725.384	3.48813	0.745548	3.4872	0.625326	-0.00995239	0.975587
ukb-b-18700	Testis.tsv	8	0.176682	185.307	0.0950149	361403	0.301866	205.735	0.00835008	5.06905e+06	0.915552	1.62852	0.000198165	13383.2	3.48813	0.745548	3.4872	0.625326	-0.00995239	0.975587
ukb-b-18700	Non-Hodgkin lymphoma.tsv	8	0.202036	0.239966	0.026783	2.15001	0.0982539	0.125109	0.0106456	1.47031	0.461108	0.194266	0.00248882	15.1634	2.72655	0.842301	1.4367	0.920256	0.0944162	0.256077
ukb-b-6235	Chronic myeloid leukemia.tsv	10	0.223656	0.00191083	7.98159e-08	45.7461	0.223965	0.0019188	8.01484e-08	45.9374	0.460411	0.000516301	9.65943e-13	275965	1.85556	0.985124	1.42768	0.984708	0.555571	0.513034
ukb-b-18700	Chronic myeloid leukemia.tsv	10	0.236078	404.262	0.019709	8.29203e+06	0.975932	0.719215	3.60797e-10	1.43368e+09	0.497242	1085.89	1.86449e-06	6.32429e+11	1.85556	0.985124	1.42768	0.984708	0.555571	0.513034
ukb-b-18700	Bronchus and lung.tsv	8	0.285685	0.207811	0.0116151	3.71804	0.34665	0.157367	0.00334477	7.40394	0.142778	0.0527135	0.00102947	2.69917	3.14659	0.790236	3.10099	0.68442	0.0263694	0.830896
ukb-b-6235	Acute myelocytic leukemia.tsv	10	0.337273	0.0407592	5.90868e-05	28.1164	0.336361	0.0405136	5.87305e-05	27.9471	0.918454	0.478842	3.61228e-07	634749	6.09056	0.637088	4.2153	0.754672	-0.754777	0.170874
ukb-b-18700	Multiple myeloma.tsv	8	0.353713	44.9593	0.0144455	139928	0.146778	2436.35	0.0648596	9.15174e+07	0.997459	0.987693	0.000484036	2015.42	12.1066	0.0596316	9.68115	0.0847905	-0.378415	0.26304
ukb-b-6235	Ovary.tsv	13	0.360121	8.51734	0.0866595	837.128	0.30301	8.76862	0.140804	546.068	0.837234	1.90132	0.00413653	873.925	14.0519	0.230133	10.3592	0.409564	-0.0770371	0.0590212
ukb-b-6235	Bronchus and lung.tsv	8	0.360784	3.06767	0.277165	33.9531	0.36914	3.01586	0.271103	33.5495	0.190182	9.20965	0.332357	255.201	3.14659	0.790236	3.10099	0.68442	0.0263694	0.830896
ukb-b-18700	Ovary.tsv	13	0.378668	0.113413	0.000891215	14.4326	0.391126	0.147606	0.00186246	11.6983	0.689381	0.269281	0.000432595	167.621	14.0519	0.230133	10.3592	0.409564	-0.0770371	0.0590212
ukb-b-6235	Multiple myeloma.tsv	8	0.41244	0.0605568	7.41034e-05	49.4866	0.445764	0.077236	0.000106895	55.8064	0.915477	1.41036	0.00246359	807.41	12.1066	0.0596316	9.68115	0.0847905	-0.378415	0.26304
ukb-b-6235	Uterine corpus.tsv	8	0.414898	0.15222	0.00164864	14.0546	0.458606	0.15289	0.00106517	21.9452	0.862315	0.592148	0.00158692	220.956	10.5245	0.104231	10.5229	0.0617048	-0.00710129	0.977843
ukb-b-18700	Bone.tsv	8	0.428068	0.00415231	5.34439e-09	3226.13	0.908214	0.327896	1.91895e-09	5.60285e+07	0.113159	2.73978e-07	2.08212e-15	36.0516	7.76159	0.256095	7.10007	0.213304	-0.415736	0.494901
ukb-b-6235	Bone.tsv	8	0.433366	91.6766	0.00113015	7.43672e+06	0.428278	121.195	0.00084784	1.73242e+07	0.126035	251496	0.0303299	2.0854e+12	7.76159	0.256095	7.10007	0.213304	-0.415736	0.494901
ukb-b-6235	Esophagus.tsv	8	0.468161	4.72482	0.0711889	313.587	0.528695	3.86231	0.05769	258.579	0.664591	3.33836	0.0143522	776.51	4.59008	0.597354	2.45146	0.783787	0.315708	0.143631
ukb-b-18700	Uterine corpus.tsv	8	0.478779	7.10851	0.0312347	1617.78	0.616301	7.66304	0.0026617	22061.9	0.95058	1.25102	0.00105041	1489.95	10.5245	0.104231	10.5229	0.0617048	-0.00710129	0.977843
ukb-b-18700	Esophagus.tsv	8	0.480264	0.163288	0.00106555	25.0227	0.133951	0.00582978	6.97544e-06	4.87228	0.624889	0.200826	0.000322115	125.207	4.59008	0.597354	2.45146	0.783787	0.315708	0.143631
ukb-b-18700	Hodgkin lymphoma.tsv	11	0.50425	0.111338	0.000177258	69.9329	0.485933	0.101182	0.0001609	63.6277	0.487895	0.0247056	7.10393e-07	859.197	8.44193	0.490295	6.10515	0.635455	-0.539915	0.12635
ukb-b-6235	Bladder.tsv	8	0.513794	0.421971	0.0316559	5.62485	0.562834	0.464769	0.0346801	6.22866	0.687066	0.512407	0.0198043	13.2578	2.93019	0.817557	1.64075	0.896278	-0.151464	0.256152
ukb-b-6235	Eye and annexa.tsv	8	0.514618	27.5146	0.00128769	587916	0.39387	52.4366	0.00584182	470675	0.88822	3.07258	4.89191e-07	1.92987e+07	7.22634	0.300422	2.32985	0.801873	-1.03497	0.0269114
ukb-b-18700	Bladder.tsv	8	0.519902	2.77287	0.124117	61.9481	0.216731	13.7206	0.215131	875.071	0.632487	2.58721	0.0525851	127.292	2.93019	0.817557	1.64075	0.896278	-0.151464	0.256152
ukb-b-18700	Eye and annexa.tsv	8	0.564561	0.0297297	1.899e-07	4654.33	0.318451	1673.62	0.000776936	3.60518e+09	0.973366	1.37729	9.49552e-09	1.99771e+08	7.22634	0.300422	2.32985	0.801873	-1.03497	0.0269114
ukb-b-6235	Kidney.tsv	15	0.572507	0.53066	0.0587652	4.79195	0.564664	0.521154	0.0567211	4.78837	0.879077	0.837712	0.0855715	8.20088	12.0903	0.520255	12.0652	0.44046	0.013146	0.874433
ukb-b-6235	Hodgkin lymphoma.tsv	11	0.606959	5.6874	0.00756129	4277.91	0.135914	2165.57	0.0893961	5.24597e+07	0.479027	49.8715	0.000992441	2.50611e+06	8.44193	0.490295	6.10515	0.635455	-0.539915	0.12635
ukb-b-18700	Kidney.tsv	15	0.616316	1.81721	0.175683	18.7966	0.743689	1.60095	0.0953358	26.8844	0.966325	1.0534	0.0941225	11.7894	12.0903	0.520255	12.0652	0.44046	0.013146	0.874433
ukb-b-6235	Brain.tsv	8	0.619529	0.277692	0.00176619	43.6606	0.620737	0.278198	0.0017513	44.1925	0.179027	0.00704647	5.11716e-06	9.70319	4.62701	0.592461	4.62689	0.463088	-0.00287815	0.991182
ukb-b-18700	Brain.tsv	8	0.625881	4.52295	0.0104826	1951.53	0.710055	4.66255	0.00139222	15614.9	0.16459	440.802	0.0822482	2.36244e+06	4.62701	0.592461	4.62689	0.463088	-0.00287815	0.991182
ukb-b-6235	Malignant melanoma.tsv	8	0.716767	0.62137	0.0475214	8.12478	0.661636	0.562607	0.0428078	7.39413	0.571582	0.423656	0.0216155	8.3035	2.15584	0.904822	0.715294	0.982119	0.158964	0.230051
ukb-b-18700	Prostate.tsv	16	0.72027	1.44618	0.191985	10.8937	0.693658	0.63506	0.0663181	6.08131	0.69435	1.43235	0.23862	8.59787	23.6611	0.0503271	20.5029	0.0833601	0.0557003	0.157042
ukb-b-18700	Malignant melanoma.tsv	8	0.72828	1.72747	0.0790715	37.7398	0.590406	0.321865	0.00518676	19.9734	0.603793	2.55164	0.0741875	87.7624	2.15584	0.904822	0.715294	0.982119	0.158964	0.230051
ukb-b-6235	Oropharynx_cancer.tsv	31	0.753677	1.33741	0.217571	8.22105	0.802284	1.25995	0.206446	7.68959	0.751741	1.30094	0.254882	6.64017	47.6404	0.0160106	45.491	0.0196631	-0.0247626	0.250052
ukb-b-6235	Chronic lymphocytic leukemia.tsv	11	0.778165	0.639937	0.028664	14.2869	0.91314	0.831501	0.0301929	22.8992	0.802221	0.574385	0.00749763	44.0029	8.91447	0.445207	8.52311	0.384106	-0.0665485	0.544459
ukb-b-18700	Oropharynx_cancer.tsv	31	0.783674	0.767359	0.115867	5.08204	0.923079	0.910532	0.135842	6.10319	0.831334	0.832727	0.154506	4.48807	47.6404	0.0160106	45.491	0.0196631	-0.0247626	0.250052
ukb-b-18700	Chronic lymphocytic leukemia.tsv	11	0.804026	1.50353	0.0599978	37.6783	0.677793	2.09775	0.0636638	69.1217	0.721668	2.30558	0.0232673	228.462	8.91447	0.445207	8.52311	0.384106	-0.0665485	0.544459
ukb-b-6235	Prostate.tsv	16	0.825799	0.791047	0.0980972	6.37893	0.852346	1.22119	0.14891	10.0147	0.817449	0.801264	0.1221	5.25819	23.6611	0.0503271	20.5029	0.0833601	0.0557003	0.157042
ukb-b-6235	Larynx.tsv	8	0.827967	0.422369	0.000177692	1003.96	0.818766	0.402233	0.00016641	972.245	0.512762	0.0509958	6.87553e-06	378.236	2.25737	0.894573	2.22221	0.817622	0.0748942	0.851259
ukb-b-18700	Uterine cervix.tsv	8	0.839348	2.64989	0.000214481	32739.1	0.633623	21.6538	6.97574e-05	6.72169e+06	0.548134	0.0241958	1.28489e-07	4556.32	2.73257	0.841585	2.49429	0.777355	-0.197976	0.625448
ukb-b-18700	Small intestine.tsv	11	0.849072	0.517938	0.000590896	453.988	0.977334	1.18317	1.08077e-05	129527	0.891981	1.75319	0.000530376	5795.29	7.38592	0.597007	7.35637	0.498715	-0.0768583	0.86352
ukb-b-18700	GCST012877.tsv	14	0.853278	1.34652	0.0575183	31.5223	0.630275	2.33287	0.0741057	73.4394	0.622089	1.91797	0.143918	25.5603	16.3116	0.177376	15.3529	0.166903	-0.0406842	0.407225
ukb-b-6235	Pancreas.tsv	8	0.870401	0.700777	0.00978225	50.2019	0.867471	0.6946	0.00961217	50.1935	0.685188	2.75566	0.0205032	370.364	3.83117	0.699511	3.82712	0.574566	0.0140091	0.949234
ukb-b-18700	Malignant nonmelanoma.tsv	8	0.870757	0.892372	0.226347	3.51817	0.230055	0.324914	0.0518166	2.03736	0.313253	2.606	0.405016	16.7678	5.97726	0.425742	3.34281	0.647295	0.0956133	0.104568
ukb-b-18700	Breast.tsv	16	0.87213	0.955387	0.548044	1.66549	0.618994	0.861197	0.477871	1.55201	0.609587	0.861667	0.486588	1.52587	6.26514	0.95936	5.17691	0.971089	0.0141428	0.296864
ukb-b-6235	GCST012877.tsv	14	0.889565	0.794124	0.0306734	20.5596	0.748122	0.574308	0.0194554	16.9532	0.681607	0.573179	0.0401385	8.185	16.3116	0.177376	15.3529	0.166903	-0.0406842	0.407225
ukb-b-18700	Larynx.tsv	8	0.889604	1.93548	0.000172657	21696.7	0.983813	0.879083	3.44392e-06	224392	0.564191	22.4382	0.000573958	877191	2.25737	0.894573	2.22221	0.817622	0.0748942	0.851259
ukb-b-18700	Pancreas.tsv	8	0.891032	1.43064	0.00851908	240.254	0.95209	1.23387	0.00129979	1171.29	0.603819	0.212677	0.000614399	73.6189	3.83117	0.699511	3.82712	0.574566	0.0140091	0.949234
ukb-b-6235	Small intestine.tsv	11	0.894824	0.648666	0.00105947	397.15	0.914221	0.700511	0.00107793	455.239	0.699885	0.230037	0.000130851	404.406	7.38592	0.597007	7.35637	0.498715	-0.0768583	0.86352
ukb-b-18700	Thyroid.tsv	14	0.897818	1.77275	0.000284206	11057.6	0.675918	0.10366	2.51346e-06	4275.17	0.932283	1.62842	2.12388e-05	124854	8.46523	0.7478	7.61866	0.747001	0.336045	0.357525
ukb-b-18700	Liver_cell_carcinoma.tsv	35	0.902959	0.819073	0.0331084	20.2632	0.985426	0.970357	0.0384359	24.4977	0.986911	1.02468	0.0557007	18.85	22.8086	0.908064	21.9635	0.908368	-0.0339575	0.357924
ukb-b-18700	carcinoma_of_gallbladder_and_extrahepatic_biliary_tract.tsv	35	0.904338	1.16923	0.0913176	14.9708	0.955235	1.07626	0.0827009	14.0063	0.358457	0.350218	0.0373074	3.28763	17.0322	0.990211	16.7151	0.988	0.0165097	0.573361
ukb-b-6235	Thyroid.tsv	14	0.904406	0.606119	0.000171346	2144.09	0.820558	0.385907	0.00010311	1444.32	0.899184	0.497127	1.0015e-05	24676.5	8.46523	0.7478	7.61866	0.747001	0.336045	0.357525
ukb-b-6235	Malignant nonmelanoma.tsv	8	0.906778	1.07072	0.34116	3.36045	0.988693	1.00832	0.320539	3.17187	0.299519	0.433938	0.0896292	2.10091	5.97726	0.425742	3.34281	0.647295	0.0956133	0.104568
ukb-b-6235	Breast.tsv	16	0.909323	0.968308	0.556309	1.68543	0.858263	0.950662	0.545584	1.6565	0.849274	1.05684	0.597562	1.86912	6.26514	0.95936	5.17691	0.971089	0.0141428	0.296864
ukb-b-6235	Uterine cervix.tsv	8	0.915853	0.654913	0.00025487	1682.86	0.938958	0.735424	0.000282283	1915.98	0.494799	35.5335	0.00125544	1.00572e+06	2.73257	0.841585	2.49429	0.777355	-0.197976	0.625448
ukb-b-6235	Intrahepatic_bile_duct_carcinoma.tsv	35	0.922926	1.17968	0.0414842	33.5467	0.923493	1.17825	0.0414324	33.507	0.911683	0.833213	0.0331464	20.9448	27.2845	0.747103	27.2583	0.705499	-0.00652732	0.87155
ukb-b-18700	Stomach.tsv	12	0.927136	0.738252	0.00110531	493.088	0.400588	29.4419	0.0110589	78382.7	0.978724	0.924283	0.0028355	301.286	14.5728	0.148428	11.762	0.227063	-0.142423	0.142494
ukb-b-6235	Liver_cell_carcinoma.tsv	35	0.952822	1.09726	0.0506914	23.751	0.95675	1.0888	0.0502987	23.5691	0.871982	0.793458	0.0475794	13.2321	22.8086	0.908064	21.9635	0.908368	-0.0339575	0.357924
ukb-b-6235	Stomach.tsv	12	0.959727	1.19388	0.00122969	1159.1	0.504623	0.0789963	4.56375e-05	136.739	0.953091	1.20225	0.00259851	556.239	14.5728	0.148428	11.762	0.227063	-0.142423	0.142494
ukb-b-6235	carcinoma_of_gallbladder_and_extrahepatic_biliary_tract.tsv	35	0.974856	0.961466	0.0835009	11.0707	0.977665	0.965697	0.0838644	11.12	0.314356	3.02773	0.349838	26.204	17.0322	0.990211	16.7151	0.988	0.0165097	0.573361
ukb-b-18700	Intrahepatic_bile_duct_carcinoma.tsv	35	0.998314	1.00377	0.0305296	33.0027	0.983815	1.03705	0.030846	34.866	0.821499	1.47045	0.0516138	41.8924	27.2845	0.747103	27.2583	0.705499	-0.00652732	0.87155
