# Supplementary material for: Investigating causal links between gallstones, cholecystectomy, and 33 site-specific cancers: a Mendelian randomization post-meta-analysis study
Source: BMC Cancer. 2024 Sep 27;24:1192. doi: 10.1186/s12885-024-12906-2 (PMC11437614; doi:10.1186/s12885-024-12906-2)
Supplement: Supplementary file 4 — Supplementary Material 4 [file 12885_2024_12906_MOESM4_ESM.xlsx]

## Sheet: Content
Table of Contents
S4.1 The IVs SNPs involved in cholelithiasis&cholecystectomy to the risk of pan-cancers of FinnGen database.
S4.2 The IVs SNPs involved in cholelithiasis&cholecystectomy to the risk of pan-cancers of UKB database.
S4.3 The single SNP's effect estimated in cholelithiasis&cholecystectomy to the risk of pan-cancers of FinnGen database.
S4.4 The single SNP's effect estimated in cholelithiasis&cholecystectomy to the risk of pan-cancers of UK Biobank database.

## Sheet: S4.1
The IVs SNPs involved in cholelithiasis&cholecystectomy to the risk of pan-cancers of FinnGen database.
id.outcome	id.exposure	SNP	effect_allele.exposure	other_allele.exposure	eaf.exposure	beta.exposure	se.exposure	pval.exposure
finngen_R10_C3_BILIARY_GALLBLADDER_EXALLC.gz	ukb-b-18700	rs1047891	A	C	0.31577	-0.0666273	0.0174634	0.000140001
		rs10900221	A	G	0.239554	0.0961227	0.0190269	4.39997e-07
		rs10935751	T	C	0.704247	-0.0884451	0.0178384	7.10003e-07
		rs112732186	T	G	0.355734	0.0825304	0.0169532	1.09999e-06
		rs11543269	T	C	0.123685	-0.0798152	0.0247063	0.0012
		rs11644920	T	A	0.312722	0.0730751	0.0177172	3.69999e-05
		rs11691033	A	T	0.684622	-0.0942249	0.0175684	8.19993e-08
		rs11887534	C	G	0.065897	1.094	0.0327383	1e-200
		rs1201467	C	G	0.104519	-0.0926715	0.0265912	0.000490004
		rs1293297	C	G	0.124744	0.07998	0.0249109	0.00129999
		rs17138478	A	C	0.128841	0.111659	0.024257	4.20001e-06
		rs1993453	G	A	0.663394	-0.114359	0.0172159	3.10027e-11
		rs212099	A	T	0.165284	-0.178346	0.0219374	4.30031e-16
		rs2288153	T	C	0.245156	0.0775601	0.0188846	4e-05
		rs2290846	A	G	0.286425	0.122789	0.0179616	8.10028e-12
		rs2393776	A	G	0.62005	0.0928872	0.016745	2.90001e-08
		rs2393969	C	A	0.471447	0.0882318	0.0162843	5.99998e-08
		rs2470048	T	C	0.708173	0.0732142	0.017882	4.20001e-05
		rs2727270	T	C	0.115949	0.0582249	0.0253959	0.0219999
		rs2733737	C	T	0.625019	-0.103798	0.0168402	7.10003e-10
		rs2741044	A	G	0.293345	0.0845808	0.017859	2.19999e-06
		rs28473566	A	G	0.162942	-0.216994	0.0219854	5.60015e-23
		rs3862794	C	T	0.256545	0.0981768	0.0186138	1.29999e-07
		rs41276920	A	G	0.087572	-0.13667	0.0287354	2e-06
		rs41281265	G	A	0.349041	0.0778683	0.0171091	5.30005e-06
		rs4665972	C	T	0.6045	0.083131	0.0166922	6.4e-07
		rs4814175	T	A	0.607496	-0.0527436	0.0166522	0.0015
		rs681343	T	C	0.50785	0.102242	0.0162163	2.90001e-10
		rs686030	A	C	0.858629	0.154971	0.0233408	3.10027e-11
		rs708686	T	C	0.2696	0.0881326	0.0183547	1.6e-06
		rs714583	A	T	0.230102	-0.135081	0.0196664	6.4998e-12
		rs72931779	G	C	0.098516	0.112205	0.0272976	3.89996e-05
		rs7802555	C	A	0.140645	-0.189197	0.0234112	6.4003e-16
		rs8112972	A	G	0.123537	0.121125	0.0246969	9.40005e-07
		rs9371004	C	T	0.46429	-0.0525065	0.0163666	0.00129999
	ukb-b-6235	rs1047891	A	C	0.31577	-0.0786453	0.0113921	5.10035e-12
		rs10900221	A	G	0.239554	0.132763	0.0124191	1.10002e-26
		rs10935751	T	C	0.704247	-0.0686018	0.0116427	3.79997e-09
		rs112732186	T	G	0.355734	0.0657975	0.0110593	2.69998e-09
		rs11543269	T	C	0.123685	-0.0958178	0.0161276	2.80001e-09
		rs11644920	T	A	0.312722	0.0768827	0.0115644	2.99985e-11
		rs11691033	A	T	0.684622	-0.118772	0.0114606	3.59998e-25
		rs11887534	C	G	0.065897	1.15075	0.0213565	0
		rs1201467	C	G	0.104519	-0.101631	0.0173562	4.79999e-09
		rs1293297	C	G	0.124744	0.101075	0.0162596	5.1e-10
		rs17138478	A	C	0.128841	0.10336	0.0158338	6.70039e-11
		rs1993453	G	A	0.663394	-0.123607	0.0112369	3.80014e-28
		rs212099	A	T	0.165284	-0.184116	0.0143194	7.8001e-38
		rs2288153	T	C	0.245156	0.0848139	0.0123263	6.00067e-12
		rs2290846	A	G	0.286425	0.135147	0.0117239	9.60064e-31
		rs2393776	A	G	0.62005	0.103041	0.01093	4.19952e-21
		rs2393969	C	A	0.471447	0.0925014	0.010629	3.19963e-18
		rs2470048	T	C	0.708173	0.0669171	0.0116718	9.90011e-09
		rs2727270	T	C	0.115949	0.0974496	0.0165772	4.09996e-09
		rs2733737	C	T	0.625019	-0.0790058	0.0109923	6.59933e-13
		rs2741044	A	G	0.293345	0.0666284	0.0116502	1.09999e-08
		rs28473566	A	G	0.162942	-0.212423	0.014342	1.20005e-49
		rs3862794	C	T	0.256545	0.0854175	0.0121502	2.09991e-12
		rs41276920	A	G	0.087572	-0.125012	0.0187576	2.70023e-11
		rs41281265	G	A	0.349041	0.06178	0.0111686	3.2e-08
		rs4665972	C	T	0.6045	0.0944503	0.010889	4.19952e-18
		rs4814175	T	A	0.607496	-0.0597813	0.0108698	3.79997e-08
		rs681343	T	C	0.50785	0.118463	0.010585	4.49987e-29
		rs686030	A	C	0.858629	0.154643	0.015235	3.29989e-24
		rs708686	T	C	0.2696	0.0781217	0.0119809	7.00003e-11
		rs714583	A	T	0.230102	-0.119795	0.0128366	1e-20
		rs72931779	G	C	0.098516	0.126555	0.0178185	1.20005e-12
		rs7802555	C	A	0.140645	-0.184139	0.0152809	1.9002e-33
		rs8112972	A	G	0.123537	0.138418	0.0161206	8.99912e-18
		rs9371004	C	T	0.46429	-0.0826418	0.0106825	1e-14
finngen_R10_C3_BLADDER_EXALLC.gz	ukb-b-18700	rs1047891	A	C	0.31577	-0.0666273	0.0174634	0.000140001
		rs10900221	A	G	0.239554	0.0961227	0.0190269	4.39997e-07
		rs10935751	T	C	0.704247	-0.0884451	0.0178384	7.10003e-07
		rs112732186	T	G	0.355734	0.0825304	0.0169532	1.09999e-06
		rs11543269	T	C	0.123685	-0.0798152	0.0247063	0.0012
		rs11644920	T	A	0.312722	0.0730751	0.0177172	3.69999e-05
		rs11691033	A	T	0.684622	-0.0942249	0.0175684	8.19993e-08
		rs11887534	C	G	0.065897	1.094	0.0327383	1e-200
		rs1201467	C	G	0.104519	-0.0926715	0.0265912	0.000490004
		rs1293297	C	G	0.124744	0.07998	0.0249109	0.00129999
		rs17138478	A	C	0.128841	0.111659	0.024257	4.20001e-06
		rs1993453	G	A	0.663394	-0.114359	0.0172159	3.10027e-11
		rs212099	A	T	0.165284	-0.178346	0.0219374	4.30031e-16
		rs2288153	T	C	0.245156	0.0775601	0.0188846	4e-05
		rs2290846	A	G	0.286425	0.122789	0.0179616	8.10028e-12
		rs2393776	A	G	0.62005	0.0928872	0.016745	2.90001e-08
		rs2393969	C	A	0.471447	0.0882318	0.0162843	5.99998e-08
		rs2470048	T	C	0.708173	0.0732142	0.017882	4.20001e-05
		rs2727270	T	C	0.115949	0.0582249	0.0253959	0.0219999
		rs2733737	C	T	0.625019	-0.103798	0.0168402	7.10003e-10
		rs2741044	A	G	0.293345	0.0845808	0.017859	2.19999e-06
		rs28473566	A	G	0.162942	-0.216994	0.0219854	5.60015e-23
		rs3862794	C	T	0.256545	0.0981768	0.0186138	1.29999e-07
		rs41276920	A	G	0.087572	-0.13667	0.0287354	2e-06
		rs41281265	G	A	0.349041	0.0778683	0.0171091	5.30005e-06
		rs4665972	C	T	0.6045	0.083131	0.0166922	6.4e-07
		rs4814175	T	A	0.607496	-0.0527436	0.0166522	0.0015
		rs681343	T	C	0.50785	0.102242	0.0162163	2.90001e-10
		rs686030	A	C	0.858629	0.154971	0.0233408	3.10027e-11
		rs708686	T	C	0.2696	0.0881326	0.0183547	1.6e-06
		rs714583	A	T	0.230102	-0.135081	0.0196664	6.4998e-12
		rs72931779	G	C	0.098516	0.112205	0.0272976	3.89996e-05
		rs7802555	C	A	0.140645	-0.189197	0.0234112	6.4003e-16
		rs8112972	A	G	0.123537	0.121125	0.0246969	9.40005e-07
		rs9371004	C	T	0.46429	-0.0525065	0.0163666	0.00129999
	ukb-b-6235	rs1047891	A	C	0.31577	-0.0786453	0.0113921	5.10035e-12
		rs10900221	A	G	0.239554	0.132763	0.0124191	1.10002e-26
		rs10935751	T	C	0.704247	-0.0686018	0.0116427	3.79997e-09
		rs112732186	T	G	0.355734	0.0657975	0.0110593	2.69998e-09
		rs11543269	T	C	0.123685	-0.0958178	0.0161276	2.80001e-09
		rs11644920	T	A	0.312722	0.0768827	0.0115644	2.99985e-11
		rs11691033	A	T	0.684622	-0.118772	0.0114606	3.59998e-25
		rs11887534	C	G	0.065897	1.15075	0.0213565	0
		rs1201467	C	G	0.104519	-0.101631	0.0173562	4.79999e-09
		rs1293297	C	G	0.124744	0.101075	0.0162596	5.1e-10
		rs17138478	A	C	0.128841	0.10336	0.0158338	6.70039e-11
		rs1993453	G	A	0.663394	-0.123607	0.0112369	3.80014e-28
		rs212099	A	T	0.165284	-0.184116	0.0143194	7.8001e-38
		rs2288153	T	C	0.245156	0.0848139	0.0123263	6.00067e-12
		rs2290846	A	G	0.286425	0.135147	0.0117239	9.60064e-31
		rs2393776	A	G	0.62005	0.103041	0.01093	4.19952e-21
		rs2393969	C	A	0.471447	0.0925014	0.010629	3.19963e-18
		rs2470048	T	C	0.708173	0.0669171	0.0116718	9.90011e-09
		rs2727270	T	C	0.115949	0.0974496	0.0165772	4.09996e-09
		rs2733737	C	T	0.625019	-0.0790058	0.0109923	6.59933e-13
		rs2741044	A	G	0.293345	0.0666284	0.0116502	1.09999e-08
		rs28473566	A	G	0.162942	-0.212423	0.014342	1.20005e-49
		rs3862794	C	T	0.256545	0.0854175	0.0121502	2.09991e-12
		rs41276920	A	G	0.087572	-0.125012	0.0187576	2.70023e-11
		rs41281265	G	A	0.349041	0.06178	0.0111686	3.2e-08
		rs4665972	C	T	0.6045	0.0944503	0.010889	4.19952e-18
		rs4814175	T	A	0.607496	-0.0597813	0.0108698	3.79997e-08
		rs681343	T	C	0.50785	0.118463	0.010585	4.49987e-29
		rs686030	A	C	0.858629	0.154643	0.015235	3.29989e-24
		rs708686	T	C	0.2696	0.0781217	0.0119809	7.00003e-11
		rs714583	A	T	0.230102	-0.119795	0.0128366	1e-20
		rs72931779	G	C	0.098516	0.126555	0.0178185	1.20005e-12
		rs7802555	C	A	0.140645	-0.184139	0.0152809	1.9002e-33
		rs8112972	A	G	0.123537	0.138418	0.0161206	8.99912e-18
		rs9371004	C	T	0.46429	-0.0826418	0.0106825	1e-14
finngen_R10_C3_BONE_CARTILAGE_EXALLC.gz	ukb-b-18700	rs1047891	A	C	0.31577	-0.0666273	0.0174634	0.000140001
		rs10900221	A	G	0.239554	0.0961227	0.0190269	4.39997e-07
		rs10935751	T	C	0.704247	-0.0884451	0.0178384	7.10003e-07
		rs112732186	T	G	0.355734	0.0825304	0.0169532	1.09999e-06
		rs11543269	T	C	0.123685	-0.0798152	0.0247063	0.0012
		rs11644920	T	A	0.312722	0.0730751	0.0177172	3.69999e-05
		rs11691033	A	T	0.684622	-0.0942249	0.0175684	8.19993e-08
		rs11887534	C	G	0.065897	1.094	0.0327383	1e-200
		rs1201467	C	G	0.104519	-0.0926715	0.0265912	0.000490004
		rs1293297	C	G	0.124744	0.07998	0.0249109	0.00129999
		rs17138478	A	C	0.128841	0.111659	0.024257	4.20001e-06
		rs1993453	G	A	0.663394	-0.114359	0.0172159	3.10027e-11
		rs212099	A	T	0.165284	-0.178346	0.0219374	4.30031e-16
		rs2288153	T	C	0.245156	0.0775601	0.0188846	4e-05
		rs2290846	A	G	0.286425	0.122789	0.0179616	8.10028e-12
		rs2393776	A	G	0.62005	0.0928872	0.016745	2.90001e-08
		rs2393969	C	A	0.471447	0.0882318	0.0162843	5.99998e-08
		rs2470048	T	C	0.708173	0.0732142	0.017882	4.20001e-05
		rs2727270	T	C	0.115949	0.0582249	0.0253959	0.0219999
		rs2733737	C	T	0.625019	-0.103798	0.0168402	7.10003e-10
		rs2741044	A	G	0.293345	0.0845808	0.017859	2.19999e-06
		rs28473566	A	G	0.162942	-0.216994	0.0219854	5.60015e-23
		rs3862794	C	T	0.256545	0.0981768	0.0186138	1.29999e-07
		rs41276920	A	G	0.087572	-0.13667	0.0287354	2e-06
		rs41281265	G	A	0.349041	0.0778683	0.0171091	5.30005e-06
		rs4665972	C	T	0.6045	0.083131	0.0166922	6.4e-07
		rs4814175	T	A	0.607496	-0.0527436	0.0166522	0.0015
		rs681343	T	C	0.50785	0.102242	0.0162163	2.90001e-10
		rs686030	A	C	0.858629	0.154971	0.0233408	3.10027e-11
		rs708686	T	C	0.2696	0.0881326	0.0183547	1.6e-06
		rs714583	A	T	0.230102	-0.135081	0.0196664	6.4998e-12
		rs72931779	G	C	0.098516	0.112205	0.0272976	3.89996e-05
		rs7802555	C	A	0.140645	-0.189197	0.0234112	6.4003e-16
		rs8112972	A	G	0.123537	0.121125	0.0246969	9.40005e-07
		rs9371004	C	T	0.46429	-0.0525065	0.0163666	0.00129999
	ukb-b-6235	rs1047891	A	C	0.31577	-0.0786453	0.0113921	5.10035e-12
		rs10900221	A	G	0.239554	0.132763	0.0124191	1.10002e-26
		rs10935751	T	C	0.704247	-0.0686018	0.0116427	3.79997e-09
		rs112732186	T	G	0.355734	0.0657975	0.0110593	2.69998e-09
		rs11543269	T	C	0.123685	-0.0958178	0.0161276	2.80001e-09
		rs11644920	T	A	0.312722	0.0768827	0.0115644	2.99985e-11
		rs11691033	A	T	0.684622	-0.118772	0.0114606	3.59998e-25
		rs11887534	C	G	0.065897	1.15075	0.0213565	0
		rs1201467	C	G	0.104519	-0.101631	0.0173562	4.79999e-09
		rs1293297	C	G	0.124744	0.101075	0.0162596	5.1e-10
		rs17138478	A	C	0.128841	0.10336	0.0158338	6.70039e-11
		rs1993453	G	A	0.663394	-0.123607	0.0112369	3.80014e-28
		rs212099	A	T	0.165284	-0.184116	0.0143194	7.8001e-38
		rs2288153	T	C	0.245156	0.0848139	0.0123263	6.00067e-12
		rs2290846	A	G	0.286425	0.135147	0.0117239	9.60064e-31
		rs2393776	A	G	0.62005	0.103041	0.01093	4.19952e-21
		rs2393969	C	A	0.471447	0.0925014	0.010629	3.19963e-18
		rs2470048	T	C	0.708173	0.0669171	0.0116718	9.90011e-09
		rs2727270	T	C	0.115949	0.0974496	0.0165772	4.09996e-09
		rs2733737	C	T	0.625019	-0.0790058	0.0109923	6.59933e-13
		rs2741044	A	G	0.293345	0.0666284	0.0116502	1.09999e-08
		rs28473566	A	G	0.162942	-0.212423	0.014342	1.20005e-49
		rs3862794	C	T	0.256545	0.0854175	0.0121502	2.09991e-12
		rs41276920	A	G	0.087572	-0.125012	0.0187576	2.70023e-11
		rs41281265	G	A	0.349041	0.06178	0.0111686	3.2e-08
		rs4665972	C	T	0.6045	0.0944503	0.010889	4.19952e-18
		rs4814175	T	A	0.607496	-0.0597813	0.0108698	3.79997e-08
		rs681343	T	C	0.50785	0.118463	0.010585	4.49987e-29
		rs686030	A	C	0.858629	0.154643	0.015235	3.29989e-24
		rs708686	T	C	0.2696	0.0781217	0.0119809	7.00003e-11
		rs714583	A	T	0.230102	-0.119795	0.0128366	1e-20
		rs72931779	G	C	0.098516	0.126555	0.0178185	1.20005e-12
		rs7802555	C	A	0.140645	-0.184139	0.0152809	1.9002e-33
		rs8112972	A	G	0.123537	0.138418	0.0161206	8.99912e-18
		rs9371004	C	T	0.46429	-0.0826418	0.0106825	1e-14
finngen_R10_C3_BRAIN_EXALLC.gz	ukb-b-18700	rs1047891	A	C	0.31577	-0.0666273	0.0174634	0.000140001
		rs10900221	A	G	0.239554	0.0961227	0.0190269	4.39997e-07
		rs10935751	T	C	0.704247	-0.0884451	0.0178384	7.10003e-07
		rs112732186	T	G	0.355734	0.0825304	0.0169532	1.09999e-06
		rs11543269	T	C	0.123685	-0.0798152	0.0247063	0.0012
		rs11644920	T	A	0.312722	0.0730751	0.0177172	3.69999e-05
		rs11691033	A	T	0.684622	-0.0942249	0.0175684	8.19993e-08
		rs11887534	C	G	0.065897	1.094	0.0327383	1e-200
		rs1201467	C	G	0.104519	-0.0926715	0.0265912	0.000490004
		rs1293297	C	G	0.124744	0.07998	0.0249109	0.00129999
		rs17138478	A	C	0.128841	0.111659	0.024257	4.20001e-06
		rs1993453	G	A	0.663394	-0.114359	0.0172159	3.10027e-11
		rs212099	A	T	0.165284	-0.178346	0.0219374	4.30031e-16
		rs2288153	T	C	0.245156	0.0775601	0.0188846	4e-05
		rs2290846	A	G	0.286425	0.122789	0.0179616	8.10028e-12
		rs2393776	A	G	0.62005	0.0928872	0.016745	2.90001e-08
		rs2393969	C	A	0.471447	0.0882318	0.0162843	5.99998e-08
		rs2470048	T	C	0.708173	0.0732142	0.017882	4.20001e-05
		rs2727270	T	C	0.115949	0.0582249	0.0253959	0.0219999
		rs2733737	C	T	0.625019	-0.103798	0.0168402	7.10003e-10
		rs2741044	A	G	0.293345	0.0845808	0.017859	2.19999e-06
		rs28473566	A	G	0.162942	-0.216994	0.0219854	5.60015e-23
		rs3862794	C	T	0.256545	0.0981768	0.0186138	1.29999e-07
		rs41276920	A	G	0.087572	-0.13667	0.0287354	2e-06
		rs41281265	G	A	0.349041	0.0778683	0.0171091	5.30005e-06
		rs4665972	C	T	0.6045	0.083131	0.0166922	6.4e-07
		rs4814175	T	A	0.607496	-0.0527436	0.0166522	0.0015
		rs681343	T	C	0.50785	0.102242	0.0162163	2.90001e-10
		rs686030	A	C	0.858629	0.154971	0.0233408	3.10027e-11
		rs708686	T	C	0.2696	0.0881326	0.0183547	1.6e-06
		rs714583	A	T	0.230102	-0.135081	0.0196664	6.4998e-12
		rs72931779	G	C	0.098516	0.112205	0.0272976	3.89996e-05
		rs7802555	C	A	0.140645	-0.189197	0.0234112	6.4003e-16
		rs8112972	A	G	0.123537	0.121125	0.0246969	9.40005e-07
		rs9371004	C	T	0.46429	-0.0525065	0.0163666	0.00129999
	ukb-b-6235	rs1047891	A	C	0.31577	-0.0786453	0.0113921	5.10035e-12
		rs10900221	A	G	0.239554	0.132763	0.0124191	1.10002e-26
		rs10935751	T	C	0.704247	-0.0686018	0.0116427	3.79997e-09
		rs112732186	T	G	0.355734	0.0657975	0.0110593	2.69998e-09
		rs11543269	T	C	0.123685	-0.0958178	0.0161276	2.80001e-09
		rs11644920	T	A	0.312722	0.0768827	0.0115644	2.99985e-11
		rs11691033	A	T	0.684622	-0.118772	0.0114606	3.59998e-25
		rs11887534	C	G	0.065897	1.15075	0.0213565	0
		rs1201467	C	G	0.104519	-0.101631	0.0173562	4.79999e-09
		rs1293297	C	G	0.124744	0.101075	0.0162596	5.1e-10
		rs17138478	A	C	0.128841	0.10336	0.0158338	6.70039e-11
		rs1993453	G	A	0.663394	-0.123607	0.0112369	3.80014e-28
		rs212099	A	T	0.165284	-0.184116	0.0143194	7.8001e-38
		rs2288153	T	C	0.245156	0.0848139	0.0123263	6.00067e-12
		rs2290846	A	G	0.286425	0.135147	0.0117239	9.60064e-31
		rs2393776	A	G	0.62005	0.103041	0.01093	4.19952e-21
		rs2393969	C	A	0.471447	0.0925014	0.010629	3.19963e-18
		rs2470048	T	C	0.708173	0.0669171	0.0116718	9.90011e-09
		rs2727270	T	C	0.115949	0.0974496	0.0165772	4.09996e-09
		rs2733737	C	T	0.625019	-0.0790058	0.0109923	6.59933e-13
		rs2741044	A	G	0.293345	0.0666284	0.0116502	1.09999e-08
		rs28473566	A	G	0.162942	-0.212423	0.014342	1.20005e-49
		rs3862794	C	T	0.256545	0.0854175	0.0121502	2.09991e-12
		rs41276920	A	G	0.087572	-0.125012	0.0187576	2.70023e-11
		rs41281265	G	A	0.349041	0.06178	0.0111686	3.2e-08
		rs4665972	C	T	0.6045	0.0944503	0.010889	4.19952e-18
		rs4814175	T	A	0.607496	-0.0597813	0.0108698	3.79997e-08
		rs681343	T	C	0.50785	0.118463	0.010585	4.49987e-29
		rs686030	A	C	0.858629	0.154643	0.015235	3.29989e-24
		rs708686	T	C	0.2696	0.0781217	0.0119809	7.00003e-11
		rs714583	A	T	0.230102	-0.119795	0.0128366	1e-20
		rs72931779	G	C	0.098516	0.126555	0.0178185	1.20005e-12
		rs7802555	C	A	0.140645	-0.184139	0.0152809	1.9002e-33
		rs8112972	A	G	0.123537	0.138418	0.0161206	8.99912e-18
		rs9371004	C	T	0.46429	-0.0826418	0.0106825	1e-14
finngen_R10_C3_BREAST_EXALLC.gz	ukb-b-18700	rs1047891	A	C	0.31577	-0.0666273	0.0174634	0.000140001
		rs10900221	A	G	0.239554	0.0961227	0.0190269	4.39997e-07
		rs10935751	T	C	0.704247	-0.0884451	0.0178384	7.10003e-07
		rs112732186	T	G	0.355734	0.0825304	0.0169532	1.09999e-06
		rs11543269	T	C	0.123685	-0.0798152	0.0247063	0.0012
		rs11644920	T	A	0.312722	0.0730751	0.0177172	3.69999e-05
		rs11691033	A	T	0.684622	-0.0942249	0.0175684	8.19993e-08
		rs11887534	C	G	0.065897	1.094	0.0327383	1e-200
		rs1201467	C	G	0.104519	-0.0926715	0.0265912	0.000490004
		rs1293297	C	G	0.124744	0.07998	0.0249109	0.00129999
		rs17138478	A	C	0.128841	0.111659	0.024257	4.20001e-06
		rs1993453	G	A	0.663394	-0.114359	0.0172159	3.10027e-11
		rs212099	A	T	0.165284	-0.178346	0.0219374	4.30031e-16
		rs2288153	T	C	0.245156	0.0775601	0.0188846	4e-05
		rs2290846	A	G	0.286425	0.122789	0.0179616	8.10028e-12
		rs2393776	A	G	0.62005	0.0928872	0.016745	2.90001e-08
		rs2393969	C	A	0.471447	0.0882318	0.0162843	5.99998e-08
		rs2470048	T	C	0.708173	0.0732142	0.017882	4.20001e-05
		rs2727270	T	C	0.115949	0.0582249	0.0253959	0.0219999
		rs2733737	C	T	0.625019	-0.103798	0.0168402	7.10003e-10
		rs2741044	A	G	0.293345	0.0845808	0.017859	2.19999e-06
		rs28473566	A	G	0.162942	-0.216994	0.0219854	5.60015e-23
		rs3862794	C	T	0.256545	0.0981768	0.0186138	1.29999e-07
		rs41276920	A	G	0.087572	-0.13667	0.0287354	2e-06
		rs41281265	G	A	0.349041	0.0778683	0.0171091	5.30005e-06
		rs4665972	C	T	0.6045	0.083131	0.0166922	6.4e-07
		rs4814175	T	A	0.607496	-0.0527436	0.0166522	0.0015
		rs681343	T	C	0.50785	0.102242	0.0162163	2.90001e-10
		rs686030	A	C	0.858629	0.154971	0.0233408	3.10027e-11
		rs708686	T	C	0.2696	0.0881326	0.0183547	1.6e-06
		rs714583	A	T	0.230102	-0.135081	0.0196664	6.4998e-12
		rs72931779	G	C	0.098516	0.112205	0.0272976	3.89996e-05
		rs7802555	C	A	0.140645	-0.189197	0.0234112	6.4003e-16
		rs8112972	A	G	0.123537	0.121125	0.0246969	9.40005e-07
		rs9371004	C	T	0.46429	-0.0525065	0.0163666	0.00129999
	ukb-b-6235	rs1047891	A	C	0.31577	-0.0786453	0.0113921	5.10035e-12
		rs10900221	A	G	0.239554	0.132763	0.0124191	1.10002e-26
		rs10935751	T	C	0.704247	-0.0686018	0.0116427	3.79997e-09
		rs112732186	T	G	0.355734	0.0657975	0.0110593	2.69998e-09
		rs11543269	T	C	0.123685	-0.0958178	0.0161276	2.80001e-09
		rs11644920	T	A	0.312722	0.0768827	0.0115644	2.99985e-11
		rs11691033	A	T	0.684622	-0.118772	0.0114606	3.59998e-25
		rs11887534	C	G	0.065897	1.15075	0.0213565	0
		rs1201467	C	G	0.104519	-0.101631	0.0173562	4.79999e-09
		rs1293297	C	G	0.124744	0.101075	0.0162596	5.1e-10
		rs17138478	A	C	0.128841	0.10336	0.0158338	6.70039e-11
		rs1993453	G	A	0.663394	-0.123607	0.0112369	3.80014e-28
		rs212099	A	T	0.165284	-0.184116	0.0143194	7.8001e-38
		rs2288153	T	C	0.245156	0.0848139	0.0123263	6.00067e-12
		rs2290846	A	G	0.286425	0.135147	0.0117239	9.60064e-31
		rs2393776	A	G	0.62005	0.103041	0.01093	4.19952e-21
		rs2393969	C	A	0.471447	0.0925014	0.010629	3.19963e-18
		rs2470048	T	C	0.708173	0.0669171	0.0116718	9.90011e-09
		rs2727270	T	C	0.115949	0.0974496	0.0165772	4.09996e-09
		rs2733737	C	T	0.625019	-0.0790058	0.0109923	6.59933e-13
		rs2741044	A	G	0.293345	0.0666284	0.0116502	1.09999e-08
		rs28473566	A	G	0.162942	-0.212423	0.014342	1.20005e-49
		rs3862794	C	T	0.256545	0.0854175	0.0121502	2.09991e-12
		rs41276920	A	G	0.087572	-0.125012	0.0187576	2.70023e-11
		rs41281265	G	A	0.349041	0.06178	0.0111686	3.2e-08
		rs4665972	C	T	0.6045	0.0944503	0.010889	4.19952e-18
		rs4814175	T	A	0.607496	-0.0597813	0.0108698	3.79997e-08
		rs681343	T	C	0.50785	0.118463	0.010585	4.49987e-29
		rs686030	A	C	0.858629	0.154643	0.015235	3.29989e-24
		rs708686	T	C	0.2696	0.0781217	0.0119809	7.00003e-11
		rs714583	A	T	0.230102	-0.119795	0.0128366	1e-20
		rs72931779	G	C	0.098516	0.126555	0.0178185	1.20005e-12
		rs7802555	C	A	0.140645	-0.184139	0.0152809	1.9002e-33
		rs8112972	A	G	0.123537	0.138418	0.0161206	8.99912e-18
		rs9371004	C	T	0.46429	-0.0826418	0.0106825	1e-14
finngen_R10_C3_BRONCHUS_LUNG_EXALLC.gz	ukb-b-18700	rs1047891	A	C	0.31577	-0.0666273	0.0174634	0.000140001
		rs10900221	A	G	0.239554	0.0961227	0.0190269	4.39997e-07
		rs10935751	T	C	0.704247	-0.0884451	0.0178384	7.10003e-07
		rs112732186	T	G	0.355734	0.0825304	0.0169532	1.09999e-06
		rs11543269	T	C	0.123685	-0.0798152	0.0247063	0.0012
		rs11644920	T	A	0.312722	0.0730751	0.0177172	3.69999e-05
		rs11691033	A	T	0.684622	-0.0942249	0.0175684	8.19993e-08
		rs11887534	C	G	0.065897	1.094	0.0327383	1e-200
		rs1201467	C	G	0.104519	-0.0926715	0.0265912	0.000490004
		rs1293297	C	G	0.124744	0.07998	0.0249109	0.00129999
		rs17138478	A	C	0.128841	0.111659	0.024257	4.20001e-06
		rs1993453	G	A	0.663394	-0.114359	0.0172159	3.10027e-11
		rs212099	A	T	0.165284	-0.178346	0.0219374	4.30031e-16
		rs2288153	T	C	0.245156	0.0775601	0.0188846	4e-05
		rs2290846	A	G	0.286425	0.122789	0.0179616	8.10028e-12
		rs2393776	A	G	0.62005	0.0928872	0.016745	2.90001e-08
		rs2393969	C	A	0.471447	0.0882318	0.0162843	5.99998e-08
		rs2470048	T	C	0.708173	0.0732142	0.017882	4.20001e-05
		rs2727270	T	C	0.115949	0.0582249	0.0253959	0.0219999
		rs2733737	C	T	0.625019	-0.103798	0.0168402	7.10003e-10
		rs2741044	A	G	0.293345	0.0845808	0.017859	2.19999e-06
		rs28473566	A	G	0.162942	-0.216994	0.0219854	5.60015e-23
		rs3862794	C	T	0.256545	0.0981768	0.0186138	1.29999e-07
		rs41276920	A	G	0.087572	-0.13667	0.0287354	2e-06
		rs41281265	G	A	0.349041	0.0778683	0.0171091	5.30005e-06
		rs4665972	C	T	0.6045	0.083131	0.0166922	6.4e-07
		rs4814175	T	A	0.607496	-0.0527436	0.0166522	0.0015
		rs681343	T	C	0.50785	0.102242	0.0162163	2.90001e-10
		rs686030	A	C	0.858629	0.154971	0.0233408	3.10027e-11
		rs708686	T	C	0.2696	0.0881326	0.0183547	1.6e-06
		rs714583	A	T	0.230102	-0.135081	0.0196664	6.4998e-12
		rs72931779	G	C	0.098516	0.112205	0.0272976	3.89996e-05
		rs7802555	C	A	0.140645	-0.189197	0.0234112	6.4003e-16
		rs8112972	A	G	0.123537	0.121125	0.0246969	9.40005e-07
		rs9371004	C	T	0.46429	-0.0525065	0.0163666	0.00129999
	ukb-b-6235	rs1047891	A	C	0.31577	-0.0786453	0.0113921	5.10035e-12
		rs10900221	A	G	0.239554	0.132763	0.0124191	1.10002e-26
		rs10935751	T	C	0.704247	-0.0686018	0.0116427	3.79997e-09
		rs112732186	T	G	0.355734	0.0657975	0.0110593	2.69998e-09
		rs11543269	T	C	0.123685	-0.0958178	0.0161276	2.80001e-09
		rs11644920	T	A	0.312722	0.0768827	0.0115644	2.99985e-11
		rs11691033	A	T	0.684622	-0.118772	0.0114606	3.59998e-25
		rs11887534	C	G	0.065897	1.15075	0.0213565	0
		rs1201467	C	G	0.104519	-0.101631	0.0173562	4.79999e-09
		rs1293297	C	G	0.124744	0.101075	0.0162596	5.1e-10
		rs17138478	A	C	0.128841	0.10336	0.0158338	6.70039e-11
		rs1993453	G	A	0.663394	-0.123607	0.0112369	3.80014e-28
		rs212099	A	T	0.165284	-0.184116	0.0143194	7.8001e-38
		rs2288153	T	C	0.245156	0.0848139	0.0123263	6.00067e-12
		rs2290846	A	G	0.286425	0.135147	0.0117239	9.60064e-31
		rs2393776	A	G	0.62005	0.103041	0.01093	4.19952e-21
		rs2393969	C	A	0.471447	0.0925014	0.010629	3.19963e-18
		rs2470048	T	C	0.708173	0.0669171	0.0116718	9.90011e-09
		rs2727270	T	C	0.115949	0.0974496	0.0165772	4.09996e-09
		rs2733737	C	T	0.625019	-0.0790058	0.0109923	6.59933e-13
		rs2741044	A	G	0.293345	0.0666284	0.0116502	1.09999e-08
		rs28473566	A	G	0.162942	-0.212423	0.014342	1.20005e-49
		rs3862794	C	T	0.256545	0.0854175	0.0121502	2.09991e-12
		rs41276920	A	G	0.087572	-0.125012	0.0187576	2.70023e-11
		rs41281265	G	A	0.349041	0.06178	0.0111686	3.2e-08
		rs4665972	C	T	0.6045	0.0944503	0.010889	4.19952e-18
		rs4814175	T	A	0.607496	-0.0597813	0.0108698	3.79997e-08
		rs681343	T	C	0.50785	0.118463	0.010585	4.49987e-29
		rs686030	A	C	0.858629	0.154643	0.015235	3.29989e-24
		rs708686	T	C	0.2696	0.0781217	0.0119809	7.00003e-11
		rs714583	A	T	0.230102	-0.119795	0.0128366	1e-20
		rs72931779	G	C	0.098516	0.126555	0.0178185	1.20005e-12
		rs7802555	C	A	0.140645	-0.184139	0.0152809	1.9002e-33
		rs8112972	A	G	0.123537	0.138418	0.0161206	8.99912e-18
		rs9371004	C	T	0.46429	-0.0826418	0.0106825	1e-14
finngen_R10_C3_CERVIX_UTERI_EXALLC.gz	ukb-b-18700	rs1047891	A	C	0.31577	-0.0666273	0.0174634	0.000140001
		rs10900221	A	G	0.239554	0.0961227	0.0190269	4.39997e-07
		rs10935751	T	C	0.704247	-0.0884451	0.0178384	7.10003e-07
		rs112732186	T	G	0.355734	0.0825304	0.0169532	1.09999e-06
		rs11543269	T	C	0.123685	-0.0798152	0.0247063	0.0012
		rs11644920	T	A	0.312722	0.0730751	0.0177172	3.69999e-05
		rs11691033	A	T	0.684622	-0.0942249	0.0175684	8.19993e-08
		rs11887534	C	G	0.065897	1.094	0.0327383	1e-200
		rs1201467	C	G	0.104519	-0.0926715	0.0265912	0.000490004
		rs1293297	C	G	0.124744	0.07998	0.0249109	0.00129999
		rs17138478	A	C	0.128841	0.111659	0.024257	4.20001e-06
		rs1993453	G	A	0.663394	-0.114359	0.0172159	3.10027e-11
		rs212099	A	T	0.165284	-0.178346	0.0219374	4.30031e-16
		rs2288153	T	C	0.245156	0.0775601	0.0188846	4e-05
		rs2290846	A	G	0.286425	0.122789	0.0179616	8.10028e-12
		rs2393776	A	G	0.62005	0.0928872	0.016745	2.90001e-08
		rs2393969	C	A	0.471447	0.0882318	0.0162843	5.99998e-08
		rs2470048	T	C	0.708173	0.0732142	0.017882	4.20001e-05
		rs2727270	T	C	0.115949	0.0582249	0.0253959	0.0219999
		rs2733737	C	T	0.625019	-0.103798	0.0168402	7.10003e-10
		rs2741044	A	G	0.293345	0.0845808	0.017859	2.19999e-06
		rs28473566	A	G	0.162942	-0.216994	0.0219854	5.60015e-23
		rs3862794	C	T	0.256545	0.0981768	0.0186138	1.29999e-07
		rs41276920	A	G	0.087572	-0.13667	0.0287354	2e-06
		rs41281265	G	A	0.349041	0.0778683	0.0171091	5.30005e-06
		rs4665972	C	T	0.6045	0.083131	0.0166922	6.4e-07
		rs4814175	T	A	0.607496	-0.0527436	0.0166522	0.0015
		rs681343	T	C	0.50785	0.102242	0.0162163	2.90001e-10
		rs686030	A	C	0.858629	0.154971	0.0233408	3.10027e-11
		rs708686	T	C	0.2696	0.0881326	0.0183547	1.6e-06
		rs714583	A	T	0.230102	-0.135081	0.0196664	6.4998e-12
		rs72931779	G	C	0.098516	0.112205	0.0272976	3.89996e-05
		rs7802555	C	A	0.140645	-0.189197	0.0234112	6.4003e-16
		rs8112972	A	G	0.123537	0.121125	0.0246969	9.40005e-07
		rs9371004	C	T	0.46429	-0.0525065	0.0163666	0.00129999
	ukb-b-6235	rs1047891	A	C	0.31577	-0.0786453	0.0113921	5.10035e-12
		rs10900221	A	G	0.239554	0.132763	0.0124191	1.10002e-26
		rs10935751	T	C	0.704247	-0.0686018	0.0116427	3.79997e-09
		rs112732186	T	G	0.355734	0.0657975	0.0110593	2.69998e-09
		rs11543269	T	C	0.123685	-0.0958178	0.0161276	2.80001e-09
		rs11644920	T	A	0.312722	0.0768827	0.0115644	2.99985e-11
		rs11691033	A	T	0.684622	-0.118772	0.0114606	3.59998e-25
		rs11887534	C	G	0.065897	1.15075	0.0213565	0
		rs1201467	C	G	0.104519	-0.101631	0.0173562	4.79999e-09
		rs1293297	C	G	0.124744	0.101075	0.0162596	5.1e-10
		rs17138478	A	C	0.128841	0.10336	0.0158338	6.70039e-11
		rs1993453	G	A	0.663394	-0.123607	0.0112369	3.80014e-28
		rs212099	A	T	0.165284	-0.184116	0.0143194	7.8001e-38
		rs2288153	T	C	0.245156	0.0848139	0.0123263	6.00067e-12
		rs2290846	A	G	0.286425	0.135147	0.0117239	9.60064e-31
		rs2393776	A	G	0.62005	0.103041	0.01093	4.19952e-21
		rs2393969	C	A	0.471447	0.0925014	0.010629	3.19963e-18
		rs2470048	T	C	0.708173	0.0669171	0.0116718	9.90011e-09
		rs2727270	T	C	0.115949	0.0974496	0.0165772	4.09996e-09
		rs2733737	C	T	0.625019	-0.0790058	0.0109923	6.59933e-13
		rs2741044	A	G	0.293345	0.0666284	0.0116502	1.09999e-08
		rs28473566	A	G	0.162942	-0.212423	0.014342	1.20005e-49
		rs3862794	C	T	0.256545	0.0854175	0.0121502	2.09991e-12
		rs41276920	A	G	0.087572	-0.125012	0.0187576	2.70023e-11
		rs41281265	G	A	0.349041	0.06178	0.0111686	3.2e-08
		rs4665972	C	T	0.6045	0.0944503	0.010889	4.19952e-18
		rs4814175	T	A	0.607496	-0.0597813	0.0108698	3.79997e-08
		rs681343	T	C	0.50785	0.118463	0.010585	4.49987e-29
		rs686030	A	C	0.858629	0.154643	0.015235	3.29989e-24
		rs708686	T	C	0.2696	0.0781217	0.0119809	7.00003e-11
		rs714583	A	T	0.230102	-0.119795	0.0128366	1e-20
		rs72931779	G	C	0.098516	0.126555	0.0178185	1.20005e-12
		rs7802555	C	A	0.140645	-0.184139	0.0152809	1.9002e-33
		rs8112972	A	G	0.123537	0.138418	0.0161206	8.99912e-18
		rs9371004	C	T	0.46429	-0.0826418	0.0106825	1e-14
finngen_R10_C3_COLORECTAL_ADENO_EXALLC.gz	ukb-b-18700	rs1047891	A	C	0.31577	-0.0666273	0.0174634	0.000140001
		rs10900221	A	G	0.239554	0.0961227	0.0190269	4.39997e-07
		rs10935751	T	C	0.704247	-0.0884451	0.0178384	7.10003e-07
		rs112732186	T	G	0.355734	0.0825304	0.0169532	1.09999e-06
		rs11543269	T	C	0.123685	-0.0798152	0.0247063	0.0012
		rs11644920	T	A	0.312722	0.0730751	0.0177172	3.69999e-05
		rs11691033	A	T	0.684622	-0.0942249	0.0175684	8.19993e-08
		rs11887534	C	G	0.065897	1.094	0.0327383	1e-200
		rs1201467	C	G	0.104519	-0.0926715	0.0265912	0.000490004
		rs1293297	C	G	0.124744	0.07998	0.0249109	0.00129999
		rs17138478	A	C	0.128841	0.111659	0.024257	4.20001e-06
		rs1993453	G	A	0.663394	-0.114359	0.0172159	3.10027e-11
		rs212099	A	T	0.165284	-0.178346	0.0219374	4.30031e-16
		rs2288153	T	C	0.245156	0.0775601	0.0188846	4e-05
		rs2290846	A	G	0.286425	0.122789	0.0179616	8.10028e-12
		rs2393776	A	G	0.62005	0.0928872	0.016745	2.90001e-08
		rs2393969	C	A	0.471447	0.0882318	0.0162843	5.99998e-08
		rs2470048	T	C	0.708173	0.0732142	0.017882	4.20001e-05
		rs2727270	T	C	0.115949	0.0582249	0.0253959	0.0219999
		rs2733737	C	T	0.625019	-0.103798	0.0168402	7.10003e-10
		rs2741044	A	G	0.293345	0.0845808	0.017859	2.19999e-06
		rs28473566	A	G	0.162942	-0.216994	0.0219854	5.60015e-23
		rs3862794	C	T	0.256545	0.0981768	0.0186138	1.29999e-07
		rs41276920	A	G	0.087572	-0.13667	0.0287354	2e-06
		rs41281265	G	A	0.349041	0.0778683	0.0171091	5.30005e-06
		rs4665972	C	T	0.6045	0.083131	0.0166922	6.4e-07
		rs4814175	T	A	0.607496	-0.0527436	0.0166522	0.0015
		rs681343	T	C	0.50785	0.102242	0.0162163	2.90001e-10
		rs686030	A	C	0.858629	0.154971	0.0233408	3.10027e-11
		rs708686	T	C	0.2696	0.0881326	0.0183547	1.6e-06
		rs714583	A	T	0.230102	-0.135081	0.0196664	6.4998e-12
		rs72931779	G	C	0.098516	0.112205	0.0272976	3.89996e-05
		rs7802555	C	A	0.140645	-0.189197	0.0234112	6.4003e-16
		rs8112972	A	G	0.123537	0.121125	0.0246969	9.40005e-07
		rs9371004	C	T	0.46429	-0.0525065	0.0163666	0.00129999
	ukb-b-6235	rs1047891	A	C	0.31577	-0.0786453	0.0113921	5.10035e-12
		rs10900221	A	G	0.239554	0.132763	0.0124191	1.10002e-26
		rs10935751	T	C	0.704247	-0.0686018	0.0116427	3.79997e-09
		rs112732186	T	G	0.355734	0.0657975	0.0110593	2.69998e-09
		rs11543269	T	C	0.123685	-0.0958178	0.0161276	2.80001e-09
		rs11644920	T	A	0.312722	0.0768827	0.0115644	2.99985e-11
		rs11691033	A	T	0.684622	-0.118772	0.0114606	3.59998e-25
		rs11887534	C	G	0.065897	1.15075	0.0213565	0
		rs1201467	C	G	0.104519	-0.101631	0.0173562	4.79999e-09
		rs1293297	C	G	0.124744	0.101075	0.0162596	5.1e-10
		rs17138478	A	C	0.128841	0.10336	0.0158338	6.70039e-11
		rs1993453	G	A	0.663394	-0.123607	0.0112369	3.80014e-28
		rs212099	A	T	0.165284	-0.184116	0.0143194	7.8001e-38
		rs2288153	T	C	0.245156	0.0848139	0.0123263	6.00067e-12
		rs2290846	A	G	0.286425	0.135147	0.0117239	9.60064e-31
		rs2393776	A	G	0.62005	0.103041	0.01093	4.19952e-21
		rs2393969	C	A	0.471447	0.0925014	0.010629	3.19963e-18
		rs2470048	T	C	0.708173	0.0669171	0.0116718	9.90011e-09
		rs2727270	T	C	0.115949	0.0974496	0.0165772	4.09996e-09
		rs2733737	C	T	0.625019	-0.0790058	0.0109923	6.59933e-13
		rs2741044	A	G	0.293345	0.0666284	0.0116502	1.09999e-08
		rs28473566	A	G	0.162942	-0.212423	0.014342	1.20005e-49
		rs3862794	C	T	0.256545	0.0854175	0.0121502	2.09991e-12
		rs41276920	A	G	0.087572	-0.125012	0.0187576	2.70023e-11
		rs41281265	G	A	0.349041	0.06178	0.0111686	3.2e-08
		rs4665972	C	T	0.6045	0.0944503	0.010889	4.19952e-18
		rs4814175	T	A	0.607496	-0.0597813	0.0108698	3.79997e-08
		rs681343	T	C	0.50785	0.118463	0.010585	4.49987e-29
		rs686030	A	C	0.858629	0.154643	0.015235	3.29989e-24
		rs708686	T	C	0.2696	0.0781217	0.0119809	7.00003e-11
		rs714583	A	T	0.230102	-0.119795	0.0128366	1e-20
		rs72931779	G	C	0.098516	0.126555	0.0178185	1.20005e-12
		rs7802555	C	A	0.140645	-0.184139	0.0152809	1.9002e-33
		rs8112972	A	G	0.123537	0.138418	0.0161206	8.99912e-18
		rs9371004	C	T	0.46429	-0.0826418	0.0106825	1e-14
finngen_R10_C3_CORPUS_UTERI_EXALLC.gz	ukb-b-18700	rs1047891	A	C	0.31577	-0.0666273	0.0174634	0.000140001
		rs10900221	A	G	0.239554	0.0961227	0.0190269	4.39997e-07
		rs10935751	T	C	0.704247	-0.0884451	0.0178384	7.10003e-07
		rs112732186	T	G	0.355734	0.0825304	0.0169532	1.09999e-06
		rs11543269	T	C	0.123685	-0.0798152	0.0247063	0.0012
		rs11644920	T	A	0.312722	0.0730751	0.0177172	3.69999e-05
		rs11691033	A	T	0.684622	-0.0942249	0.0175684	8.19993e-08
		rs11887534	C	G	0.065897	1.094	0.0327383	1e-200
		rs1201467	C	G	0.104519	-0.0926715	0.0265912	0.000490004
		rs1293297	C	G	0.124744	0.07998	0.0249109	0.00129999
		rs17138478	A	C	0.128841	0.111659	0.024257	4.20001e-06
		rs1993453	G	A	0.663394	-0.114359	0.0172159	3.10027e-11
		rs212099	A	T	0.165284	-0.178346	0.0219374	4.30031e-16
		rs2288153	T	C	0.245156	0.0775601	0.0188846	4e-05
		rs2290846	A	G	0.286425	0.122789	0.0179616	8.10028e-12
		rs2393776	A	G	0.62005	0.0928872	0.016745	2.90001e-08
		rs2393969	C	A	0.471447	0.0882318	0.0162843	5.99998e-08
		rs2470048	T	C	0.708173	0.0732142	0.017882	4.20001e-05
		rs2727270	T	C	0.115949	0.0582249	0.0253959	0.0219999
		rs2733737	C	T	0.625019	-0.103798	0.0168402	7.10003e-10
		rs2741044	A	G	0.293345	0.0845808	0.017859	2.19999e-06
		rs28473566	A	G	0.162942	-0.216994	0.0219854	5.60015e-23
		rs3862794	C	T	0.256545	0.0981768	0.0186138	1.29999e-07
		rs41276920	A	G	0.087572	-0.13667	0.0287354	2e-06
		rs41281265	G	A	0.349041	0.0778683	0.0171091	5.30005e-06
		rs4665972	C	T	0.6045	0.083131	0.0166922	6.4e-07
		rs4814175	T	A	0.607496	-0.0527436	0.0166522	0.0015
		rs681343	T	C	0.50785	0.102242	0.0162163	2.90001e-10
		rs686030	A	C	0.858629	0.154971	0.0233408	3.10027e-11
		rs708686	T	C	0.2696	0.0881326	0.0183547	1.6e-06
		rs714583	A	T	0.230102	-0.135081	0.0196664	6.4998e-12
		rs72931779	G	C	0.098516	0.112205	0.0272976	3.89996e-05
		rs7802555	C	A	0.140645	-0.189197	0.0234112	6.4003e-16
		rs8112972	A	G	0.123537	0.121125	0.0246969	9.40005e-07
		rs9371004	C	T	0.46429	-0.0525065	0.0163666	0.00129999
	ukb-b-6235	rs1047891	A	C	0.31577	-0.0786453	0.0113921	5.10035e-12
		rs10900221	A	G	0.239554	0.132763	0.0124191	1.10002e-26
		rs10935751	T	C	0.704247	-0.0686018	0.0116427	3.79997e-09
		rs112732186	T	G	0.355734	0.0657975	0.0110593	2.69998e-09
		rs11543269	T	C	0.123685	-0.0958178	0.0161276	2.80001e-09
		rs11644920	T	A	0.312722	0.0768827	0.0115644	2.99985e-11
		rs11691033	A	T	0.684622	-0.118772	0.0114606	3.59998e-25
		rs11887534	C	G	0.065897	1.15075	0.0213565	0
		rs1201467	C	G	0.104519	-0.101631	0.0173562	4.79999e-09
		rs1293297	C	G	0.124744	0.101075	0.0162596	5.1e-10
		rs17138478	A	C	0.128841	0.10336	0.0158338	6.70039e-11
		rs1993453	G	A	0.663394	-0.123607	0.0112369	3.80014e-28
		rs212099	A	T	0.165284	-0.184116	0.0143194	7.8001e-38
		rs2288153	T	C	0.245156	0.0848139	0.0123263	6.00067e-12
		rs2290846	A	G	0.286425	0.135147	0.0117239	9.60064e-31
		rs2393776	A	G	0.62005	0.103041	0.01093	4.19952e-21
		rs2393969	C	A	0.471447	0.0925014	0.010629	3.19963e-18
		rs2470048	T	C	0.708173	0.0669171	0.0116718	9.90011e-09
		rs2727270	T	C	0.115949	0.0974496	0.0165772	4.09996e-09
		rs2733737	C	T	0.625019	-0.0790058	0.0109923	6.59933e-13
		rs2741044	A	G	0.293345	0.0666284	0.0116502	1.09999e-08
		rs28473566	A	G	0.162942	-0.212423	0.014342	1.20005e-49
		rs3862794	C	T	0.256545	0.0854175	0.0121502	2.09991e-12
		rs41276920	A	G	0.087572	-0.125012	0.0187576	2.70023e-11
		rs41281265	G	A	0.349041	0.06178	0.0111686	3.2e-08
		rs4665972	C	T	0.6045	0.0944503	0.010889	4.19952e-18
		rs4814175	T	A	0.607496	-0.0597813	0.0108698	3.79997e-08
		rs681343	T	C	0.50785	0.118463	0.010585	4.49987e-29
		rs686030	A	C	0.858629	0.154643	0.015235	3.29989e-24
		rs708686	T	C	0.2696	0.0781217	0.0119809	7.00003e-11
		rs714583	A	T	0.230102	-0.119795	0.0128366	1e-20
		rs72931779	G	C	0.098516	0.126555	0.0178185	1.20005e-12
		rs7802555	C	A	0.140645	-0.184139	0.0152809	1.9002e-33
		rs8112972	A	G	0.123537	0.138418	0.0161206	8.99912e-18
		rs9371004	C	T	0.46429	-0.0826418	0.0106825	1e-14
finngen_R10_C3_EYE_ADNEXA_EXALLC.gz	ukb-b-18700	rs1047891	A	C	0.31577	-0.0666273	0.0174634	0.000140001
		rs10900221	A	G	0.239554	0.0961227	0.0190269	4.39997e-07
		rs10935751	T	C	0.704247	-0.0884451	0.0178384	7.10003e-07
		rs112732186	T	G	0.355734	0.0825304	0.0169532	1.09999e-06
		rs11543269	T	C	0.123685	-0.0798152	0.0247063	0.0012
		rs11644920	T	A	0.312722	0.0730751	0.0177172	3.69999e-05
		rs11691033	A	T	0.684622	-0.0942249	0.0175684	8.19993e-08
		rs11887534	C	G	0.065897	1.094	0.0327383	1e-200
		rs1201467	C	G	0.104519	-0.0926715	0.0265912	0.000490004
		rs1293297	C	G	0.124744	0.07998	0.0249109	0.00129999
		rs17138478	A	C	0.128841	0.111659	0.024257	4.20001e-06
		rs1993453	G	A	0.663394	-0.114359	0.0172159	3.10027e-11
		rs212099	A	T	0.165284	-0.178346	0.0219374	4.30031e-16
		rs2288153	T	C	0.245156	0.0775601	0.0188846	4e-05
		rs2290846	A	G	0.286425	0.122789	0.0179616	8.10028e-12
		rs2393776	A	G	0.62005	0.0928872	0.016745	2.90001e-08
		rs2393969	C	A	0.471447	0.0882318	0.0162843	5.99998e-08
		rs2470048	T	C	0.708173	0.0732142	0.017882	4.20001e-05
		rs2727270	T	C	0.115949	0.0582249	0.0253959	0.0219999
		rs2733737	C	T	0.625019	-0.103798	0.0168402	7.10003e-10
		rs2741044	A	G	0.293345	0.0845808	0.017859	2.19999e-06
		rs28473566	A	G	0.162942	-0.216994	0.0219854	5.60015e-23
		rs3862794	C	T	0.256545	0.0981768	0.0186138	1.29999e-07
		rs41276920	A	G	0.087572	-0.13667	0.0287354	2e-06
		rs41281265	G	A	0.349041	0.0778683	0.0171091	5.30005e-06
		rs4665972	C	T	0.6045	0.083131	0.0166922	6.4e-07
		rs4814175	T	A	0.607496	-0.0527436	0.0166522	0.0015
		rs681343	T	C	0.50785	0.102242	0.0162163	2.90001e-10
		rs686030	A	C	0.858629	0.154971	0.0233408	3.10027e-11
		rs708686	T	C	0.2696	0.0881326	0.0183547	1.6e-06
		rs714583	A	T	0.230102	-0.135081	0.0196664	6.4998e-12
		rs72931779	G	C	0.098516	0.112205	0.0272976	3.89996e-05
		rs7802555	C	A	0.140645	-0.189197	0.0234112	6.4003e-16
		rs8112972	A	G	0.123537	0.121125	0.0246969	9.40005e-07
		rs9371004	C	T	0.46429	-0.0525065	0.0163666	0.00129999
	ukb-b-6235	rs1047891	A	C	0.31577	-0.0786453	0.0113921	5.10035e-12
		rs10900221	A	G	0.239554	0.132763	0.0124191	1.10002e-26
		rs10935751	T	C	0.704247	-0.0686018	0.0116427	3.79997e-09
		rs112732186	T	G	0.355734	0.0657975	0.0110593	2.69998e-09
		rs11543269	T	C	0.123685	-0.0958178	0.0161276	2.80001e-09
		rs11644920	T	A	0.312722	0.0768827	0.0115644	2.99985e-11
		rs11691033	A	T	0.684622	-0.118772	0.0114606	3.59998e-25
		rs11887534	C	G	0.065897	1.15075	0.0213565	0
		rs1201467	C	G	0.104519	-0.101631	0.0173562	4.79999e-09
		rs1293297	C	G	0.124744	0.101075	0.0162596	5.1e-10
		rs17138478	A	C	0.128841	0.10336	0.0158338	6.70039e-11
		rs1993453	G	A	0.663394	-0.123607	0.0112369	3.80014e-28
		rs212099	A	T	0.165284	-0.184116	0.0143194	7.8001e-38
		rs2288153	T	C	0.245156	0.0848139	0.0123263	6.00067e-12
		rs2290846	A	G	0.286425	0.135147	0.0117239	9.60064e-31
		rs2393776	A	G	0.62005	0.103041	0.01093	4.19952e-21
		rs2393969	C	A	0.471447	0.0925014	0.010629	3.19963e-18
		rs2470048	T	C	0.708173	0.0669171	0.0116718	9.90011e-09
		rs2727270	T	C	0.115949	0.0974496	0.0165772	4.09996e-09
		rs2733737	C	T	0.625019	-0.0790058	0.0109923	6.59933e-13
		rs2741044	A	G	0.293345	0.0666284	0.0116502	1.09999e-08
		rs28473566	A	G	0.162942	-0.212423	0.014342	1.20005e-49
		rs3862794	C	T	0.256545	0.0854175	0.0121502	2.09991e-12
		rs41276920	A	G	0.087572	-0.125012	0.0187576	2.70023e-11
		rs41281265	G	A	0.349041	0.06178	0.0111686	3.2e-08
		rs4665972	C	T	0.6045	0.0944503	0.010889	4.19952e-18
		rs4814175	T	A	0.607496	-0.0597813	0.0108698	3.79997e-08
		rs681343	T	C	0.50785	0.118463	0.010585	4.49987e-29
		rs686030	A	C	0.858629	0.154643	0.015235	3.29989e-24
		rs708686	T	C	0.2696	0.0781217	0.0119809	7.00003e-11
		rs714583	A	T	0.230102	-0.119795	0.0128366	1e-20
		rs72931779	G	C	0.098516	0.126555	0.0178185	1.20005e-12
		rs7802555	C	A	0.140645	-0.184139	0.0152809	1.9002e-33
		rs8112972	A	G	0.123537	0.138418	0.0161206	8.99912e-18
		rs9371004	C	T	0.46429	-0.0826418	0.0106825	1e-14
finngen_R10_C3_HEPATOCELLU_CARC_EXALLC.gz	ukb-b-18700	rs1047891	A	C	0.31577	-0.0666273	0.0174634	0.000140001
		rs10900221	A	G	0.239554	0.0961227	0.0190269	4.39997e-07
		rs10935751	T	C	0.704247	-0.0884451	0.0178384	7.10003e-07
		rs112732186	T	G	0.355734	0.0825304	0.0169532	1.09999e-06
		rs11543269	T	C	0.123685	-0.0798152	0.0247063	0.0012
		rs11644920	T	A	0.312722	0.0730751	0.0177172	3.69999e-05
		rs11691033	A	T	0.684622	-0.0942249	0.0175684	8.19993e-08
		rs11887534	C	G	0.065897	1.094	0.0327383	1e-200
		rs1201467	C	G	0.104519	-0.0926715	0.0265912	0.000490004
		rs1293297	C	G	0.124744	0.07998	0.0249109	0.00129999
		rs17138478	A	C	0.128841	0.111659	0.024257	4.20001e-06
		rs1993453	G	A	0.663394	-0.114359	0.0172159	3.10027e-11
		rs212099	A	T	0.165284	-0.178346	0.0219374	4.30031e-16
		rs2288153	T	C	0.245156	0.0775601	0.0188846	4e-05
		rs2290846	A	G	0.286425	0.122789	0.0179616	8.10028e-12
		rs2393776	A	G	0.62005	0.0928872	0.016745	2.90001e-08
		rs2393969	C	A	0.471447	0.0882318	0.0162843	5.99998e-08
		rs2470048	T	C	0.708173	0.0732142	0.017882	4.20001e-05
		rs2727270	T	C	0.115949	0.0582249	0.0253959	0.0219999
		rs2733737	C	T	0.625019	-0.103798	0.0168402	7.10003e-10
		rs2741044	A	G	0.293345	0.0845808	0.017859	2.19999e-06
		rs28473566	A	G	0.162942	-0.216994	0.0219854	5.60015e-23
		rs3862794	C	T	0.256545	0.0981768	0.0186138	1.29999e-07
		rs41276920	A	G	0.087572	-0.13667	0.0287354	2e-06
		rs41281265	G	A	0.349041	0.0778683	0.0171091	5.30005e-06
		rs4665972	C	T	0.6045	0.083131	0.0166922	6.4e-07
		rs4814175	T	A	0.607496	-0.0527436	0.0166522	0.0015
		rs681343	T	C	0.50785	0.102242	0.0162163	2.90001e-10
		rs686030	A	C	0.858629	0.154971	0.0233408	3.10027e-11
		rs708686	T	C	0.2696	0.0881326	0.0183547	1.6e-06
		rs714583	A	T	0.230102	-0.135081	0.0196664	6.4998e-12
		rs72931779	G	C	0.098516	0.112205	0.0272976	3.89996e-05
		rs7802555	C	A	0.140645	-0.189197	0.0234112	6.4003e-16
		rs8112972	A	G	0.123537	0.121125	0.0246969	9.40005e-07
		rs9371004	C	T	0.46429	-0.0525065	0.0163666	0.00129999
	ukb-b-6235	rs1047891	A	C	0.31577	-0.0786453	0.0113921	5.10035e-12
		rs10900221	A	G	0.239554	0.132763	0.0124191	1.10002e-26
		rs10935751	T	C	0.704247	-0.0686018	0.0116427	3.79997e-09
		rs112732186	T	G	0.355734	0.0657975	0.0110593	2.69998e-09
		rs11543269	T	C	0.123685	-0.0958178	0.0161276	2.80001e-09
		rs11644920	T	A	0.312722	0.0768827	0.0115644	2.99985e-11
		rs11691033	A	T	0.684622	-0.118772	0.0114606	3.59998e-25
		rs11887534	C	G	0.065897	1.15075	0.0213565	0
		rs1201467	C	G	0.104519	-0.101631	0.0173562	4.79999e-09
		rs1293297	C	G	0.124744	0.101075	0.0162596	5.1e-10
		rs17138478	A	C	0.128841	0.10336	0.0158338	6.70039e-11
		rs1993453	G	A	0.663394	-0.123607	0.0112369	3.80014e-28
		rs212099	A	T	0.165284	-0.184116	0.0143194	7.8001e-38
		rs2288153	T	C	0.245156	0.0848139	0.0123263	6.00067e-12
		rs2290846	A	G	0.286425	0.135147	0.0117239	9.60064e-31
		rs2393776	A	G	0.62005	0.103041	0.01093	4.19952e-21
		rs2393969	C	A	0.471447	0.0925014	0.010629	3.19963e-18
		rs2470048	T	C	0.708173	0.0669171	0.0116718	9.90011e-09
		rs2727270	T	C	0.115949	0.0974496	0.0165772	4.09996e-09
		rs2733737	C	T	0.625019	-0.0790058	0.0109923	6.59933e-13
		rs2741044	A	G	0.293345	0.0666284	0.0116502	1.09999e-08
		rs28473566	A	G	0.162942	-0.212423	0.014342	1.20005e-49
		rs3862794	C	T	0.256545	0.0854175	0.0121502	2.09991e-12
		rs41276920	A	G	0.087572	-0.125012	0.0187576	2.70023e-11
		rs41281265	G	A	0.349041	0.06178	0.0111686	3.2e-08
		rs4665972	C	T	0.6045	0.0944503	0.010889	4.19952e-18
		rs4814175	T	A	0.607496	-0.0597813	0.0108698	3.79997e-08
		rs681343	T	C	0.50785	0.118463	0.010585	4.49987e-29
		rs686030	A	C	0.858629	0.154643	0.015235	3.29989e-24
		rs708686	T	C	0.2696	0.0781217	0.0119809	7.00003e-11
		rs714583	A	T	0.230102	-0.119795	0.0128366	1e-20
		rs72931779	G	C	0.098516	0.126555	0.0178185	1.20005e-12
		rs7802555	C	A	0.140645	-0.184139	0.0152809	1.9002e-33
		rs8112972	A	G	0.123537	0.138418	0.0161206	8.99912e-18
		rs9371004	C	T	0.46429	-0.0826418	0.0106825	1e-14
finngen_R10_C3_HYPOPHARYNX_EXALLC.gz	ukb-b-18700	rs1047891	A	C	0.31577	-0.0666273	0.0174634	0.000140001
		rs10900221	A	G	0.239554	0.0961227	0.0190269	4.39997e-07
		rs10935751	T	C	0.704247	-0.0884451	0.0178384	7.10003e-07
		rs112732186	T	G	0.355734	0.0825304	0.0169532	1.09999e-06
		rs11543269	T	C	0.123685	-0.0798152	0.0247063	0.0012
		rs11644920	T	A	0.312722	0.0730751	0.0177172	3.69999e-05
		rs11691033	A	T	0.684622	-0.0942249	0.0175684	8.19993e-08
		rs11887534	C	G	0.065897	1.094	0.0327383	1e-200
		rs1201467	C	G	0.104519	-0.0926715	0.0265912	0.000490004
		rs1293297	C	G	0.124744	0.07998	0.0249109	0.00129999
		rs17138478	A	C	0.128841	0.111659	0.024257	4.20001e-06
		rs1993453	G	A	0.663394	-0.114359	0.0172159	3.10027e-11
		rs212099	A	T	0.165284	-0.178346	0.0219374	4.30031e-16
		rs2288153	T	C	0.245156	0.0775601	0.0188846	4e-05
		rs2290846	A	G	0.286425	0.122789	0.0179616	8.10028e-12
		rs2393776	A	G	0.62005	0.0928872	0.016745	2.90001e-08
		rs2393969	C	A	0.471447	0.0882318	0.0162843	5.99998e-08
		rs2470048	T	C	0.708173	0.0732142	0.017882	4.20001e-05
		rs2727270	T	C	0.115949	0.0582249	0.0253959	0.0219999
		rs2733737	C	T	0.625019	-0.103798	0.0168402	7.10003e-10
		rs2741044	A	G	0.293345	0.0845808	0.017859	2.19999e-06
		rs28473566	A	G	0.162942	-0.216994	0.0219854	5.60015e-23
		rs3862794	C	T	0.256545	0.0981768	0.0186138	1.29999e-07
		rs41276920	A	G	0.087572	-0.13667	0.0287354	2e-06
		rs41281265	G	A	0.349041	0.0778683	0.0171091	5.30005e-06
		rs4665972	C	T	0.6045	0.083131	0.0166922	6.4e-07
		rs4814175	T	A	0.607496	-0.0527436	0.0166522	0.0015
		rs681343	T	C	0.50785	0.102242	0.0162163	2.90001e-10
		rs686030	A	C	0.858629	0.154971	0.0233408	3.10027e-11
		rs708686	T	C	0.2696	0.0881326	0.0183547	1.6e-06
		rs714583	A	T	0.230102	-0.135081	0.0196664	6.4998e-12
		rs72931779	G	C	0.098516	0.112205	0.0272976	3.89996e-05
		rs7802555	C	A	0.140645	-0.189197	0.0234112	6.4003e-16
		rs8112972	A	G	0.123537	0.121125	0.0246969	9.40005e-07
		rs9371004	C	T	0.46429	-0.0525065	0.0163666	0.00129999
	ukb-b-6235	rs1047891	A	C	0.31577	-0.0786453	0.0113921	5.10035e-12
		rs10900221	A	G	0.239554	0.132763	0.0124191	1.10002e-26
		rs10935751	T	C	0.704247	-0.0686018	0.0116427	3.79997e-09
		rs112732186	T	G	0.355734	0.0657975	0.0110593	2.69998e-09
		rs11543269	T	C	0.123685	-0.0958178	0.0161276	2.80001e-09
		rs11644920	T	A	0.312722	0.0768827	0.0115644	2.99985e-11
		rs11691033	A	T	0.684622	-0.118772	0.0114606	3.59998e-25
		rs11887534	C	G	0.065897	1.15075	0.0213565	0
		rs1201467	C	G	0.104519	-0.101631	0.0173562	4.79999e-09
		rs1293297	C	G	0.124744	0.101075	0.0162596	5.1e-10
		rs17138478	A	C	0.128841	0.10336	0.0158338	6.70039e-11
		rs1993453	G	A	0.663394	-0.123607	0.0112369	3.80014e-28
		rs212099	A	T	0.165284	-0.184116	0.0143194	7.8001e-38
		rs2288153	T	C	0.245156	0.0848139	0.0123263	6.00067e-12
		rs2290846	A	G	0.286425	0.135147	0.0117239	9.60064e-31
		rs2393776	A	G	0.62005	0.103041	0.01093	4.19952e-21
		rs2393969	C	A	0.471447	0.0925014	0.010629	3.19963e-18
		rs2470048	T	C	0.708173	0.0669171	0.0116718	9.90011e-09
		rs2727270	T	C	0.115949	0.0974496	0.0165772	4.09996e-09
		rs2733737	C	T	0.625019	-0.0790058	0.0109923	6.59933e-13
		rs2741044	A	G	0.293345	0.0666284	0.0116502	1.09999e-08
		rs28473566	A	G	0.162942	-0.212423	0.014342	1.20005e-49
		rs3862794	C	T	0.256545	0.0854175	0.0121502	2.09991e-12
		rs41276920	A	G	0.087572	-0.125012	0.0187576	2.70023e-11
		rs41281265	G	A	0.349041	0.06178	0.0111686	3.2e-08
		rs4665972	C	T	0.6045	0.0944503	0.010889	4.19952e-18
		rs4814175	T	A	0.607496	-0.0597813	0.0108698	3.79997e-08
		rs681343	T	C	0.50785	0.118463	0.010585	4.49987e-29
		rs686030	A	C	0.858629	0.154643	0.015235	3.29989e-24
		rs708686	T	C	0.2696	0.0781217	0.0119809	7.00003e-11
		rs714583	A	T	0.230102	-0.119795	0.0128366	1e-20
		rs72931779	G	C	0.098516	0.126555	0.0178185	1.20005e-12
		rs7802555	C	A	0.140645	-0.184139	0.0152809	1.9002e-33
		rs8112972	A	G	0.123537	0.138418	0.0161206	8.99912e-18
		rs9371004	C	T	0.46429	-0.0826418	0.0106825	1e-14
finngen_R10_C3_KIDNEY_NOTRENALPELVIS_EXALLC.gz	ukb-b-18700	rs1047891	A	C	0.31577	-0.0666273	0.0174634	0.000140001
		rs10900221	A	G	0.239554	0.0961227	0.0190269	4.39997e-07
		rs10935751	T	C	0.704247	-0.0884451	0.0178384	7.10003e-07
		rs112732186	T	G	0.355734	0.0825304	0.0169532	1.09999e-06
		rs11543269	T	C	0.123685	-0.0798152	0.0247063	0.0012
		rs11644920	T	A	0.312722	0.0730751	0.0177172	3.69999e-05
		rs11691033	A	T	0.684622	-0.0942249	0.0175684	8.19993e-08
		rs11887534	C	G	0.065897	1.094	0.0327383	1e-200
		rs1201467	C	G	0.104519	-0.0926715	0.0265912	0.000490004
		rs1293297	C	G	0.124744	0.07998	0.0249109	0.00129999
		rs17138478	A	C	0.128841	0.111659	0.024257	4.20001e-06
		rs1993453	G	A	0.663394	-0.114359	0.0172159	3.10027e-11
		rs212099	A	T	0.165284	-0.178346	0.0219374	4.30031e-16
		rs2288153	T	C	0.245156	0.0775601	0.0188846	4e-05
		rs2290846	A	G	0.286425	0.122789	0.0179616	8.10028e-12
		rs2393776	A	G	0.62005	0.0928872	0.016745	2.90001e-08
		rs2393969	C	A	0.471447	0.0882318	0.0162843	5.99998e-08
		rs2470048	T	C	0.708173	0.0732142	0.017882	4.20001e-05
		rs2727270	T	C	0.115949	0.0582249	0.0253959	0.0219999
		rs2733737	C	T	0.625019	-0.103798	0.0168402	7.10003e-10
		rs2741044	A	G	0.293345	0.0845808	0.017859	2.19999e-06
		rs28473566	A	G	0.162942	-0.216994	0.0219854	5.60015e-23
		rs3862794	C	T	0.256545	0.0981768	0.0186138	1.29999e-07
		rs41276920	A	G	0.087572	-0.13667	0.0287354	2e-06
		rs41281265	G	A	0.349041	0.0778683	0.0171091	5.30005e-06
		rs4665972	C	T	0.6045	0.083131	0.0166922	6.4e-07
		rs4814175	T	A	0.607496	-0.0527436	0.0166522	0.0015
		rs681343	T	C	0.50785	0.102242	0.0162163	2.90001e-10
		rs686030	A	C	0.858629	0.154971	0.0233408	3.10027e-11
		rs708686	T	C	0.2696	0.0881326	0.0183547	1.6e-06
		rs714583	A	T	0.230102	-0.135081	0.0196664	6.4998e-12
		rs72931779	G	C	0.098516	0.112205	0.0272976	3.89996e-05
		rs7802555	C	A	0.140645	-0.189197	0.0234112	6.4003e-16
		rs8112972	A	G	0.123537	0.121125	0.0246969	9.40005e-07
		rs9371004	C	T	0.46429	-0.0525065	0.0163666	0.00129999
	ukb-b-6235	rs1047891	A	C	0.31577	-0.0786453	0.0113921	5.10035e-12
		rs10900221	A	G	0.239554	0.132763	0.0124191	1.10002e-26
		rs10935751	T	C	0.704247	-0.0686018	0.0116427	3.79997e-09
		rs112732186	T	G	0.355734	0.0657975	0.0110593	2.69998e-09
		rs11543269	T	C	0.123685	-0.0958178	0.0161276	2.80001e-09
		rs11644920	T	A	0.312722	0.0768827	0.0115644	2.99985e-11
		rs11691033	A	T	0.684622	-0.118772	0.0114606	3.59998e-25
		rs11887534	C	G	0.065897	1.15075	0.0213565	0
		rs1201467	C	G	0.104519	-0.101631	0.0173562	4.79999e-09
		rs1293297	C	G	0.124744	0.101075	0.0162596	5.1e-10
		rs17138478	A	C	0.128841	0.10336	0.0158338	6.70039e-11
		rs1993453	G	A	0.663394	-0.123607	0.0112369	3.80014e-28
		rs212099	A	T	0.165284	-0.184116	0.0143194	7.8001e-38
		rs2288153	T	C	0.245156	0.0848139	0.0123263	6.00067e-12
		rs2290846	A	G	0.286425	0.135147	0.0117239	9.60064e-31
		rs2393776	A	G	0.62005	0.103041	0.01093	4.19952e-21
		rs2393969	C	A	0.471447	0.0925014	0.010629	3.19963e-18
		rs2470048	T	C	0.708173	0.0669171	0.0116718	9.90011e-09
		rs2727270	T	C	0.115949	0.0974496	0.0165772	4.09996e-09
		rs2733737	C	T	0.625019	-0.0790058	0.0109923	6.59933e-13
		rs2741044	A	G	0.293345	0.0666284	0.0116502	1.09999e-08
		rs28473566	A	G	0.162942	-0.212423	0.014342	1.20005e-49
		rs3862794	C	T	0.256545	0.0854175	0.0121502	2.09991e-12
		rs41276920	A	G	0.087572	-0.125012	0.0187576	2.70023e-11
		rs41281265	G	A	0.349041	0.06178	0.0111686	3.2e-08
		rs4665972	C	T	0.6045	0.0944503	0.010889	4.19952e-18
		rs4814175	T	A	0.607496	-0.0597813	0.0108698	3.79997e-08
		rs681343	T	C	0.50785	0.118463	0.010585	4.49987e-29
		rs686030	A	C	0.858629	0.154643	0.015235	3.29989e-24
		rs708686	T	C	0.2696	0.0781217	0.0119809	7.00003e-11
		rs714583	A	T	0.230102	-0.119795	0.0128366	1e-20
		rs72931779	G	C	0.098516	0.126555	0.0178185	1.20005e-12
		rs7802555	C	A	0.140645	-0.184139	0.0152809	1.9002e-33
		rs8112972	A	G	0.123537	0.138418	0.0161206	8.99912e-18
		rs9371004	C	T	0.46429	-0.0826418	0.0106825	1e-14
finngen_R10_C3_MELANOMA_EXALLC.gz	ukb-b-18700	rs1047891	A	C	0.31577	-0.0666273	0.0174634	0.000140001
		rs10900221	A	G	0.239554	0.0961227	0.0190269	4.39997e-07
		rs10935751	T	C	0.704247	-0.0884451	0.0178384	7.10003e-07
		rs112732186	T	G	0.355734	0.0825304	0.0169532	1.09999e-06
		rs11543269	T	C	0.123685	-0.0798152	0.0247063	0.0012
		rs11644920	T	A	0.312722	0.0730751	0.0177172	3.69999e-05
		rs11691033	A	T	0.684622	-0.0942249	0.0175684	8.19993e-08
		rs11887534	C	G	0.065897	1.094	0.0327383	1e-200
		rs1201467	C	G	0.104519	-0.0926715	0.0265912	0.000490004
		rs1293297	C	G	0.124744	0.07998	0.0249109	0.00129999
		rs17138478	A	C	0.128841	0.111659	0.024257	4.20001e-06
		rs1993453	G	A	0.663394	-0.114359	0.0172159	3.10027e-11
		rs212099	A	T	0.165284	-0.178346	0.0219374	4.30031e-16
		rs2288153	T	C	0.245156	0.0775601	0.0188846	4e-05
		rs2290846	A	G	0.286425	0.122789	0.0179616	8.10028e-12
		rs2393776	A	G	0.62005	0.0928872	0.016745	2.90001e-08
		rs2393969	C	A	0.471447	0.0882318	0.0162843	5.99998e-08
		rs2470048	T	C	0.708173	0.0732142	0.017882	4.20001e-05
		rs2727270	T	C	0.115949	0.0582249	0.0253959	0.0219999
		rs2733737	C	T	0.625019	-0.103798	0.0168402	7.10003e-10
		rs2741044	A	G	0.293345	0.0845808	0.017859	2.19999e-06
		rs28473566	A	G	0.162942	-0.216994	0.0219854	5.60015e-23
		rs3862794	C	T	0.256545	0.0981768	0.0186138	1.29999e-07
		rs41276920	A	G	0.087572	-0.13667	0.0287354	2e-06
		rs41281265	G	A	0.349041	0.0778683	0.0171091	5.30005e-06
		rs4665972	C	T	0.6045	0.083131	0.0166922	6.4e-07
		rs4814175	T	A	0.607496	-0.0527436	0.0166522	0.0015
		rs681343	T	C	0.50785	0.102242	0.0162163	2.90001e-10
		rs686030	A	C	0.858629	0.154971	0.0233408	3.10027e-11
		rs708686	T	C	0.2696	0.0881326	0.0183547	1.6e-06
		rs714583	A	T	0.230102	-0.135081	0.0196664	6.4998e-12
		rs72931779	G	C	0.098516	0.112205	0.0272976	3.89996e-05
		rs7802555	C	A	0.140645	-0.189197	0.0234112	6.4003e-16
		rs8112972	A	G	0.123537	0.121125	0.0246969	9.40005e-07
		rs9371004	C	T	0.46429	-0.0525065	0.0163666	0.00129999
	ukb-b-6235	rs1047891	A	C	0.31577	-0.0786453	0.0113921	5.10035e-12
		rs10900221	A	G	0.239554	0.132763	0.0124191	1.10002e-26
		rs10935751	T	C	0.704247	-0.0686018	0.0116427	3.79997e-09
		rs112732186	T	G	0.355734	0.0657975	0.0110593	2.69998e-09
		rs11543269	T	C	0.123685	-0.0958178	0.0161276	2.80001e-09
		rs11644920	T	A	0.312722	0.0768827	0.0115644	2.99985e-11
		rs11691033	A	T	0.684622	-0.118772	0.0114606	3.59998e-25
		rs11887534	C	G	0.065897	1.15075	0.0213565	0
		rs1201467	C	G	0.104519	-0.101631	0.0173562	4.79999e-09
		rs1293297	C	G	0.124744	0.101075	0.0162596	5.1e-10
		rs17138478	A	C	0.128841	0.10336	0.0158338	6.70039e-11
		rs1993453	G	A	0.663394	-0.123607	0.0112369	3.80014e-28
		rs212099	A	T	0.165284	-0.184116	0.0143194	7.8001e-38
		rs2288153	T	C	0.245156	0.0848139	0.0123263	6.00067e-12
		rs2290846	A	G	0.286425	0.135147	0.0117239	9.60064e-31
		rs2393776	A	G	0.62005	0.103041	0.01093	4.19952e-21
		rs2393969	C	A	0.471447	0.0925014	0.010629	3.19963e-18
		rs2470048	T	C	0.708173	0.0669171	0.0116718	9.90011e-09
		rs2727270	T	C	0.115949	0.0974496	0.0165772	4.09996e-09
		rs2733737	C	T	0.625019	-0.0790058	0.0109923	6.59933e-13
		rs2741044	A	G	0.293345	0.0666284	0.0116502	1.09999e-08
		rs28473566	A	G	0.162942	-0.212423	0.014342	1.20005e-49
		rs3862794	C	T	0.256545	0.0854175	0.0121502	2.09991e-12
		rs41276920	A	G	0.087572	-0.125012	0.0187576	2.70023e-11
		rs41281265	G	A	0.349041	0.06178	0.0111686	3.2e-08
		rs4665972	C	T	0.6045	0.0944503	0.010889	4.19952e-18
		rs4814175	T	A	0.607496	-0.0597813	0.0108698	3.79997e-08
		rs681343	T	C	0.50785	0.118463	0.010585	4.49987e-29
		rs686030	A	C	0.858629	0.154643	0.015235	3.29989e-24
		rs708686	T	C	0.2696	0.0781217	0.0119809	7.00003e-11
		rs714583	A	T	0.230102	-0.119795	0.0128366	1e-20
		rs72931779	G	C	0.098516	0.126555	0.0178185	1.20005e-12
		rs7802555	C	A	0.140645	-0.184139	0.0152809	1.9002e-33
		rs8112972	A	G	0.123537	0.138418	0.0161206	8.99912e-18
		rs9371004	C	T	0.46429	-0.0826418	0.0106825	1e-14
finngen_R10_C3_NASOPHARYNX_EXALLC.gz	ukb-b-18700	rs1047891	A	C	0.31577	-0.0666273	0.0174634	0.000140001
		rs10900221	A	G	0.239554	0.0961227	0.0190269	4.39997e-07
		rs10935751	T	C	0.704247	-0.0884451	0.0178384	7.10003e-07
		rs112732186	T	G	0.355734	0.0825304	0.0169532	1.09999e-06
		rs11543269	T	C	0.123685	-0.0798152	0.0247063	0.0012
		rs11644920	T	A	0.312722	0.0730751	0.0177172	3.69999e-05
		rs11691033	A	T	0.684622	-0.0942249	0.0175684	8.19993e-08
		rs11887534	C	G	0.065897	1.094	0.0327383	1e-200
		rs1201467	C	G	0.104519	-0.0926715	0.0265912	0.000490004
		rs1293297	C	G	0.124744	0.07998	0.0249109	0.00129999
		rs17138478	A	C	0.128841	0.111659	0.024257	4.20001e-06
		rs1993453	G	A	0.663394	-0.114359	0.0172159	3.10027e-11
		rs212099	A	T	0.165284	-0.178346	0.0219374	4.30031e-16
		rs2288153	T	C	0.245156	0.0775601	0.0188846	4e-05
		rs2290846	A	G	0.286425	0.122789	0.0179616	8.10028e-12
		rs2393776	A	G	0.62005	0.0928872	0.016745	2.90001e-08
		rs2393969	C	A	0.471447	0.0882318	0.0162843	5.99998e-08
		rs2470048	T	C	0.708173	0.0732142	0.017882	4.20001e-05
		rs2727270	T	C	0.115949	0.0582249	0.0253959	0.0219999
		rs2733737	C	T	0.625019	-0.103798	0.0168402	7.10003e-10
		rs2741044	A	G	0.293345	0.0845808	0.017859	2.19999e-06
		rs28473566	A	G	0.162942	-0.216994	0.0219854	5.60015e-23
		rs3862794	C	T	0.256545	0.0981768	0.0186138	1.29999e-07
		rs41276920	A	G	0.087572	-0.13667	0.0287354	2e-06
		rs41281265	G	A	0.349041	0.0778683	0.0171091	5.30005e-06
		rs4665972	C	T	0.6045	0.083131	0.0166922	6.4e-07
		rs4814175	T	A	0.607496	-0.0527436	0.0166522	0.0015
		rs681343	T	C	0.50785	0.102242	0.0162163	2.90001e-10
		rs686030	A	C	0.858629	0.154971	0.0233408	3.10027e-11
		rs708686	T	C	0.2696	0.0881326	0.0183547	1.6e-06
		rs714583	A	T	0.230102	-0.135081	0.0196664	6.4998e-12
		rs72931779	G	C	0.098516	0.112205	0.0272976	3.89996e-05
		rs7802555	C	A	0.140645	-0.189197	0.0234112	6.4003e-16
		rs8112972	A	G	0.123537	0.121125	0.0246969	9.40005e-07
		rs9371004	C	T	0.46429	-0.0525065	0.0163666	0.00129999
	ukb-b-6235	rs1047891	A	C	0.31577	-0.0786453	0.0113921	5.10035e-12
		rs10900221	A	G	0.239554	0.132763	0.0124191	1.10002e-26
		rs10935751	T	C	0.704247	-0.0686018	0.0116427	3.79997e-09
		rs112732186	T	G	0.355734	0.0657975	0.0110593	2.69998e-09
		rs11543269	T	C	0.123685	-0.0958178	0.0161276	2.80001e-09
		rs11644920	T	A	0.312722	0.0768827	0.0115644	2.99985e-11
		rs11691033	A	T	0.684622	-0.118772	0.0114606	3.59998e-25
		rs11887534	C	G	0.065897	1.15075	0.0213565	0
		rs1201467	C	G	0.104519	-0.101631	0.0173562	4.79999e-09
		rs1293297	C	G	0.124744	0.101075	0.0162596	5.1e-10
		rs17138478	A	C	0.128841	0.10336	0.0158338	6.70039e-11
		rs1993453	G	A	0.663394	-0.123607	0.0112369	3.80014e-28
		rs212099	A	T	0.165284	-0.184116	0.0143194	7.8001e-38
		rs2288153	T	C	0.245156	0.0848139	0.0123263	6.00067e-12
		rs2290846	A	G	0.286425	0.135147	0.0117239	9.60064e-31
		rs2393776	A	G	0.62005	0.103041	0.01093	4.19952e-21
		rs2393969	C	A	0.471447	0.0925014	0.010629	3.19963e-18
		rs2470048	T	C	0.708173	0.0669171	0.0116718	9.90011e-09
		rs2727270	T	C	0.115949	0.0974496	0.0165772	4.09996e-09
		rs2733737	C	T	0.625019	-0.0790058	0.0109923	6.59933e-13
		rs2741044	A	G	0.293345	0.0666284	0.0116502	1.09999e-08
		rs28473566	A	G	0.162942	-0.212423	0.014342	1.20005e-49
		rs3862794	C	T	0.256545	0.0854175	0.0121502	2.09991e-12
		rs41276920	A	G	0.087572	-0.125012	0.0187576	2.70023e-11
		rs41281265	G	A	0.349041	0.06178	0.0111686	3.2e-08
		rs4665972	C	T	0.6045	0.0944503	0.010889	4.19952e-18
		rs4814175	T	A	0.607496	-0.0597813	0.0108698	3.79997e-08
		rs681343	T	C	0.50785	0.118463	0.010585	4.49987e-29
		rs686030	A	C	0.858629	0.154643	0.015235	3.29989e-24
		rs708686	T	C	0.2696	0.0781217	0.0119809	7.00003e-11
		rs714583	A	T	0.230102	-0.119795	0.0128366	1e-20
		rs72931779	G	C	0.098516	0.126555	0.0178185	1.20005e-12
		rs7802555	C	A	0.140645	-0.184139	0.0152809	1.9002e-33
		rs8112972	A	G	0.123537	0.138418	0.0161206	8.99912e-18
		rs9371004	C	T	0.46429	-0.0826418	0.0106825	1e-14
finngen_R10_C3_NONHODGKIN_EXALLC.gz	ukb-b-18700	rs1047891	A	C	0.31577	-0.0666273	0.0174634	0.000140001
		rs10900221	A	G	0.239554	0.0961227	0.0190269	4.39997e-07
		rs10935751	T	C	0.704247	-0.0884451	0.0178384	7.10003e-07
		rs112732186	T	G	0.355734	0.0825304	0.0169532	1.09999e-06
		rs11543269	T	C	0.123685	-0.0798152	0.0247063	0.0012
		rs11644920	T	A	0.312722	0.0730751	0.0177172	3.69999e-05
		rs11691033	A	T	0.684622	-0.0942249	0.0175684	8.19993e-08
		rs11887534	C	G	0.065897	1.094	0.0327383	1e-200
		rs1201467	C	G	0.104519	-0.0926715	0.0265912	0.000490004
		rs1293297	C	G	0.124744	0.07998	0.0249109	0.00129999
		rs17138478	A	C	0.128841	0.111659	0.024257	4.20001e-06
		rs1993453	G	A	0.663394	-0.114359	0.0172159	3.10027e-11
		rs212099	A	T	0.165284	-0.178346	0.0219374	4.30031e-16
		rs2288153	T	C	0.245156	0.0775601	0.0188846	4e-05
		rs2290846	A	G	0.286425	0.122789	0.0179616	8.10028e-12
		rs2393776	A	G	0.62005	0.0928872	0.016745	2.90001e-08
		rs2393969	C	A	0.471447	0.0882318	0.0162843	5.99998e-08
		rs2470048	T	C	0.708173	0.0732142	0.017882	4.20001e-05
		rs2727270	T	C	0.115949	0.0582249	0.0253959	0.0219999
		rs2733737	C	T	0.625019	-0.103798	0.0168402	7.10003e-10
		rs2741044	A	G	0.293345	0.0845808	0.017859	2.19999e-06
		rs28473566	A	G	0.162942	-0.216994	0.0219854	5.60015e-23
		rs3862794	C	T	0.256545	0.0981768	0.0186138	1.29999e-07
		rs41276920	A	G	0.087572	-0.13667	0.0287354	2e-06
		rs41281265	G	A	0.349041	0.0778683	0.0171091	5.30005e-06
		rs4665972	C	T	0.6045	0.083131	0.0166922	6.4e-07
		rs4814175	T	A	0.607496	-0.0527436	0.0166522	0.0015
		rs681343	T	C	0.50785	0.102242	0.0162163	2.90001e-10
		rs686030	A	C	0.858629	0.154971	0.0233408	3.10027e-11
		rs708686	T	C	0.2696	0.0881326	0.0183547	1.6e-06
		rs714583	A	T	0.230102	-0.135081	0.0196664	6.4998e-12
		rs72931779	G	C	0.098516	0.112205	0.0272976	3.89996e-05
		rs7802555	C	A	0.140645	-0.189197	0.0234112	6.4003e-16
		rs8112972	A	G	0.123537	0.121125	0.0246969	9.40005e-07
		rs9371004	C	T	0.46429	-0.0525065	0.0163666	0.00129999
	ukb-b-6235	rs1047891	A	C	0.31577	-0.0786453	0.0113921	5.10035e-12
		rs10900221	A	G	0.239554	0.132763	0.0124191	1.10002e-26
		rs10935751	T	C	0.704247	-0.0686018	0.0116427	3.79997e-09
		rs112732186	T	G	0.355734	0.0657975	0.0110593	2.69998e-09
		rs11543269	T	C	0.123685	-0.0958178	0.0161276	2.80001e-09
		rs11644920	T	A	0.312722	0.0768827	0.0115644	2.99985e-11
		rs11691033	A	T	0.684622	-0.118772	0.0114606	3.59998e-25
		rs11887534	C	G	0.065897	1.15075	0.0213565	0
		rs1201467	C	G	0.104519	-0.101631	0.0173562	4.79999e-09
		rs1293297	C	G	0.124744	0.101075	0.0162596	5.1e-10
		rs17138478	A	C	0.128841	0.10336	0.0158338	6.70039e-11
		rs1993453	G	A	0.663394	-0.123607	0.0112369	3.80014e-28
		rs212099	A	T	0.165284	-0.184116	0.0143194	7.8001e-38
		rs2288153	T	C	0.245156	0.0848139	0.0123263	6.00067e-12
		rs2290846	A	G	0.286425	0.135147	0.0117239	9.60064e-31
		rs2393776	A	G	0.62005	0.103041	0.01093	4.19952e-21
		rs2393969	C	A	0.471447	0.0925014	0.010629	3.19963e-18
		rs2470048	T	C	0.708173	0.0669171	0.0116718	9.90011e-09
		rs2727270	T	C	0.115949	0.0974496	0.0165772	4.09996e-09
		rs2733737	C	T	0.625019	-0.0790058	0.0109923	6.59933e-13
		rs2741044	A	G	0.293345	0.0666284	0.0116502	1.09999e-08
		rs28473566	A	G	0.162942	-0.212423	0.014342	1.20005e-49
		rs3862794	C	T	0.256545	0.0854175	0.0121502	2.09991e-12
		rs41276920	A	G	0.087572	-0.125012	0.0187576	2.70023e-11
		rs41281265	G	A	0.349041	0.06178	0.0111686	3.2e-08
		rs4665972	C	T	0.6045	0.0944503	0.010889	4.19952e-18
		rs4814175	T	A	0.607496	-0.0597813	0.0108698	3.79997e-08
		rs681343	T	C	0.50785	0.118463	0.010585	4.49987e-29
		rs686030	A	C	0.858629	0.154643	0.015235	3.29989e-24
		rs708686	T	C	0.2696	0.0781217	0.0119809	7.00003e-11
		rs714583	A	T	0.230102	-0.119795	0.0128366	1e-20
		rs72931779	G	C	0.098516	0.126555	0.0178185	1.20005e-12
		rs7802555	C	A	0.140645	-0.184139	0.0152809	1.9002e-33
		rs8112972	A	G	0.123537	0.138418	0.0161206	8.99912e-18
		rs9371004	C	T	0.46429	-0.0826418	0.0106825	1e-14
finngen_R10_C3_OESOPHAGUS_EXALLC.gz	ukb-b-18700	rs1047891	A	C	0.31577	-0.0666273	0.0174634	0.000140001
		rs10900221	A	G	0.239554	0.0961227	0.0190269	4.39997e-07
		rs10935751	T	C	0.704247	-0.0884451	0.0178384	7.10003e-07
		rs112732186	T	G	0.355734	0.0825304	0.0169532	1.09999e-06
		rs11543269	T	C	0.123685	-0.0798152	0.0247063	0.0012
		rs11644920	T	A	0.312722	0.0730751	0.0177172	3.69999e-05
		rs11691033	A	T	0.684622	-0.0942249	0.0175684	8.19993e-08
		rs11887534	C	G	0.065897	1.094	0.0327383	1e-200
		rs1201467	C	G	0.104519	-0.0926715	0.0265912	0.000490004
		rs1293297	C	G	0.124744	0.07998	0.0249109	0.00129999
		rs17138478	A	C	0.128841	0.111659	0.024257	4.20001e-06
		rs1993453	G	A	0.663394	-0.114359	0.0172159	3.10027e-11
		rs212099	A	T	0.165284	-0.178346	0.0219374	4.30031e-16
		rs2288153	T	C	0.245156	0.0775601	0.0188846	4e-05
		rs2290846	A	G	0.286425	0.122789	0.0179616	8.10028e-12
		rs2393776	A	G	0.62005	0.0928872	0.016745	2.90001e-08
		rs2393969	C	A	0.471447	0.0882318	0.0162843	5.99998e-08
		rs2470048	T	C	0.708173	0.0732142	0.017882	4.20001e-05
		rs2727270	T	C	0.115949	0.0582249	0.0253959	0.0219999
		rs2733737	C	T	0.625019	-0.103798	0.0168402	7.10003e-10
		rs2741044	A	G	0.293345	0.0845808	0.017859	2.19999e-06
		rs28473566	A	G	0.162942	-0.216994	0.0219854	5.60015e-23
		rs3862794	C	T	0.256545	0.0981768	0.0186138	1.29999e-07
		rs41276920	A	G	0.087572	-0.13667	0.0287354	2e-06
		rs41281265	G	A	0.349041	0.0778683	0.0171091	5.30005e-06
		rs4665972	C	T	0.6045	0.083131	0.0166922	6.4e-07
		rs4814175	T	A	0.607496	-0.0527436	0.0166522	0.0015
		rs681343	T	C	0.50785	0.102242	0.0162163	2.90001e-10
		rs686030	A	C	0.858629	0.154971	0.0233408	3.10027e-11
		rs708686	T	C	0.2696	0.0881326	0.0183547	1.6e-06
		rs714583	A	T	0.230102	-0.135081	0.0196664	6.4998e-12
		rs72931779	G	C	0.098516	0.112205	0.0272976	3.89996e-05
		rs7802555	C	A	0.140645	-0.189197	0.0234112	6.4003e-16
		rs8112972	A	G	0.123537	0.121125	0.0246969	9.40005e-07
		rs9371004	C	T	0.46429	-0.0525065	0.0163666	0.00129999
	ukb-b-6235	rs1047891	A	C	0.31577	-0.0786453	0.0113921	5.10035e-12
		rs10900221	A	G	0.239554	0.132763	0.0124191	1.10002e-26
		rs10935751	T	C	0.704247	-0.0686018	0.0116427	3.79997e-09
		rs112732186	T	G	0.355734	0.0657975	0.0110593	2.69998e-09
		rs11543269	T	C	0.123685	-0.0958178	0.0161276	2.80001e-09
		rs11644920	T	A	0.312722	0.0768827	0.0115644	2.99985e-11
		rs11691033	A	T	0.684622	-0.118772	0.0114606	3.59998e-25
		rs11887534	C	G	0.065897	1.15075	0.0213565	0
		rs1201467	C	G	0.104519	-0.101631	0.0173562	4.79999e-09
		rs1293297	C	G	0.124744	0.101075	0.0162596	5.1e-10
		rs17138478	A	C	0.128841	0.10336	0.0158338	6.70039e-11
		rs1993453	G	A	0.663394	-0.123607	0.0112369	3.80014e-28
		rs212099	A	T	0.165284	-0.184116	0.0143194	7.8001e-38
		rs2288153	T	C	0.245156	0.0848139	0.0123263	6.00067e-12
		rs2290846	A	G	0.286425	0.135147	0.0117239	9.60064e-31
		rs2393776	A	G	0.62005	0.103041	0.01093	4.19952e-21
		rs2393969	C	A	0.471447	0.0925014	0.010629	3.19963e-18
		rs2470048	T	C	0.708173	0.0669171	0.0116718	9.90011e-09
		rs2727270	T	C	0.115949	0.0974496	0.0165772	4.09996e-09
		rs2733737	C	T	0.625019	-0.0790058	0.0109923	6.59933e-13
		rs2741044	A	G	0.293345	0.0666284	0.0116502	1.09999e-08
		rs28473566	A	G	0.162942	-0.212423	0.014342	1.20005e-49
		rs3862794	C	T	0.256545	0.0854175	0.0121502	2.09991e-12
		rs41276920	A	G	0.087572	-0.125012	0.0187576	2.70023e-11
		rs41281265	G	A	0.349041	0.06178	0.0111686	3.2e-08
		rs4665972	C	T	0.6045	0.0944503	0.010889	4.19952e-18
		rs4814175	T	A	0.607496	-0.0597813	0.0108698	3.79997e-08
		rs681343	T	C	0.50785	0.118463	0.010585	4.49987e-29
		rs686030	A	C	0.858629	0.154643	0.015235	3.29989e-24
		rs708686	T	C	0.2696	0.0781217	0.0119809	7.00003e-11
		rs714583	A	T	0.230102	-0.119795	0.0128366	1e-20
		rs72931779	G	C	0.098516	0.126555	0.0178185	1.20005e-12
		rs7802555	C	A	0.140645	-0.184139	0.0152809	1.9002e-33
		rs8112972	A	G	0.123537	0.138418	0.0161206	8.99912e-18
		rs9371004	C	T	0.46429	-0.0826418	0.0106825	1e-14
finngen_R10_C3_ORALCAVITY_EXALLC.gz	ukb-b-18700	rs1047891	A	C	0.31577	-0.0666273	0.0174634	0.000140001
		rs10900221	A	G	0.239554	0.0961227	0.0190269	4.39997e-07
		rs10935751	T	C	0.704247	-0.0884451	0.0178384	7.10003e-07
		rs112732186	T	G	0.355734	0.0825304	0.0169532	1.09999e-06
		rs11543269	T	C	0.123685	-0.0798152	0.0247063	0.0012
		rs11644920	T	A	0.312722	0.0730751	0.0177172	3.69999e-05
		rs11691033	A	T	0.684622	-0.0942249	0.0175684	8.19993e-08
		rs11887534	C	G	0.065897	1.094	0.0327383	1e-200
		rs1201467	C	G	0.104519	-0.0926715	0.0265912	0.000490004
		rs1293297	C	G	0.124744	0.07998	0.0249109	0.00129999
		rs17138478	A	C	0.128841	0.111659	0.024257	4.20001e-06
		rs1993453	G	A	0.663394	-0.114359	0.0172159	3.10027e-11
		rs212099	A	T	0.165284	-0.178346	0.0219374	4.30031e-16
		rs2288153	T	C	0.245156	0.0775601	0.0188846	4e-05
		rs2290846	A	G	0.286425	0.122789	0.0179616	8.10028e-12
		rs2393776	A	G	0.62005	0.0928872	0.016745	2.90001e-08
		rs2393969	C	A	0.471447	0.0882318	0.0162843	5.99998e-08
		rs2470048	T	C	0.708173	0.0732142	0.017882	4.20001e-05
		rs2727270	T	C	0.115949	0.0582249	0.0253959	0.0219999
		rs2733737	C	T	0.625019	-0.103798	0.0168402	7.10003e-10
		rs2741044	A	G	0.293345	0.0845808	0.017859	2.19999e-06
		rs28473566	A	G	0.162942	-0.216994	0.0219854	5.60015e-23
		rs3862794	C	T	0.256545	0.0981768	0.0186138	1.29999e-07
		rs41276920	A	G	0.087572	-0.13667	0.0287354	2e-06
		rs41281265	G	A	0.349041	0.0778683	0.0171091	5.30005e-06
		rs4665972	C	T	0.6045	0.083131	0.0166922	6.4e-07
		rs4814175	T	A	0.607496	-0.0527436	0.0166522	0.0015
		rs681343	T	C	0.50785	0.102242	0.0162163	2.90001e-10
		rs686030	A	C	0.858629	0.154971	0.0233408	3.10027e-11
		rs708686	T	C	0.2696	0.0881326	0.0183547	1.6e-06
		rs714583	A	T	0.230102	-0.135081	0.0196664	6.4998e-12
		rs72931779	G	C	0.098516	0.112205	0.0272976	3.89996e-05
		rs7802555	C	A	0.140645	-0.189197	0.0234112	6.4003e-16
		rs8112972	A	G	0.123537	0.121125	0.0246969	9.40005e-07
		rs9371004	C	T	0.46429	-0.0525065	0.0163666	0.00129999
	ukb-b-6235	rs1047891	A	C	0.31577	-0.0786453	0.0113921	5.10035e-12
		rs10900221	A	G	0.239554	0.132763	0.0124191	1.10002e-26
		rs10935751	T	C	0.704247	-0.0686018	0.0116427	3.79997e-09
		rs112732186	T	G	0.355734	0.0657975	0.0110593	2.69998e-09
		rs11543269	T	C	0.123685	-0.0958178	0.0161276	2.80001e-09
		rs11644920	T	A	0.312722	0.0768827	0.0115644	2.99985e-11
		rs11691033	A	T	0.684622	-0.118772	0.0114606	3.59998e-25
		rs11887534	C	G	0.065897	1.15075	0.0213565	0
		rs1201467	C	G	0.104519	-0.101631	0.0173562	4.79999e-09
		rs1293297	C	G	0.124744	0.101075	0.0162596	5.1e-10
		rs17138478	A	C	0.128841	0.10336	0.0158338	6.70039e-11
		rs1993453	G	A	0.663394	-0.123607	0.0112369	3.80014e-28
		rs212099	A	T	0.165284	-0.184116	0.0143194	7.8001e-38
		rs2288153	T	C	0.245156	0.0848139	0.0123263	6.00067e-12
		rs2290846	A	G	0.286425	0.135147	0.0117239	9.60064e-31
		rs2393776	A	G	0.62005	0.103041	0.01093	4.19952e-21
		rs2393969	C	A	0.471447	0.0925014	0.010629	3.19963e-18
		rs2470048	T	C	0.708173	0.0669171	0.0116718	9.90011e-09
		rs2727270	T	C	0.115949	0.0974496	0.0165772	4.09996e-09
		rs2733737	C	T	0.625019	-0.0790058	0.0109923	6.59933e-13
		rs2741044	A	G	0.293345	0.0666284	0.0116502	1.09999e-08
		rs28473566	A	G	0.162942	-0.212423	0.014342	1.20005e-49
		rs3862794	C	T	0.256545	0.0854175	0.0121502	2.09991e-12
		rs41276920	A	G	0.087572	-0.125012	0.0187576	2.70023e-11
		rs41281265	G	A	0.349041	0.06178	0.0111686	3.2e-08
		rs4665972	C	T	0.6045	0.0944503	0.010889	4.19952e-18
		rs4814175	T	A	0.607496	-0.0597813	0.0108698	3.79997e-08
		rs681343	T	C	0.50785	0.118463	0.010585	4.49987e-29
		rs686030	A	C	0.858629	0.154643	0.015235	3.29989e-24
		rs708686	T	C	0.2696	0.0781217	0.0119809	7.00003e-11
		rs714583	A	T	0.230102	-0.119795	0.0128366	1e-20
		rs72931779	G	C	0.098516	0.126555	0.0178185	1.20005e-12
		rs7802555	C	A	0.140645	-0.184139	0.0152809	1.9002e-33
		rs8112972	A	G	0.123537	0.138418	0.0161206	8.99912e-18
		rs9371004	C	T	0.46429	-0.0826418	0.0106825	1e-14
finngen_R10_C3_OTHER_SKIN_EXALLC.gz	ukb-b-18700	rs1047891	A	C	0.31577	-0.0666273	0.0174634	0.000140001
		rs10900221	A	G	0.239554	0.0961227	0.0190269	4.39997e-07
		rs10935751	T	C	0.704247	-0.0884451	0.0178384	7.10003e-07
		rs112732186	T	G	0.355734	0.0825304	0.0169532	1.09999e-06
		rs11543269	T	C	0.123685	-0.0798152	0.0247063	0.0012
		rs11644920	T	A	0.312722	0.0730751	0.0177172	3.69999e-05
		rs11691033	A	T	0.684622	-0.0942249	0.0175684	8.19993e-08
		rs11887534	C	G	0.065897	1.094	0.0327383	1e-200
		rs1201467	C	G	0.104519	-0.0926715	0.0265912	0.000490004
		rs1293297	C	G	0.124744	0.07998	0.0249109	0.00129999
		rs17138478	A	C	0.128841	0.111659	0.024257	4.20001e-06
		rs1993453	G	A	0.663394	-0.114359	0.0172159	3.10027e-11
		rs212099	A	T	0.165284	-0.178346	0.0219374	4.30031e-16
		rs2288153	T	C	0.245156	0.0775601	0.0188846	4e-05
		rs2290846	A	G	0.286425	0.122789	0.0179616	8.10028e-12
		rs2393776	A	G	0.62005	0.0928872	0.016745	2.90001e-08
		rs2393969	C	A	0.471447	0.0882318	0.0162843	5.99998e-08
		rs2470048	T	C	0.708173	0.0732142	0.017882	4.20001e-05
		rs2727270	T	C	0.115949	0.0582249	0.0253959	0.0219999
		rs2733737	C	T	0.625019	-0.103798	0.0168402	7.10003e-10
		rs2741044	A	G	0.293345	0.0845808	0.017859	2.19999e-06
		rs28473566	A	G	0.162942	-0.216994	0.0219854	5.60015e-23
		rs3862794	C	T	0.256545	0.0981768	0.0186138	1.29999e-07
		rs41276920	A	G	0.087572	-0.13667	0.0287354	2e-06
		rs41281265	G	A	0.349041	0.0778683	0.0171091	5.30005e-06
		rs4665972	C	T	0.6045	0.083131	0.0166922	6.4e-07
		rs4814175	T	A	0.607496	-0.0527436	0.0166522	0.0015
		rs681343	T	C	0.50785	0.102242	0.0162163	2.90001e-10
		rs686030	A	C	0.858629	0.154971	0.0233408	3.10027e-11
		rs708686	T	C	0.2696	0.0881326	0.0183547	1.6e-06
		rs714583	A	T	0.230102	-0.135081	0.0196664	6.4998e-12
		rs72931779	G	C	0.098516	0.112205	0.0272976	3.89996e-05
		rs7802555	C	A	0.140645	-0.189197	0.0234112	6.4003e-16
		rs8112972	A	G	0.123537	0.121125	0.0246969	9.40005e-07
		rs9371004	C	T	0.46429	-0.0525065	0.0163666	0.00129999
	ukb-b-6235	rs1047891	A	C	0.31577	-0.0786453	0.0113921	5.10035e-12
		rs10900221	A	G	0.239554	0.132763	0.0124191	1.10002e-26
		rs10935751	T	C	0.704247	-0.0686018	0.0116427	3.79997e-09
		rs112732186	T	G	0.355734	0.0657975	0.0110593	2.69998e-09
		rs11543269	T	C	0.123685	-0.0958178	0.0161276	2.80001e-09
		rs11644920	T	A	0.312722	0.0768827	0.0115644	2.99985e-11
		rs11691033	A	T	0.684622	-0.118772	0.0114606	3.59998e-25
		rs11887534	C	G	0.065897	1.15075	0.0213565	0
		rs1201467	C	G	0.104519	-0.101631	0.0173562	4.79999e-09
		rs1293297	C	G	0.124744	0.101075	0.0162596	5.1e-10
		rs17138478	A	C	0.128841	0.10336	0.0158338	6.70039e-11
		rs1993453	G	A	0.663394	-0.123607	0.0112369	3.80014e-28
		rs212099	A	T	0.165284	-0.184116	0.0143194	7.8001e-38
		rs2288153	T	C	0.245156	0.0848139	0.0123263	6.00067e-12
		rs2290846	A	G	0.286425	0.135147	0.0117239	9.60064e-31
		rs2393776	A	G	0.62005	0.103041	0.01093	4.19952e-21
		rs2393969	C	A	0.471447	0.0925014	0.010629	3.19963e-18
		rs2470048	T	C	0.708173	0.0669171	0.0116718	9.90011e-09
		rs2727270	T	C	0.115949	0.0974496	0.0165772	4.09996e-09
		rs2733737	C	T	0.625019	-0.0790058	0.0109923	6.59933e-13
		rs2741044	A	G	0.293345	0.0666284	0.0116502	1.09999e-08
		rs28473566	A	G	0.162942	-0.212423	0.014342	1.20005e-49
		rs3862794	C	T	0.256545	0.0854175	0.0121502	2.09991e-12
		rs41276920	A	G	0.087572	-0.125012	0.0187576	2.70023e-11
		rs41281265	G	A	0.349041	0.06178	0.0111686	3.2e-08
		rs4665972	C	T	0.6045	0.0944503	0.010889	4.19952e-18
		rs4814175	T	A	0.607496	-0.0597813	0.0108698	3.79997e-08
		rs681343	T	C	0.50785	0.118463	0.010585	4.49987e-29
		rs686030	A	C	0.858629	0.154643	0.015235	3.29989e-24
		rs708686	T	C	0.2696	0.0781217	0.0119809	7.00003e-11
		rs714583	A	T	0.230102	-0.119795	0.0128366	1e-20
		rs72931779	G	C	0.098516	0.126555	0.0178185	1.20005e-12
		rs7802555	C	A	0.140645	-0.184139	0.0152809	1.9002e-33
		rs8112972	A	G	0.123537	0.138418	0.0161206	8.99912e-18
		rs9371004	C	T	0.46429	-0.0826418	0.0106825	1e-14
finngen_R10_C3_OVARY_EXALLC.gz	ukb-b-18700	rs1047891	A	C	0.31577	-0.0666273	0.0174634	0.000140001
		rs10900221	A	G	0.239554	0.0961227	0.0190269	4.39997e-07
		rs10935751	T	C	0.704247	-0.0884451	0.0178384	7.10003e-07
		rs112732186	T	G	0.355734	0.0825304	0.0169532	1.09999e-06
		rs11543269	T	C	0.123685	-0.0798152	0.0247063	0.0012
		rs11644920	T	A	0.312722	0.0730751	0.0177172	3.69999e-05
		rs11691033	A	T	0.684622	-0.0942249	0.0175684	8.19993e-08
		rs11887534	C	G	0.065897	1.094	0.0327383	1e-200
		rs1201467	C	G	0.104519	-0.0926715	0.0265912	0.000490004
		rs1293297	C	G	0.124744	0.07998	0.0249109	0.00129999
		rs17138478	A	C	0.128841	0.111659	0.024257	4.20001e-06
		rs1993453	G	A	0.663394	-0.114359	0.0172159	3.10027e-11
		rs212099	A	T	0.165284	-0.178346	0.0219374	4.30031e-16
		rs2288153	T	C	0.245156	0.0775601	0.0188846	4e-05
		rs2290846	A	G	0.286425	0.122789	0.0179616	8.10028e-12
		rs2393776	A	G	0.62005	0.0928872	0.016745	2.90001e-08
		rs2393969	C	A	0.471447	0.0882318	0.0162843	5.99998e-08
		rs2470048	T	C	0.708173	0.0732142	0.017882	4.20001e-05
		rs2727270	T	C	0.115949	0.0582249	0.0253959	0.0219999
		rs2733737	C	T	0.625019	-0.103798	0.0168402	7.10003e-10
		rs2741044	A	G	0.293345	0.0845808	0.017859	2.19999e-06
		rs28473566	A	G	0.162942	-0.216994	0.0219854	5.60015e-23
		rs3862794	C	T	0.256545	0.0981768	0.0186138	1.29999e-07
		rs41276920	A	G	0.087572	-0.13667	0.0287354	2e-06
		rs41281265	G	A	0.349041	0.0778683	0.0171091	5.30005e-06
		rs4665972	C	T	0.6045	0.083131	0.0166922	6.4e-07
		rs4814175	T	A	0.607496	-0.0527436	0.0166522	0.0015
		rs681343	T	C	0.50785	0.102242	0.0162163	2.90001e-10
		rs686030	A	C	0.858629	0.154971	0.0233408	3.10027e-11
		rs708686	T	C	0.2696	0.0881326	0.0183547	1.6e-06
		rs714583	A	T	0.230102	-0.135081	0.0196664	6.4998e-12
		rs72931779	G	C	0.098516	0.112205	0.0272976	3.89996e-05
		rs7802555	C	A	0.140645	-0.189197	0.0234112	6.4003e-16
		rs8112972	A	G	0.123537	0.121125	0.0246969	9.40005e-07
		rs9371004	C	T	0.46429	-0.0525065	0.0163666	0.00129999
	ukb-b-6235	rs1047891	A	C	0.31577	-0.0786453	0.0113921	5.10035e-12
		rs10900221	A	G	0.239554	0.132763	0.0124191	1.10002e-26
		rs10935751	T	C	0.704247	-0.0686018	0.0116427	3.79997e-09
		rs112732186	T	G	0.355734	0.0657975	0.0110593	2.69998e-09
		rs11543269	T	C	0.123685	-0.0958178	0.0161276	2.80001e-09
		rs11644920	T	A	0.312722	0.0768827	0.0115644	2.99985e-11
		rs11691033	A	T	0.684622	-0.118772	0.0114606	3.59998e-25
		rs11887534	C	G	0.065897	1.15075	0.0213565	0
		rs1201467	C	G	0.104519	-0.101631	0.0173562	4.79999e-09
		rs1293297	C	G	0.124744	0.101075	0.0162596	5.1e-10
		rs17138478	A	C	0.128841	0.10336	0.0158338	6.70039e-11
		rs1993453	G	A	0.663394	-0.123607	0.0112369	3.80014e-28
		rs212099	A	T	0.165284	-0.184116	0.0143194	7.8001e-38
		rs2288153	T	C	0.245156	0.0848139	0.0123263	6.00067e-12
		rs2290846	A	G	0.286425	0.135147	0.0117239	9.60064e-31
		rs2393776	A	G	0.62005	0.103041	0.01093	4.19952e-21
		rs2393969	C	A	0.471447	0.0925014	0.010629	3.19963e-18
		rs2470048	T	C	0.708173	0.0669171	0.0116718	9.90011e-09
		rs2727270	T	C	0.115949	0.0974496	0.0165772	4.09996e-09
		rs2733737	C	T	0.625019	-0.0790058	0.0109923	6.59933e-13
		rs2741044	A	G	0.293345	0.0666284	0.0116502	1.09999e-08
		rs28473566	A	G	0.162942	-0.212423	0.014342	1.20005e-49
		rs3862794	C	T	0.256545	0.0854175	0.0121502	2.09991e-12
		rs41276920	A	G	0.087572	-0.125012	0.0187576	2.70023e-11
		rs41281265	G	A	0.349041	0.06178	0.0111686	3.2e-08
		rs4665972	C	T	0.6045	0.0944503	0.010889	4.19952e-18
		rs4814175	T	A	0.607496	-0.0597813	0.0108698	3.79997e-08
		rs681343	T	C	0.50785	0.118463	0.010585	4.49987e-29
		rs686030	A	C	0.858629	0.154643	0.015235	3.29989e-24
		rs708686	T	C	0.2696	0.0781217	0.0119809	7.00003e-11
		rs714583	A	T	0.230102	-0.119795	0.0128366	1e-20
		rs72931779	G	C	0.098516	0.126555	0.0178185	1.20005e-12
		rs7802555	C	A	0.140645	-0.184139	0.0152809	1.9002e-33
		rs8112972	A	G	0.123537	0.138418	0.0161206	8.99912e-18
		rs9371004	C	T	0.46429	-0.0826418	0.0106825	1e-14
finngen_R10_C3_PANCREAS_EXALLC.gz	ukb-b-18700	rs1047891	A	C	0.31577	-0.0666273	0.0174634	0.000140001
		rs10900221	A	G	0.239554	0.0961227	0.0190269	4.39997e-07
		rs10935751	T	C	0.704247	-0.0884451	0.0178384	7.10003e-07
		rs112732186	T	G	0.355734	0.0825304	0.0169532	1.09999e-06
		rs11543269	T	C	0.123685	-0.0798152	0.0247063	0.0012
		rs11644920	T	A	0.312722	0.0730751	0.0177172	3.69999e-05
		rs11691033	A	T	0.684622	-0.0942249	0.0175684	8.19993e-08
		rs11887534	C	G	0.065897	1.094	0.0327383	1e-200
		rs1201467	C	G	0.104519	-0.0926715	0.0265912	0.000490004
		rs1293297	C	G	0.124744	0.07998	0.0249109	0.00129999
		rs17138478	A	C	0.128841	0.111659	0.024257	4.20001e-06
		rs1993453	G	A	0.663394	-0.114359	0.0172159	3.10027e-11
		rs212099	A	T	0.165284	-0.178346	0.0219374	4.30031e-16
		rs2288153	T	C	0.245156	0.0775601	0.0188846	4e-05
		rs2290846	A	G	0.286425	0.122789	0.0179616	8.10028e-12
		rs2393776	A	G	0.62005	0.0928872	0.016745	2.90001e-08
		rs2393969	C	A	0.471447	0.0882318	0.0162843	5.99998e-08
		rs2470048	T	C	0.708173	0.0732142	0.017882	4.20001e-05
		rs2727270	T	C	0.115949	0.0582249	0.0253959	0.0219999
		rs2733737	C	T	0.625019	-0.103798	0.0168402	7.10003e-10
		rs2741044	A	G	0.293345	0.0845808	0.017859	2.19999e-06
		rs28473566	A	G	0.162942	-0.216994	0.0219854	5.60015e-23
		rs3862794	C	T	0.256545	0.0981768	0.0186138	1.29999e-07
		rs41276920	A	G	0.087572	-0.13667	0.0287354	2e-06
		rs41281265	G	A	0.349041	0.0778683	0.0171091	5.30005e-06
		rs4665972	C	T	0.6045	0.083131	0.0166922	6.4e-07
		rs4814175	T	A	0.607496	-0.0527436	0.0166522	0.0015
		rs681343	T	C	0.50785	0.102242	0.0162163	2.90001e-10
		rs686030	A	C	0.858629	0.154971	0.0233408	3.10027e-11
		rs708686	T	C	0.2696	0.0881326	0.0183547	1.6e-06
		rs714583	A	T	0.230102	-0.135081	0.0196664	6.4998e-12
		rs72931779	G	C	0.098516	0.112205	0.0272976	3.89996e-05
		rs7802555	C	A	0.140645	-0.189197	0.0234112	6.4003e-16
		rs8112972	A	G	0.123537	0.121125	0.0246969	9.40005e-07
		rs9371004	C	T	0.46429	-0.0525065	0.0163666	0.00129999
	ukb-b-6235	rs1047891	A	C	0.31577	-0.0786453	0.0113921	5.10035e-12
		rs10900221	A	G	0.239554	0.132763	0.0124191	1.10002e-26
		rs10935751	T	C	0.704247	-0.0686018	0.0116427	3.79997e-09
		rs112732186	T	G	0.355734	0.0657975	0.0110593	2.69998e-09
		rs11543269	T	C	0.123685	-0.0958178	0.0161276	2.80001e-09
		rs11644920	T	A	0.312722	0.0768827	0.0115644	2.99985e-11
		rs11691033	A	T	0.684622	-0.118772	0.0114606	3.59998e-25
		rs11887534	C	G	0.065897	1.15075	0.0213565	0
		rs1201467	C	G	0.104519	-0.101631	0.0173562	4.79999e-09
		rs1293297	C	G	0.124744	0.101075	0.0162596	5.1e-10
		rs17138478	A	C	0.128841	0.10336	0.0158338	6.70039e-11
		rs1993453	G	A	0.663394	-0.123607	0.0112369	3.80014e-28
		rs212099	A	T	0.165284	-0.184116	0.0143194	7.8001e-38
		rs2288153	T	C	0.245156	0.0848139	0.0123263	6.00067e-12
		rs2290846	A	G	0.286425	0.135147	0.0117239	9.60064e-31
		rs2393776	A	G	0.62005	0.103041	0.01093	4.19952e-21
		rs2393969	C	A	0.471447	0.0925014	0.010629	3.19963e-18
		rs2470048	T	C	0.708173	0.0669171	0.0116718	9.90011e-09
		rs2727270	T	C	0.115949	0.0974496	0.0165772	4.09996e-09
		rs2733737	C	T	0.625019	-0.0790058	0.0109923	6.59933e-13
		rs2741044	A	G	0.293345	0.0666284	0.0116502	1.09999e-08
		rs28473566	A	G	0.162942	-0.212423	0.014342	1.20005e-49
		rs3862794	C	T	0.256545	0.0854175	0.0121502	2.09991e-12
		rs41276920	A	G	0.087572	-0.125012	0.0187576	2.70023e-11
		rs41281265	G	A	0.349041	0.06178	0.0111686	3.2e-08
		rs4665972	C	T	0.6045	0.0944503	0.010889	4.19952e-18
		rs4814175	T	A	0.607496	-0.0597813	0.0108698	3.79997e-08
		rs681343	T	C	0.50785	0.118463	0.010585	4.49987e-29
		rs686030	A	C	0.858629	0.154643	0.015235	3.29989e-24
		rs708686	T	C	0.2696	0.0781217	0.0119809	7.00003e-11
		rs714583	A	T	0.230102	-0.119795	0.0128366	1e-20
		rs72931779	G	C	0.098516	0.126555	0.0178185	1.20005e-12
		rs7802555	C	A	0.140645	-0.184139	0.0152809	1.9002e-33
		rs8112972	A	G	0.123537	0.138418	0.0161206	8.99912e-18
		rs9371004	C	T	0.46429	-0.0826418	0.0106825	1e-14
finngen_R10_C3_PROSTATE_EXALLC.gz	ukb-b-18700	rs1047891	A	C	0.31577	-0.0666273	0.0174634	0.000140001
		rs10900221	A	G	0.239554	0.0961227	0.0190269	4.39997e-07
		rs10935751	T	C	0.704247	-0.0884451	0.0178384	7.10003e-07
		rs112732186	T	G	0.355734	0.0825304	0.0169532	1.09999e-06
		rs11543269	T	C	0.123685	-0.0798152	0.0247063	0.0012
		rs11644920	T	A	0.312722	0.0730751	0.0177172	3.69999e-05
		rs11691033	A	T	0.684622	-0.0942249	0.0175684	8.19993e-08
		rs11887534	C	G	0.065897	1.094	0.0327383	1e-200
		rs1201467	C	G	0.104519	-0.0926715	0.0265912	0.000490004
		rs1293297	C	G	0.124744	0.07998	0.0249109	0.00129999
		rs17138478	A	C	0.128841	0.111659	0.024257	4.20001e-06
		rs1993453	G	A	0.663394	-0.114359	0.0172159	3.10027e-11
		rs212099	A	T	0.165284	-0.178346	0.0219374	4.30031e-16
		rs2288153	T	C	0.245156	0.0775601	0.0188846	4e-05
		rs2290846	A	G	0.286425	0.122789	0.0179616	8.10028e-12
		rs2393776	A	G	0.62005	0.0928872	0.016745	2.90001e-08
		rs2393969	C	A	0.471447	0.0882318	0.0162843	5.99998e-08
		rs2470048	T	C	0.708173	0.0732142	0.017882	4.20001e-05
		rs2727270	T	C	0.115949	0.0582249	0.0253959	0.0219999
		rs2733737	C	T	0.625019	-0.103798	0.0168402	7.10003e-10
		rs2741044	A	G	0.293345	0.0845808	0.017859	2.19999e-06
		rs28473566	A	G	0.162942	-0.216994	0.0219854	5.60015e-23
		rs3862794	C	T	0.256545	0.0981768	0.0186138	1.29999e-07
		rs41276920	A	G	0.087572	-0.13667	0.0287354	2e-06
		rs41281265	G	A	0.349041	0.0778683	0.0171091	5.30005e-06
		rs4665972	C	T	0.6045	0.083131	0.0166922	6.4e-07
		rs4814175	T	A	0.607496	-0.0527436	0.0166522	0.0015
		rs681343	T	C	0.50785	0.102242	0.0162163	2.90001e-10
		rs686030	A	C	0.858629	0.154971	0.0233408	3.10027e-11
		rs708686	T	C	0.2696	0.0881326	0.0183547	1.6e-06
		rs714583	A	T	0.230102	-0.135081	0.0196664	6.4998e-12
		rs72931779	G	C	0.098516	0.112205	0.0272976	3.89996e-05
		rs7802555	C	A	0.140645	-0.189197	0.0234112	6.4003e-16
		rs8112972	A	G	0.123537	0.121125	0.0246969	9.40005e-07
		rs9371004	C	T	0.46429	-0.0525065	0.0163666	0.00129999
	ukb-b-6235	rs1047891	A	C	0.31577	-0.0786453	0.0113921	5.10035e-12
		rs10900221	A	G	0.239554	0.132763	0.0124191	1.10002e-26
		rs10935751	T	C	0.704247	-0.0686018	0.0116427	3.79997e-09
		rs112732186	T	G	0.355734	0.0657975	0.0110593	2.69998e-09
		rs11543269	T	C	0.123685	-0.0958178	0.0161276	2.80001e-09
		rs11644920	T	A	0.312722	0.0768827	0.0115644	2.99985e-11
		rs11691033	A	T	0.684622	-0.118772	0.0114606	3.59998e-25
		rs11887534	C	G	0.065897	1.15075	0.0213565	0
		rs1201467	C	G	0.104519	-0.101631	0.0173562	4.79999e-09
		rs1293297	C	G	0.124744	0.101075	0.0162596	5.1e-10
		rs17138478	A	C	0.128841	0.10336	0.0158338	6.70039e-11
		rs1993453	G	A	0.663394	-0.123607	0.0112369	3.80014e-28
		rs212099	A	T	0.165284	-0.184116	0.0143194	7.8001e-38
		rs2288153	T	C	0.245156	0.0848139	0.0123263	6.00067e-12
		rs2290846	A	G	0.286425	0.135147	0.0117239	9.60064e-31
		rs2393776	A	G	0.62005	0.103041	0.01093	4.19952e-21
		rs2393969	C	A	0.471447	0.0925014	0.010629	3.19963e-18
		rs2470048	T	C	0.708173	0.0669171	0.0116718	9.90011e-09
		rs2727270	T	C	0.115949	0.0974496	0.0165772	4.09996e-09
		rs2733737	C	T	0.625019	-0.0790058	0.0109923	6.59933e-13
		rs2741044	A	G	0.293345	0.0666284	0.0116502	1.09999e-08
		rs28473566	A	G	0.162942	-0.212423	0.014342	1.20005e-49
		rs3862794	C	T	0.256545	0.0854175	0.0121502	2.09991e-12
		rs41276920	A	G	0.087572	-0.125012	0.0187576	2.70023e-11
		rs41281265	G	A	0.349041	0.06178	0.0111686	3.2e-08
		rs4665972	C	T	0.6045	0.0944503	0.010889	4.19952e-18
		rs4814175	T	A	0.607496	-0.0597813	0.0108698	3.79997e-08
		rs681343	T	C	0.50785	0.118463	0.010585	4.49987e-29
		rs686030	A	C	0.858629	0.154643	0.015235	3.29989e-24
		rs708686	T	C	0.2696	0.0781217	0.0119809	7.00003e-11
		rs714583	A	T	0.230102	-0.119795	0.0128366	1e-20
		rs72931779	G	C	0.098516	0.126555	0.0178185	1.20005e-12
		rs7802555	C	A	0.140645	-0.184139	0.0152809	1.9002e-33
		rs8112972	A	G	0.123537	0.138418	0.0161206	8.99912e-18
		rs9371004	C	T	0.46429	-0.0826418	0.0106825	1e-14
finngen_R10_C3_SMALL_INTESTINE_EXALLC.gz	ukb-b-18700	rs1047891	A	C	0.31577	-0.0666273	0.0174634	0.000140001
		rs10900221	A	G	0.239554	0.0961227	0.0190269	4.39997e-07
		rs10935751	T	C	0.704247	-0.0884451	0.0178384	7.10003e-07
		rs112732186	T	G	0.355734	0.0825304	0.0169532	1.09999e-06
		rs11543269	T	C	0.123685	-0.0798152	0.0247063	0.0012
		rs11644920	T	A	0.312722	0.0730751	0.0177172	3.69999e-05
		rs11691033	A	T	0.684622	-0.0942249	0.0175684	8.19993e-08
		rs11887534	C	G	0.065897	1.094	0.0327383	1e-200
		rs1201467	C	G	0.104519	-0.0926715	0.0265912	0.000490004
		rs1293297	C	G	0.124744	0.07998	0.0249109	0.00129999
		rs17138478	A	C	0.128841	0.111659	0.024257	4.20001e-06
		rs1993453	G	A	0.663394	-0.114359	0.0172159	3.10027e-11
		rs212099	A	T	0.165284	-0.178346	0.0219374	4.30031e-16
		rs2288153	T	C	0.245156	0.0775601	0.0188846	4e-05
		rs2290846	A	G	0.286425	0.122789	0.0179616	8.10028e-12
		rs2393776	A	G	0.62005	0.0928872	0.016745	2.90001e-08
		rs2393969	C	A	0.471447	0.0882318	0.0162843	5.99998e-08
		rs2470048	T	C	0.708173	0.0732142	0.017882	4.20001e-05
		rs2727270	T	C	0.115949	0.0582249	0.0253959	0.0219999
		rs2733737	C	T	0.625019	-0.103798	0.0168402	7.10003e-10
		rs2741044	A	G	0.293345	0.0845808	0.017859	2.19999e-06
		rs28473566	A	G	0.162942	-0.216994	0.0219854	5.60015e-23
		rs3862794	C	T	0.256545	0.0981768	0.0186138	1.29999e-07
		rs41276920	A	G	0.087572	-0.13667	0.0287354	2e-06
		rs41281265	G	A	0.349041	0.0778683	0.0171091	5.30005e-06
		rs4665972	C	T	0.6045	0.083131	0.0166922	6.4e-07
		rs4814175	T	A	0.607496	-0.0527436	0.0166522	0.0015
		rs681343	T	C	0.50785	0.102242	0.0162163	2.90001e-10
		rs686030	A	C	0.858629	0.154971	0.0233408	3.10027e-11
		rs708686	T	C	0.2696	0.0881326	0.0183547	1.6e-06
		rs714583	A	T	0.230102	-0.135081	0.0196664	6.4998e-12
		rs72931779	G	C	0.098516	0.112205	0.0272976	3.89996e-05
		rs7802555	C	A	0.140645	-0.189197	0.0234112	6.4003e-16
		rs8112972	A	G	0.123537	0.121125	0.0246969	9.40005e-07
		rs9371004	C	T	0.46429	-0.0525065	0.0163666	0.00129999
	ukb-b-6235	rs1047891	A	C	0.31577	-0.0786453	0.0113921	5.10035e-12
		rs10900221	A	G	0.239554	0.132763	0.0124191	1.10002e-26
		rs10935751	T	C	0.704247	-0.0686018	0.0116427	3.79997e-09
		rs112732186	T	G	0.355734	0.0657975	0.0110593	2.69998e-09
		rs11543269	T	C	0.123685	-0.0958178	0.0161276	2.80001e-09
		rs11644920	T	A	0.312722	0.0768827	0.0115644	2.99985e-11
		rs11691033	A	T	0.684622	-0.118772	0.0114606	3.59998e-25
		rs11887534	C	G	0.065897	1.15075	0.0213565	0
		rs1201467	C	G	0.104519	-0.101631	0.0173562	4.79999e-09
		rs1293297	C	G	0.124744	0.101075	0.0162596	5.1e-10
		rs17138478	A	C	0.128841	0.10336	0.0158338	6.70039e-11
		rs1993453	G	A	0.663394	-0.123607	0.0112369	3.80014e-28
		rs212099	A	T	0.165284	-0.184116	0.0143194	7.8001e-38
		rs2288153	T	C	0.245156	0.0848139	0.0123263	6.00067e-12
		rs2290846	A	G	0.286425	0.135147	0.0117239	9.60064e-31
		rs2393776	A	G	0.62005	0.103041	0.01093	4.19952e-21
		rs2393969	C	A	0.471447	0.0925014	0.010629	3.19963e-18
		rs2470048	T	C	0.708173	0.0669171	0.0116718	9.90011e-09
		rs2727270	T	C	0.115949	0.0974496	0.0165772	4.09996e-09
		rs2733737	C	T	0.625019	-0.0790058	0.0109923	6.59933e-13
		rs2741044	A	G	0.293345	0.0666284	0.0116502	1.09999e-08
		rs28473566	A	G	0.162942	-0.212423	0.014342	1.20005e-49
		rs3862794	C	T	0.256545	0.0854175	0.0121502	2.09991e-12
		rs41276920	A	G	0.087572	-0.125012	0.0187576	2.70023e-11
		rs41281265	G	A	0.349041	0.06178	0.0111686	3.2e-08
		rs4665972	C	T	0.6045	0.0944503	0.010889	4.19952e-18
		rs4814175	T	A	0.607496	-0.0597813	0.0108698	3.79997e-08
		rs681343	T	C	0.50785	0.118463	0.010585	4.49987e-29
		rs686030	A	C	0.858629	0.154643	0.015235	3.29989e-24
		rs708686	T	C	0.2696	0.0781217	0.0119809	7.00003e-11
		rs714583	A	T	0.230102	-0.119795	0.0128366	1e-20
		rs72931779	G	C	0.098516	0.126555	0.0178185	1.20005e-12
		rs7802555	C	A	0.140645	-0.184139	0.0152809	1.9002e-33
		rs8112972	A	G	0.123537	0.138418	0.0161206	8.99912e-18
		rs9371004	C	T	0.46429	-0.0826418	0.0106825	1e-14
finngen_R10_C3_STOMACH_EXALLC.gz	ukb-b-18700	rs1047891	A	C	0.31577	-0.0666273	0.0174634	0.000140001
		rs10900221	A	G	0.239554	0.0961227	0.0190269	4.39997e-07
		rs10935751	T	C	0.704247	-0.0884451	0.0178384	7.10003e-07
		rs112732186	T	G	0.355734	0.0825304	0.0169532	1.09999e-06
		rs11543269	T	C	0.123685	-0.0798152	0.0247063	0.0012
		rs11644920	T	A	0.312722	0.0730751	0.0177172	3.69999e-05
		rs11691033	A	T	0.684622	-0.0942249	0.0175684	8.19993e-08
		rs11887534	C	G	0.065897	1.094	0.0327383	1e-200
		rs1201467	C	G	0.104519	-0.0926715	0.0265912	0.000490004
		rs1293297	C	G	0.124744	0.07998	0.0249109	0.00129999
		rs17138478	A	C	0.128841	0.111659	0.024257	4.20001e-06
		rs1993453	G	A	0.663394	-0.114359	0.0172159	3.10027e-11
		rs212099	A	T	0.165284	-0.178346	0.0219374	4.30031e-16
		rs2288153	T	C	0.245156	0.0775601	0.0188846	4e-05
		rs2290846	A	G	0.286425	0.122789	0.0179616	8.10028e-12
		rs2393776	A	G	0.62005	0.0928872	0.016745	2.90001e-08
		rs2393969	C	A	0.471447	0.0882318	0.0162843	5.99998e-08
		rs2470048	T	C	0.708173	0.0732142	0.017882	4.20001e-05
		rs2727270	T	C	0.115949	0.0582249	0.0253959	0.0219999
		rs2733737	C	T	0.625019	-0.103798	0.0168402	7.10003e-10
		rs2741044	A	G	0.293345	0.0845808	0.017859	2.19999e-06
		rs28473566	A	G	0.162942	-0.216994	0.0219854	5.60015e-23
		rs3862794	C	T	0.256545	0.0981768	0.0186138	1.29999e-07
		rs41276920	A	G	0.087572	-0.13667	0.0287354	2e-06
		rs41281265	G	A	0.349041	0.0778683	0.0171091	5.30005e-06
		rs4665972	C	T	0.6045	0.083131	0.0166922	6.4e-07
		rs4814175	T	A	0.607496	-0.0527436	0.0166522	0.0015
		rs681343	T	C	0.50785	0.102242	0.0162163	2.90001e-10
		rs686030	A	C	0.858629	0.154971	0.0233408	3.10027e-11
		rs708686	T	C	0.2696	0.0881326	0.0183547	1.6e-06
		rs714583	A	T	0.230102	-0.135081	0.0196664	6.4998e-12
		rs72931779	G	C	0.098516	0.112205	0.0272976	3.89996e-05
		rs7802555	C	A	0.140645	-0.189197	0.0234112	6.4003e-16
		rs8112972	A	G	0.123537	0.121125	0.0246969	9.40005e-07
		rs9371004	C	T	0.46429	-0.0525065	0.0163666	0.00129999
	ukb-b-6235	rs1047891	A	C	0.31577	-0.0786453	0.0113921	5.10035e-12
		rs10900221	A	G	0.239554	0.132763	0.0124191	1.10002e-26
		rs10935751	T	C	0.704247	-0.0686018	0.0116427	3.79997e-09
		rs112732186	T	G	0.355734	0.0657975	0.0110593	2.69998e-09
		rs11543269	T	C	0.123685	-0.0958178	0.0161276	2.80001e-09
		rs11644920	T	A	0.312722	0.0768827	0.0115644	2.99985e-11
		rs11691033	A	T	0.684622	-0.118772	0.0114606	3.59998e-25
		rs11887534	C	G	0.065897	1.15075	0.0213565	0
		rs1201467	C	G	0.104519	-0.101631	0.0173562	4.79999e-09
		rs1293297	C	G	0.124744	0.101075	0.0162596	5.1e-10
		rs17138478	A	C	0.128841	0.10336	0.0158338	6.70039e-11
		rs1993453	G	A	0.663394	-0.123607	0.0112369	3.80014e-28
		rs212099	A	T	0.165284	-0.184116	0.0143194	7.8001e-38
		rs2288153	T	C	0.245156	0.0848139	0.0123263	6.00067e-12
		rs2290846	A	G	0.286425	0.135147	0.0117239	9.60064e-31
		rs2393776	A	G	0.62005	0.103041	0.01093	4.19952e-21
		rs2393969	C	A	0.471447	0.0925014	0.010629	3.19963e-18
		rs2470048	T	C	0.708173	0.0669171	0.0116718	9.90011e-09
		rs2727270	T	C	0.115949	0.0974496	0.0165772	4.09996e-09
		rs2733737	C	T	0.625019	-0.0790058	0.0109923	6.59933e-13
		rs2741044	A	G	0.293345	0.0666284	0.0116502	1.09999e-08
		rs28473566	A	G	0.162942	-0.212423	0.014342	1.20005e-49
		rs3862794	C	T	0.256545	0.0854175	0.0121502	2.09991e-12
		rs41276920	A	G	0.087572	-0.125012	0.0187576	2.70023e-11
		rs41281265	G	A	0.349041	0.06178	0.0111686	3.2e-08
		rs4665972	C	T	0.6045	0.0944503	0.010889	4.19952e-18
		rs4814175	T	A	0.607496	-0.0597813	0.0108698	3.79997e-08
		rs681343	T	C	0.50785	0.118463	0.010585	4.49987e-29
		rs686030	A	C	0.858629	0.154643	0.015235	3.29989e-24
		rs708686	T	C	0.2696	0.0781217	0.0119809	7.00003e-11
		rs714583	A	T	0.230102	-0.119795	0.0128366	1e-20
		rs72931779	G	C	0.098516	0.126555	0.0178185	1.20005e-12
		rs7802555	C	A	0.140645	-0.184139	0.0152809	1.9002e-33
		rs8112972	A	G	0.123537	0.138418	0.0161206	8.99912e-18
		rs9371004	C	T	0.46429	-0.0826418	0.0106825	1e-14
finngen_R10_C3_TESTIS_EXALLC.gz	ukb-b-18700	rs1047891	A	C	0.31577	-0.0666273	0.0174634	0.000140001
		rs10900221	A	G	0.239554	0.0961227	0.0190269	4.39997e-07
		rs10935751	T	C	0.704247	-0.0884451	0.0178384	7.10003e-07
		rs112732186	T	G	0.355734	0.0825304	0.0169532	1.09999e-06
		rs11543269	T	C	0.123685	-0.0798152	0.0247063	0.0012
		rs11644920	T	A	0.312722	0.0730751	0.0177172	3.69999e-05
		rs11691033	A	T	0.684622	-0.0942249	0.0175684	8.19993e-08
		rs11887534	C	G	0.065897	1.094	0.0327383	1e-200
		rs1201467	C	G	0.104519	-0.0926715	0.0265912	0.000490004
		rs1293297	C	G	0.124744	0.07998	0.0249109	0.00129999
		rs17138478	A	C	0.128841	0.111659	0.024257	4.20001e-06
		rs1993453	G	A	0.663394	-0.114359	0.0172159	3.10027e-11
		rs212099	A	T	0.165284	-0.178346	0.0219374	4.30031e-16
		rs2288153	T	C	0.245156	0.0775601	0.0188846	4e-05
		rs2290846	A	G	0.286425	0.122789	0.0179616	8.10028e-12
		rs2393776	A	G	0.62005	0.0928872	0.016745	2.90001e-08
		rs2393969	C	A	0.471447	0.0882318	0.0162843	5.99998e-08
		rs2470048	T	C	0.708173	0.0732142	0.017882	4.20001e-05
		rs2727270	T	C	0.115949	0.0582249	0.0253959	0.0219999
		rs2733737	C	T	0.625019	-0.103798	0.0168402	7.10003e-10
		rs2741044	A	G	0.293345	0.0845808	0.017859	2.19999e-06
		rs28473566	A	G	0.162942	-0.216994	0.0219854	5.60015e-23
		rs3862794	C	T	0.256545	0.0981768	0.0186138	1.29999e-07
		rs41276920	A	G	0.087572	-0.13667	0.0287354	2e-06
		rs41281265	G	A	0.349041	0.0778683	0.0171091	5.30005e-06
		rs4665972	C	T	0.6045	0.083131	0.0166922	6.4e-07
		rs4814175	T	A	0.607496	-0.0527436	0.0166522	0.0015
		rs681343	T	C	0.50785	0.102242	0.0162163	2.90001e-10
		rs686030	A	C	0.858629	0.154971	0.0233408	3.10027e-11
		rs708686	T	C	0.2696	0.0881326	0.0183547	1.6e-06
		rs714583	A	T	0.230102	-0.135081	0.0196664	6.4998e-12
		rs72931779	G	C	0.098516	0.112205	0.0272976	3.89996e-05
		rs7802555	C	A	0.140645	-0.189197	0.0234112	6.4003e-16
		rs8112972	A	G	0.123537	0.121125	0.0246969	9.40005e-07
		rs9371004	C	T	0.46429	-0.0525065	0.0163666	0.00129999
	ukb-b-6235	rs1047891	A	C	0.31577	-0.0786453	0.0113921	5.10035e-12
		rs10900221	A	G	0.239554	0.132763	0.0124191	1.10002e-26
		rs10935751	T	C	0.704247	-0.0686018	0.0116427	3.79997e-09
		rs112732186	T	G	0.355734	0.0657975	0.0110593	2.69998e-09
		rs11543269	T	C	0.123685	-0.0958178	0.0161276	2.80001e-09
		rs11644920	T	A	0.312722	0.0768827	0.0115644	2.99985e-11
		rs11691033	A	T	0.684622	-0.118772	0.0114606	3.59998e-25
		rs11887534	C	G	0.065897	1.15075	0.0213565	0
		rs1201467	C	G	0.104519	-0.101631	0.0173562	4.79999e-09
		rs1293297	C	G	0.124744	0.101075	0.0162596	5.1e-10
		rs17138478	A	C	0.128841	0.10336	0.0158338	6.70039e-11
		rs1993453	G	A	0.663394	-0.123607	0.0112369	3.80014e-28
		rs212099	A	T	0.165284	-0.184116	0.0143194	7.8001e-38
		rs2288153	T	C	0.245156	0.0848139	0.0123263	6.00067e-12
		rs2290846	A	G	0.286425	0.135147	0.0117239	9.60064e-31
		rs2393776	A	G	0.62005	0.103041	0.01093	4.19952e-21
		rs2393969	C	A	0.471447	0.0925014	0.010629	3.19963e-18
		rs2470048	T	C	0.708173	0.0669171	0.0116718	9.90011e-09
		rs2727270	T	C	0.115949	0.0974496	0.0165772	4.09996e-09
		rs2733737	C	T	0.625019	-0.0790058	0.0109923	6.59933e-13
		rs2741044	A	G	0.293345	0.0666284	0.0116502	1.09999e-08
		rs28473566	A	G	0.162942	-0.212423	0.014342	1.20005e-49
		rs3862794	C	T	0.256545	0.0854175	0.0121502	2.09991e-12
		rs41276920	A	G	0.087572	-0.125012	0.0187576	2.70023e-11
		rs41281265	G	A	0.349041	0.06178	0.0111686	3.2e-08
		rs4665972	C	T	0.6045	0.0944503	0.010889	4.19952e-18
		rs4814175	T	A	0.607496	-0.0597813	0.0108698	3.79997e-08
		rs681343	T	C	0.50785	0.118463	0.010585	4.49987e-29
		rs686030	A	C	0.858629	0.154643	0.015235	3.29989e-24
		rs708686	T	C	0.2696	0.0781217	0.0119809	7.00003e-11
		rs714583	A	T	0.230102	-0.119795	0.0128366	1e-20
		rs72931779	G	C	0.098516	0.126555	0.0178185	1.20005e-12
		rs7802555	C	A	0.140645	-0.184139	0.0152809	1.9002e-33
		rs8112972	A	G	0.123537	0.138418	0.0161206	8.99912e-18
		rs9371004	C	T	0.46429	-0.0826418	0.0106825	1e-14
finngen_R10_C3_THYROID_GLAND_EXALLC.gz	ukb-b-18700	rs1047891	A	C	0.31577	-0.0666273	0.0174634	0.000140001
		rs10900221	A	G	0.239554	0.0961227	0.0190269	4.39997e-07
		rs10935751	T	C	0.704247	-0.0884451	0.0178384	7.10003e-07
		rs112732186	T	G	0.355734	0.0825304	0.0169532	1.09999e-06
		rs11543269	T	C	0.123685	-0.0798152	0.0247063	0.0012
		rs11644920	T	A	0.312722	0.0730751	0.0177172	3.69999e-05
		rs11691033	A	T	0.684622	-0.0942249	0.0175684	8.19993e-08
		rs11887534	C	G	0.065897	1.094	0.0327383	1e-200
		rs1201467	C	G	0.104519	-0.0926715	0.0265912	0.000490004
		rs1293297	C	G	0.124744	0.07998	0.0249109	0.00129999
		rs17138478	A	C	0.128841	0.111659	0.024257	4.20001e-06
		rs1993453	G	A	0.663394	-0.114359	0.0172159	3.10027e-11
		rs212099	A	T	0.165284	-0.178346	0.0219374	4.30031e-16
		rs2288153	T	C	0.245156	0.0775601	0.0188846	4e-05
		rs2290846	A	G	0.286425	0.122789	0.0179616	8.10028e-12
		rs2393776	A	G	0.62005	0.0928872	0.016745	2.90001e-08
		rs2393969	C	A	0.471447	0.0882318	0.0162843	5.99998e-08
		rs2470048	T	C	0.708173	0.0732142	0.017882	4.20001e-05
		rs2727270	T	C	0.115949	0.0582249	0.0253959	0.0219999
		rs2733737	C	T	0.625019	-0.103798	0.0168402	7.10003e-10
		rs2741044	A	G	0.293345	0.0845808	0.017859	2.19999e-06
		rs28473566	A	G	0.162942	-0.216994	0.0219854	5.60015e-23
		rs3862794	C	T	0.256545	0.0981768	0.0186138	1.29999e-07
		rs41276920	A	G	0.087572	-0.13667	0.0287354	2e-06
		rs41281265	G	A	0.349041	0.0778683	0.0171091	5.30005e-06
		rs4665972	C	T	0.6045	0.083131	0.0166922	6.4e-07
		rs4814175	T	A	0.607496	-0.0527436	0.0166522	0.0015
		rs681343	T	C	0.50785	0.102242	0.0162163	2.90001e-10
		rs686030	A	C	0.858629	0.154971	0.0233408	3.10027e-11
		rs708686	T	C	0.2696	0.0881326	0.0183547	1.6e-06
		rs714583	A	T	0.230102	-0.135081	0.0196664	6.4998e-12
		rs72931779	G	C	0.098516	0.112205	0.0272976	3.89996e-05
		rs7802555	C	A	0.140645	-0.189197	0.0234112	6.4003e-16
		rs8112972	A	G	0.123537	0.121125	0.0246969	9.40005e-07
		rs9371004	C	T	0.46429	-0.0525065	0.0163666	0.00129999
	ukb-b-6235	rs1047891	A	C	0.31577	-0.0786453	0.0113921	5.10035e-12
		rs10900221	A	G	0.239554	0.132763	0.0124191	1.10002e-26
		rs10935751	T	C	0.704247	-0.0686018	0.0116427	3.79997e-09
		rs112732186	T	G	0.355734	0.0657975	0.0110593	2.69998e-09
		rs11543269	T	C	0.123685	-0.0958178	0.0161276	2.80001e-09
		rs11644920	T	A	0.312722	0.0768827	0.0115644	2.99985e-11
		rs11691033	A	T	0.684622	-0.118772	0.0114606	3.59998e-25
		rs11887534	C	G	0.065897	1.15075	0.0213565	0
		rs1201467	C	G	0.104519	-0.101631	0.0173562	4.79999e-09
		rs1293297	C	G	0.124744	0.101075	0.0162596	5.1e-10
		rs17138478	A	C	0.128841	0.10336	0.0158338	6.70039e-11
		rs1993453	G	A	0.663394	-0.123607	0.0112369	3.80014e-28
		rs212099	A	T	0.165284	-0.184116	0.0143194	7.8001e-38
		rs2288153	T	C	0.245156	0.0848139	0.0123263	6.00067e-12
		rs2290846	A	G	0.286425	0.135147	0.0117239	9.60064e-31
		rs2393776	A	G	0.62005	0.103041	0.01093	4.19952e-21
		rs2393969	C	A	0.471447	0.0925014	0.010629	3.19963e-18
		rs2470048	T	C	0.708173	0.0669171	0.0116718	9.90011e-09
		rs2727270	T	C	0.115949	0.0974496	0.0165772	4.09996e-09
		rs2733737	C	T	0.625019	-0.0790058	0.0109923	6.59933e-13
		rs2741044	A	G	0.293345	0.0666284	0.0116502	1.09999e-08
		rs28473566	A	G	0.162942	-0.212423	0.014342	1.20005e-49
		rs3862794	C	T	0.256545	0.0854175	0.0121502	2.09991e-12
		rs41276920	A	G	0.087572	-0.125012	0.0187576	2.70023e-11
		rs41281265	G	A	0.349041	0.06178	0.0111686	3.2e-08
		rs4665972	C	T	0.6045	0.0944503	0.010889	4.19952e-18
		rs4814175	T	A	0.607496	-0.0597813	0.0108698	3.79997e-08
		rs681343	T	C	0.50785	0.118463	0.010585	4.49987e-29
		rs686030	A	C	0.858629	0.154643	0.015235	3.29989e-24
		rs708686	T	C	0.2696	0.0781217	0.0119809	7.00003e-11
		rs714583	A	T	0.230102	-0.119795	0.0128366	1e-20
		rs72931779	G	C	0.098516	0.126555	0.0178185	1.20005e-12
		rs7802555	C	A	0.140645	-0.184139	0.0152809	1.9002e-33
		rs8112972	A	G	0.123537	0.138418	0.0161206	8.99912e-18
		rs9371004	C	T	0.46429	-0.0826418	0.0106825	1e-14
finngen_R10_C3_VULVA_EXALLC.gz	ukb-b-18700	rs1047891	A	C	0.31577	-0.0666273	0.0174634	0.000140001
		rs10900221	A	G	0.239554	0.0961227	0.0190269	4.39997e-07
		rs10935751	T	C	0.704247	-0.0884451	0.0178384	7.10003e-07
		rs112732186	T	G	0.355734	0.0825304	0.0169532	1.09999e-06
		rs11543269	T	C	0.123685	-0.0798152	0.0247063	0.0012
		rs11644920	T	A	0.312722	0.0730751	0.0177172	3.69999e-05
		rs11691033	A	T	0.684622	-0.0942249	0.0175684	8.19993e-08
		rs11887534	C	G	0.065897	1.094	0.0327383	1e-200
		rs1201467	C	G	0.104519	-0.0926715	0.0265912	0.000490004
		rs1293297	C	G	0.124744	0.07998	0.0249109	0.00129999
		rs17138478	A	C	0.128841	0.111659	0.024257	4.20001e-06
		rs1993453	G	A	0.663394	-0.114359	0.0172159	3.10027e-11
		rs212099	A	T	0.165284	-0.178346	0.0219374	4.30031e-16
		rs2288153	T	C	0.245156	0.0775601	0.0188846	4e-05
		rs2290846	A	G	0.286425	0.122789	0.0179616	8.10028e-12
		rs2393776	A	G	0.62005	0.0928872	0.016745	2.90001e-08
		rs2393969	C	A	0.471447	0.0882318	0.0162843	5.99998e-08
		rs2470048	T	C	0.708173	0.0732142	0.017882	4.20001e-05
		rs2727270	T	C	0.115949	0.0582249	0.0253959	0.0219999
		rs2733737	C	T	0.625019	-0.103798	0.0168402	7.10003e-10
		rs2741044	A	G	0.293345	0.0845808	0.017859	2.19999e-06
		rs28473566	A	G	0.162942	-0.216994	0.0219854	5.60015e-23
		rs3862794	C	T	0.256545	0.0981768	0.0186138	1.29999e-07
		rs41276920	A	G	0.087572	-0.13667	0.0287354	2e-06
		rs41281265	G	A	0.349041	0.0778683	0.0171091	5.30005e-06
		rs4665972	C	T	0.6045	0.083131	0.0166922	6.4e-07
		rs4814175	T	A	0.607496	-0.0527436	0.0166522	0.0015
		rs681343	T	C	0.50785	0.102242	0.0162163	2.90001e-10
		rs686030	A	C	0.858629	0.154971	0.0233408	3.10027e-11
		rs708686	T	C	0.2696	0.0881326	0.0183547	1.6e-06
		rs714583	A	T	0.230102	-0.135081	0.0196664	6.4998e-12
		rs72931779	G	C	0.098516	0.112205	0.0272976	3.89996e-05
		rs7802555	C	A	0.140645	-0.189197	0.0234112	6.4003e-16
		rs8112972	A	G	0.123537	0.121125	0.0246969	9.40005e-07
		rs9371004	C	T	0.46429	-0.0525065	0.0163666	0.00129999
	ukb-b-6235	rs1047891	A	C	0.31577	-0.0786453	0.0113921	5.10035e-12
		rs10900221	A	G	0.239554	0.132763	0.0124191	1.10002e-26
		rs10935751	T	C	0.704247	-0.0686018	0.0116427	3.79997e-09
		rs112732186	T	G	0.355734	0.0657975	0.0110593	2.69998e-09
		rs11543269	T	C	0.123685	-0.0958178	0.0161276	2.80001e-09
		rs11644920	T	A	0.312722	0.0768827	0.0115644	2.99985e-11
		rs11691033	A	T	0.684622	-0.118772	0.0114606	3.59998e-25
		rs11887534	C	G	0.065897	1.15075	0.0213565	0
		rs1201467	C	G	0.104519	-0.101631	0.0173562	4.79999e-09
		rs1293297	C	G	0.124744	0.101075	0.0162596	5.1e-10
		rs17138478	A	C	0.128841	0.10336	0.0158338	6.70039e-11
		rs1993453	G	A	0.663394	-0.123607	0.0112369	3.80014e-28
		rs212099	A	T	0.165284	-0.184116	0.0143194	7.8001e-38
		rs2288153	T	C	0.245156	0.0848139	0.0123263	6.00067e-12
		rs2290846	A	G	0.286425	0.135147	0.0117239	9.60064e-31
		rs2393776	A	G	0.62005	0.103041	0.01093	4.19952e-21
		rs2393969	C	A	0.471447	0.0925014	0.010629	3.19963e-18
		rs2470048	T	C	0.708173	0.0669171	0.0116718	9.90011e-09
		rs2727270	T	C	0.115949	0.0974496	0.0165772	4.09996e-09
		rs2733737	C	T	0.625019	-0.0790058	0.0109923	6.59933e-13
		rs2741044	A	G	0.293345	0.0666284	0.0116502	1.09999e-08
		rs28473566	A	G	0.162942	-0.212423	0.014342	1.20005e-49
		rs3862794	C	T	0.256545	0.0854175	0.0121502	2.09991e-12
		rs41276920	A	G	0.087572	-0.125012	0.0187576	2.70023e-11
		rs41281265	G	A	0.349041	0.06178	0.0111686	3.2e-08
		rs4665972	C	T	0.6045	0.0944503	0.010889	4.19952e-18
		rs4814175	T	A	0.607496	-0.0597813	0.0108698	3.79997e-08
		rs681343	T	C	0.50785	0.118463	0.010585	4.49987e-29
		rs686030	A	C	0.858629	0.154643	0.015235	3.29989e-24
		rs708686	T	C	0.2696	0.0781217	0.0119809	7.00003e-11
		rs714583	A	T	0.230102	-0.119795	0.0128366	1e-20
		rs72931779	G	C	0.098516	0.126555	0.0178185	1.20005e-12
		rs7802555	C	A	0.140645	-0.184139	0.0152809	1.9002e-33
		rs8112972	A	G	0.123537	0.138418	0.0161206	8.99912e-18
		rs9371004	C	T	0.46429	-0.0826418	0.0106825	1e-14
finngen_R10_CD2_HODGKIN_LYMPHOMA_EXALLC.gz	ukb-b-18700	rs1047891	A	C	0.31577	-0.0666273	0.0174634	0.000140001
		rs10900221	A	G	0.239554	0.0961227	0.0190269	4.39997e-07
		rs10935751	T	C	0.704247	-0.0884451	0.0178384	7.10003e-07
		rs112732186	T	G	0.355734	0.0825304	0.0169532	1.09999e-06
		rs11543269	T	C	0.123685	-0.0798152	0.0247063	0.0012
		rs11644920	T	A	0.312722	0.0730751	0.0177172	3.69999e-05
		rs11691033	A	T	0.684622	-0.0942249	0.0175684	8.19993e-08
		rs11887534	C	G	0.065897	1.094	0.0327383	1e-200
		rs1201467	C	G	0.104519	-0.0926715	0.0265912	0.000490004
		rs1293297	C	G	0.124744	0.07998	0.0249109	0.00129999
		rs17138478	A	C	0.128841	0.111659	0.024257	4.20001e-06
		rs1993453	G	A	0.663394	-0.114359	0.0172159	3.10027e-11
		rs212099	A	T	0.165284	-0.178346	0.0219374	4.30031e-16
		rs2288153	T	C	0.245156	0.0775601	0.0188846	4e-05
		rs2290846	A	G	0.286425	0.122789	0.0179616	8.10028e-12
		rs2393776	A	G	0.62005	0.0928872	0.016745	2.90001e-08
		rs2393969	C	A	0.471447	0.0882318	0.0162843	5.99998e-08
		rs2470048	T	C	0.708173	0.0732142	0.017882	4.20001e-05
		rs2727270	T	C	0.115949	0.0582249	0.0253959	0.0219999
		rs2733737	C	T	0.625019	-0.103798	0.0168402	7.10003e-10
		rs2741044	A	G	0.293345	0.0845808	0.017859	2.19999e-06
		rs28473566	A	G	0.162942	-0.216994	0.0219854	5.60015e-23
		rs3862794	C	T	0.256545	0.0981768	0.0186138	1.29999e-07
		rs41276920	A	G	0.087572	-0.13667	0.0287354	2e-06
		rs41281265	G	A	0.349041	0.0778683	0.0171091	5.30005e-06
		rs4665972	C	T	0.6045	0.083131	0.0166922	6.4e-07
		rs4814175	T	A	0.607496	-0.0527436	0.0166522	0.0015
		rs681343	T	C	0.50785	0.102242	0.0162163	2.90001e-10
		rs686030	A	C	0.858629	0.154971	0.0233408	3.10027e-11
		rs708686	T	C	0.2696	0.0881326	0.0183547	1.6e-06
		rs714583	A	T	0.230102	-0.135081	0.0196664	6.4998e-12
		rs72931779	G	C	0.098516	0.112205	0.0272976	3.89996e-05
		rs7802555	C	A	0.140645	-0.189197	0.0234112	6.4003e-16
		rs8112972	A	G	0.123537	0.121125	0.0246969	9.40005e-07
		rs9371004	C	T	0.46429	-0.0525065	0.0163666	0.00129999
	ukb-b-6235	rs1047891	A	C	0.31577	-0.0786453	0.0113921	5.10035e-12
		rs10900221	A	G	0.239554	0.132763	0.0124191	1.10002e-26
		rs10935751	T	C	0.704247	-0.0686018	0.0116427	3.79997e-09
		rs112732186	T	G	0.355734	0.0657975	0.0110593	2.69998e-09
		rs11543269	T	C	0.123685	-0.0958178	0.0161276	2.80001e-09
		rs11644920	T	A	0.312722	0.0768827	0.0115644	2.99985e-11
		rs11691033	A	T	0.684622	-0.118772	0.0114606	3.59998e-25
		rs11887534	C	G	0.065897	1.15075	0.0213565	0
		rs1201467	C	G	0.104519	-0.101631	0.0173562	4.79999e-09
		rs1293297	C	G	0.124744	0.101075	0.0162596	5.1e-10
		rs17138478	A	C	0.128841	0.10336	0.0158338	6.70039e-11
		rs1993453	G	A	0.663394	-0.123607	0.0112369	3.80014e-28
		rs212099	A	T	0.165284	-0.184116	0.0143194	7.8001e-38
		rs2288153	T	C	0.245156	0.0848139	0.0123263	6.00067e-12
		rs2290846	A	G	0.286425	0.135147	0.0117239	9.60064e-31
		rs2393776	A	G	0.62005	0.103041	0.01093	4.19952e-21
		rs2393969	C	A	0.471447	0.0925014	0.010629	3.19963e-18
		rs2470048	T	C	0.708173	0.0669171	0.0116718	9.90011e-09
		rs2727270	T	C	0.115949	0.0974496	0.0165772	4.09996e-09
		rs2733737	C	T	0.625019	-0.0790058	0.0109923	6.59933e-13
		rs2741044	A	G	0.293345	0.0666284	0.0116502	1.09999e-08
		rs28473566	A	G	0.162942	-0.212423	0.014342	1.20005e-49
		rs3862794	C	T	0.256545	0.0854175	0.0121502	2.09991e-12
		rs41276920	A	G	0.087572	-0.125012	0.0187576	2.70023e-11
		rs41281265	G	A	0.349041	0.06178	0.0111686	3.2e-08
		rs4665972	C	T	0.6045	0.0944503	0.010889	4.19952e-18
		rs4814175	T	A	0.607496	-0.0597813	0.0108698	3.79997e-08
		rs681343	T	C	0.50785	0.118463	0.010585	4.49987e-29
		rs686030	A	C	0.858629	0.154643	0.015235	3.29989e-24
		rs708686	T	C	0.2696	0.0781217	0.0119809	7.00003e-11
		rs714583	A	T	0.230102	-0.119795	0.0128366	1e-20
		rs72931779	G	C	0.098516	0.126555	0.0178185	1.20005e-12
		rs7802555	C	A	0.140645	-0.184139	0.0152809	1.9002e-33
		rs8112972	A	G	0.123537	0.138418	0.0161206	8.99912e-18
		rs9371004	C	T	0.46429	-0.0826418	0.0106825	1e-14
finngen_R10_CD2_MULTIPLE_MYELOMA_PLASMA_CELL_EXALLC.gz	ukb-b-18700	rs1047891	A	C	0.31577	-0.0666273	0.0174634	0.000140001
		rs10900221	A	G	0.239554	0.0961227	0.0190269	4.39997e-07
		rs10935751	T	C	0.704247	-0.0884451	0.0178384	7.10003e-07
		rs112732186	T	G	0.355734	0.0825304	0.0169532	1.09999e-06
		rs11543269	T	C	0.123685	-0.0798152	0.0247063	0.0012
		rs11644920	T	A	0.312722	0.0730751	0.0177172	3.69999e-05
		rs11691033	A	T	0.684622	-0.0942249	0.0175684	8.19993e-08
		rs11887534	C	G	0.065897	1.094	0.0327383	1e-200
		rs1201467	C	G	0.104519	-0.0926715	0.0265912	0.000490004
		rs1293297	C	G	0.124744	0.07998	0.0249109	0.00129999
		rs17138478	A	C	0.128841	0.111659	0.024257	4.20001e-06
		rs1993453	G	A	0.663394	-0.114359	0.0172159	3.10027e-11
		rs212099	A	T	0.165284	-0.178346	0.0219374	4.30031e-16
		rs2288153	T	C	0.245156	0.0775601	0.0188846	4e-05
		rs2290846	A	G	0.286425	0.122789	0.0179616	8.10028e-12
		rs2393776	A	G	0.62005	0.0928872	0.016745	2.90001e-08
		rs2393969	C	A	0.471447	0.0882318	0.0162843	5.99998e-08
		rs2470048	T	C	0.708173	0.0732142	0.017882	4.20001e-05
		rs2727270	T	C	0.115949	0.0582249	0.0253959	0.0219999
		rs2733737	C	T	0.625019	-0.103798	0.0168402	7.10003e-10
		rs2741044	A	G	0.293345	0.0845808	0.017859	2.19999e-06
		rs28473566	A	G	0.162942	-0.216994	0.0219854	5.60015e-23
		rs3862794	C	T	0.256545	0.0981768	0.0186138	1.29999e-07
		rs41276920	A	G	0.087572	-0.13667	0.0287354	2e-06
		rs41281265	G	A	0.349041	0.0778683	0.0171091	5.30005e-06
		rs4665972	C	T	0.6045	0.083131	0.0166922	6.4e-07
		rs4814175	T	A	0.607496	-0.0527436	0.0166522	0.0015
		rs681343	T	C	0.50785	0.102242	0.0162163	2.90001e-10
		rs686030	A	C	0.858629	0.154971	0.0233408	3.10027e-11
		rs708686	T	C	0.2696	0.0881326	0.0183547	1.6e-06
		rs714583	A	T	0.230102	-0.135081	0.0196664	6.4998e-12
		rs72931779	G	C	0.098516	0.112205	0.0272976	3.89996e-05
		rs7802555	C	A	0.140645	-0.189197	0.0234112	6.4003e-16
		rs8112972	A	G	0.123537	0.121125	0.0246969	9.40005e-07
		rs9371004	C	T	0.46429	-0.0525065	0.0163666	0.00129999
	ukb-b-6235	rs1047891	A	C	0.31577	-0.0786453	0.0113921	5.10035e-12
		rs10900221	A	G	0.239554	0.132763	0.0124191	1.10002e-26
		rs10935751	T	C	0.704247	-0.0686018	0.0116427	3.79997e-09
[truncated: 312 more rows]

## Sheet: S4.2
The IVs SNPs involved in cholelithiasis&cholecystectomy to the risk of pan-cancers of UKB database.
id.outcome	id.exposure	SNP	effect_allele.exposure	other_allele.exposure	eaf.exposure	beta.exposure	se.exposure	pval.exposure
Acute myelocytic leukemia.tsv	ukb-b-18700	rs10900221	A	G	0.239554	0.0961227	0.0190269	4.39997e-07
		rs10935751	T	C	0.704247	-0.0884451	0.0178384	7.10003e-07
		rs2288153	T	C	0.245156	0.0775601	0.0188846	4e-05
		rs2290846	A	G	0.286425	0.122789	0.0179616	8.10028e-12
		rs2393776	A	G	0.62005	0.0928872	0.016745	2.90001e-08
		rs2470048	T	C	0.708173	0.0732142	0.017882	4.20001e-05
		rs2727270	T	C	0.115949	0.0582249	0.0253959	0.0219999
		rs3862794	C	T	0.256545	0.0981768	0.0186138	1.29999e-07
		rs708686	T	C	0.2696	0.0881326	0.0183547	1.6e-06
		rs7802555	C	A	0.140645	-0.189197	0.0234112	6.4003e-16
	ukb-b-6235	rs10900221	A	G	0.239554	0.132763	0.0124191	1.10002e-26
		rs10935751	T	C	0.704247	-0.0686018	0.0116427	3.79997e-09
		rs2288153	T	C	0.245156	0.0848139	0.0123263	6.00067e-12
		rs2290846	A	G	0.286425	0.135147	0.0117239	9.60064e-31
		rs2393776	A	G	0.62005	0.103041	0.01093	4.19952e-21
		rs2470048	T	C	0.708173	0.0669171	0.0116718	9.90011e-09
		rs2727270	T	C	0.115949	0.0974496	0.0165772	4.09996e-09
		rs3862794	C	T	0.256545	0.0854175	0.0121502	2.09991e-12
		rs708686	T	C	0.2696	0.0781217	0.0119809	7.00003e-11
		rs7802555	C	A	0.140645	-0.184139	0.0152809	1.9002e-33
Bladder.tsv	ukb-b-18700	rs10900221	A	G	0.239554	0.0961227	0.0190269	4.39997e-07
		rs10935751	T	C	0.704247	-0.0884451	0.0178384	7.10003e-07
		rs11543269	T	C	0.123685	-0.0798152	0.0247063	0.0012
		rs2288153	T	C	0.245156	0.0775601	0.0188846	4e-05
		rs2290846	A	G	0.286425	0.122789	0.0179616	8.10028e-12
		rs2393776	A	G	0.62005	0.0928872	0.016745	2.90001e-08
		rs41281265	G	A	0.349041	0.0778683	0.0171091	5.30005e-06
		rs9371004	C	T	0.46429	-0.0525065	0.0163666	0.00129999
	ukb-b-6235	rs10900221	A	G	0.239554	0.132763	0.0124191	1.10002e-26
		rs10935751	T	C	0.704247	-0.0686018	0.0116427	3.79997e-09
		rs11543269	T	C	0.123685	-0.0958178	0.0161276	2.80001e-09
		rs2288153	T	C	0.245156	0.0848139	0.0123263	6.00067e-12
		rs2290846	A	G	0.286425	0.135147	0.0117239	9.60064e-31
		rs2393776	A	G	0.62005	0.103041	0.01093	4.19952e-21
		rs41281265	G	A	0.349041	0.06178	0.0111686	3.2e-08
		rs9371004	C	T	0.46429	-0.0826418	0.0106825	1e-14
Bone.tsv	ukb-b-18700	rs10900221	A	G	0.239554	0.0961227	0.0190269	4.39997e-07
		rs10935751	T	C	0.704247	-0.0884451	0.0178384	7.10003e-07
		rs11543269	T	C	0.123685	-0.0798152	0.0247063	0.0012
		rs2288153	T	C	0.245156	0.0775601	0.0188846	4e-05
		rs2290846	A	G	0.286425	0.122789	0.0179616	8.10028e-12
		rs2393776	A	G	0.62005	0.0928872	0.016745	2.90001e-08
		rs708686	T	C	0.2696	0.0881326	0.0183547	1.6e-06
		rs9371004	C	T	0.46429	-0.0525065	0.0163666	0.00129999
	ukb-b-6235	rs10900221	A	G	0.239554	0.132763	0.0124191	1.10002e-26
		rs10935751	T	C	0.704247	-0.0686018	0.0116427	3.79997e-09
		rs11543269	T	C	0.123685	-0.0958178	0.0161276	2.80001e-09
		rs2288153	T	C	0.245156	0.0848139	0.0123263	6.00067e-12
		rs2290846	A	G	0.286425	0.135147	0.0117239	9.60064e-31
		rs2393776	A	G	0.62005	0.103041	0.01093	4.19952e-21
		rs708686	T	C	0.2696	0.0781217	0.0119809	7.00003e-11
		rs9371004	C	T	0.46429	-0.0826418	0.0106825	1e-14
Brain.tsv	ukb-b-18700	rs10900221	A	G	0.239554	0.0961227	0.0190269	4.39997e-07
		rs10935751	T	C	0.704247	-0.0884451	0.0178384	7.10003e-07
		rs11543269	T	C	0.123685	-0.0798152	0.0247063	0.0012
		rs2288153	T	C	0.245156	0.0775601	0.0188846	4e-05
		rs2290846	A	G	0.286425	0.122789	0.0179616	8.10028e-12
		rs2393776	A	G	0.62005	0.0928872	0.016745	2.90001e-08
		rs41281265	G	A	0.349041	0.0778683	0.0171091	5.30005e-06
		rs9371004	C	T	0.46429	-0.0525065	0.0163666	0.00129999
	ukb-b-6235	rs10900221	A	G	0.239554	0.132763	0.0124191	1.10002e-26
		rs10935751	T	C	0.704247	-0.0686018	0.0116427	3.79997e-09
		rs11543269	T	C	0.123685	-0.0958178	0.0161276	2.80001e-09
		rs2288153	T	C	0.245156	0.0848139	0.0123263	6.00067e-12
		rs2290846	A	G	0.286425	0.135147	0.0117239	9.60064e-31
		rs2393776	A	G	0.62005	0.103041	0.01093	4.19952e-21
		rs41281265	G	A	0.349041	0.06178	0.0111686	3.2e-08
		rs9371004	C	T	0.46429	-0.0826418	0.0106825	1e-14
Breast.tsv	ukb-b-18700	rs10935751	T	C	0.704247	-0.0884451	0.0178384	7.10003e-07
		rs112732186	T	G	0.355734	0.0825304	0.0169532	1.09999e-06
		rs11543269	T	C	0.123685	-0.0798152	0.0247063	0.0012
		rs1993453	G	A	0.663394	-0.114359	0.0172159	3.10027e-11
		rs212099	A	T	0.165284	-0.178346	0.0219374	4.30031e-16
		rs2290846	A	G	0.286425	0.122789	0.0179616	8.10028e-12
		rs2470048	T	C	0.708173	0.0732142	0.017882	4.20001e-05
		rs2727270	T	C	0.115949	0.0582249	0.0253959	0.0219999
		rs2733737	C	T	0.625019	-0.103798	0.0168402	7.10003e-10
		rs28473566	A	G	0.162942	-0.216994	0.0219854	5.60015e-23
		rs41276920	A	G	0.087572	-0.13667	0.0287354	2e-06
		rs41281265	G	A	0.349041	0.0778683	0.0171091	5.30005e-06
		rs4665972	C	T	0.6045	0.083131	0.0166922	6.4e-07
		rs681343	T	C	0.50785	0.102242	0.0162163	2.90001e-10
		rs708686	T	C	0.2696	0.0881326	0.0183547	1.6e-06
		rs9371004	C	T	0.46429	-0.0525065	0.0163666	0.00129999
	ukb-b-6235	rs10935751	T	C	0.704247	-0.0686018	0.0116427	3.79997e-09
		rs112732186	T	G	0.355734	0.0657975	0.0110593	2.69998e-09
		rs11543269	T	C	0.123685	-0.0958178	0.0161276	2.80001e-09
		rs1993453	G	A	0.663394	-0.123607	0.0112369	3.80014e-28
		rs212099	A	T	0.165284	-0.184116	0.0143194	7.8001e-38
		rs2290846	A	G	0.286425	0.135147	0.0117239	9.60064e-31
		rs2470048	T	C	0.708173	0.0669171	0.0116718	9.90011e-09
		rs2727270	T	C	0.115949	0.0974496	0.0165772	4.09996e-09
		rs2733737	C	T	0.625019	-0.0790058	0.0109923	6.59933e-13
		rs28473566	A	G	0.162942	-0.212423	0.014342	1.20005e-49
		rs41276920	A	G	0.087572	-0.125012	0.0187576	2.70023e-11
		rs41281265	G	A	0.349041	0.06178	0.0111686	3.2e-08
		rs4665972	C	T	0.6045	0.0944503	0.010889	4.19952e-18
		rs681343	T	C	0.50785	0.118463	0.010585	4.49987e-29
		rs708686	T	C	0.2696	0.0781217	0.0119809	7.00003e-11
		rs9371004	C	T	0.46429	-0.0826418	0.0106825	1e-14
Bronchus and lung.tsv	ukb-b-18700	rs10900221	A	G	0.239554	0.0961227	0.0190269	4.39997e-07
		rs10935751	T	C	0.704247	-0.0884451	0.0178384	7.10003e-07
		rs11543269	T	C	0.123685	-0.0798152	0.0247063	0.0012
		rs2288153	T	C	0.245156	0.0775601	0.0188846	4e-05
		rs2290846	A	G	0.286425	0.122789	0.0179616	8.10028e-12
		rs2393776	A	G	0.62005	0.0928872	0.016745	2.90001e-08
		rs41281265	G	A	0.349041	0.0778683	0.0171091	5.30005e-06
		rs9371004	C	T	0.46429	-0.0525065	0.0163666	0.00129999
	ukb-b-6235	rs10900221	A	G	0.239554	0.132763	0.0124191	1.10002e-26
		rs10935751	T	C	0.704247	-0.0686018	0.0116427	3.79997e-09
		rs11543269	T	C	0.123685	-0.0958178	0.0161276	2.80001e-09
		rs2288153	T	C	0.245156	0.0848139	0.0123263	6.00067e-12
		rs2290846	A	G	0.286425	0.135147	0.0117239	9.60064e-31
		rs2393776	A	G	0.62005	0.103041	0.01093	4.19952e-21
		rs41281265	G	A	0.349041	0.06178	0.0111686	3.2e-08
		rs9371004	C	T	0.46429	-0.0826418	0.0106825	1e-14
carcinoma_of_gallbladder_and_extrahepatic_biliary_tract.tsv	ukb-b-18700	rs1047891	A	C	0.31577	-0.0666273	0.0174634	0.000140001
		rs10900221	A	G	0.239554	0.0961227	0.0190269	4.39997e-07
		rs10935751	T	C	0.704247	-0.0884451	0.0178384	7.10003e-07
		rs112732186	T	G	0.355734	0.0825304	0.0169532	1.09999e-06
		rs11543269	T	C	0.123685	-0.0798152	0.0247063	0.0012
		rs11644920	T	A	0.312722	0.0730751	0.0177172	3.69999e-05
		rs11691033	A	T	0.684622	-0.0942249	0.0175684	8.19993e-08
		rs11887534	C	G	0.065897	1.094	0.0327383	1e-200
		rs1201467	C	G	0.104519	-0.0926715	0.0265912	0.000490004
		rs1293297	C	G	0.124744	0.07998	0.0249109	0.00129999
		rs17138478	A	C	0.128841	0.111659	0.024257	4.20001e-06
		rs1993453	G	A	0.663394	-0.114359	0.0172159	3.10027e-11
		rs212099	A	T	0.165284	-0.178346	0.0219374	4.30031e-16
		rs2288153	T	C	0.245156	0.0775601	0.0188846	4e-05
		rs2290846	A	G	0.286425	0.122789	0.0179616	8.10028e-12
		rs2393776	A	G	0.62005	0.0928872	0.016745	2.90001e-08
		rs2393969	C	A	0.471447	0.0882318	0.0162843	5.99998e-08
		rs2470048	T	C	0.708173	0.0732142	0.017882	4.20001e-05
		rs2727270	T	C	0.115949	0.0582249	0.0253959	0.0219999
		rs2733737	C	T	0.625019	-0.103798	0.0168402	7.10003e-10
		rs2741044	A	G	0.293345	0.0845808	0.017859	2.19999e-06
		rs28473566	A	G	0.162942	-0.216994	0.0219854	5.60015e-23
		rs3862794	C	T	0.256545	0.0981768	0.0186138	1.29999e-07
		rs41276920	A	G	0.087572	-0.13667	0.0287354	2e-06
		rs41281265	G	A	0.349041	0.0778683	0.0171091	5.30005e-06
		rs4665972	C	T	0.6045	0.083131	0.0166922	6.4e-07
		rs4814175	T	A	0.607496	-0.0527436	0.0166522	0.0015
		rs681343	T	C	0.50785	0.102242	0.0162163	2.90001e-10
		rs686030	A	C	0.858629	0.154971	0.0233408	3.10027e-11
		rs708686	T	C	0.2696	0.0881326	0.0183547	1.6e-06
		rs714583	A	T	0.230102	-0.135081	0.0196664	6.4998e-12
		rs72931779	G	C	0.098516	0.112205	0.0272976	3.89996e-05
		rs7802555	C	A	0.140645	-0.189197	0.0234112	6.4003e-16
		rs8112972	A	G	0.123537	0.121125	0.0246969	9.40005e-07
		rs9371004	C	T	0.46429	-0.0525065	0.0163666	0.00129999
	ukb-b-6235	rs1047891	A	C	0.31577	-0.0786453	0.0113921	5.10035e-12
		rs10900221	A	G	0.239554	0.132763	0.0124191	1.10002e-26
		rs10935751	T	C	0.704247	-0.0686018	0.0116427	3.79997e-09
		rs112732186	T	G	0.355734	0.0657975	0.0110593	2.69998e-09
		rs11543269	T	C	0.123685	-0.0958178	0.0161276	2.80001e-09
		rs11644920	T	A	0.312722	0.0768827	0.0115644	2.99985e-11
		rs11691033	A	T	0.684622	-0.118772	0.0114606	3.59998e-25
		rs11887534	C	G	0.065897	1.15075	0.0213565	0
		rs1201467	C	G	0.104519	-0.101631	0.0173562	4.79999e-09
		rs1293297	C	G	0.124744	0.101075	0.0162596	5.1e-10
		rs17138478	A	C	0.128841	0.10336	0.0158338	6.70039e-11
		rs1993453	G	A	0.663394	-0.123607	0.0112369	3.80014e-28
		rs212099	A	T	0.165284	-0.184116	0.0143194	7.8001e-38
		rs2288153	T	C	0.245156	0.0848139	0.0123263	6.00067e-12
		rs2290846	A	G	0.286425	0.135147	0.0117239	9.60064e-31
		rs2393776	A	G	0.62005	0.103041	0.01093	4.19952e-21
		rs2393969	C	A	0.471447	0.0925014	0.010629	3.19963e-18
		rs2470048	T	C	0.708173	0.0669171	0.0116718	9.90011e-09
		rs2727270	T	C	0.115949	0.0974496	0.0165772	4.09996e-09
		rs2733737	C	T	0.625019	-0.0790058	0.0109923	6.59933e-13
		rs2741044	A	G	0.293345	0.0666284	0.0116502	1.09999e-08
		rs28473566	A	G	0.162942	-0.212423	0.014342	1.20005e-49
		rs3862794	C	T	0.256545	0.0854175	0.0121502	2.09991e-12
		rs41276920	A	G	0.087572	-0.125012	0.0187576	2.70023e-11
		rs41281265	G	A	0.349041	0.06178	0.0111686	3.2e-08
		rs4665972	C	T	0.6045	0.0944503	0.010889	4.19952e-18
		rs4814175	T	A	0.607496	-0.0597813	0.0108698	3.79997e-08
		rs681343	T	C	0.50785	0.118463	0.010585	4.49987e-29
		rs686030	A	C	0.858629	0.154643	0.015235	3.29989e-24
		rs708686	T	C	0.2696	0.0781217	0.0119809	7.00003e-11
		rs714583	A	T	0.230102	-0.119795	0.0128366	1e-20
		rs72931779	G	C	0.098516	0.126555	0.0178185	1.20005e-12
		rs7802555	C	A	0.140645	-0.184139	0.0152809	1.9002e-33
		rs8112972	A	G	0.123537	0.138418	0.0161206	8.99912e-18
		rs9371004	C	T	0.46429	-0.0826418	0.0106825	1e-14
Chronic lymphocytic leukemia.tsv	ukb-b-18700	rs10900221	A	G	0.239554	0.0961227	0.0190269	4.39997e-07
		rs10935751	T	C	0.704247	-0.0884451	0.0178384	7.10003e-07
		rs17138478	A	C	0.128841	0.111659	0.024257	4.20001e-06
		rs1993453	G	A	0.663394	-0.114359	0.0172159	3.10027e-11
		rs2288153	T	C	0.245156	0.0775601	0.0188846	4e-05
		rs2470048	T	C	0.708173	0.0732142	0.017882	4.20001e-05
		rs2741044	A	G	0.293345	0.0845808	0.017859	2.19999e-06
		rs28473566	A	G	0.162942	-0.216994	0.0219854	5.60015e-23
		rs3862794	C	T	0.256545	0.0981768	0.0186138	1.29999e-07
		rs4665972	C	T	0.6045	0.083131	0.0166922	6.4e-07
		rs708686	T	C	0.2696	0.0881326	0.0183547	1.6e-06
	ukb-b-6235	rs10900221	A	G	0.239554	0.132763	0.0124191	1.10002e-26
		rs10935751	T	C	0.704247	-0.0686018	0.0116427	3.79997e-09
		rs17138478	A	C	0.128841	0.10336	0.0158338	6.70039e-11
		rs1993453	G	A	0.663394	-0.123607	0.0112369	3.80014e-28
		rs2288153	T	C	0.245156	0.0848139	0.0123263	6.00067e-12
		rs2470048	T	C	0.708173	0.0669171	0.0116718	9.90011e-09
		rs2741044	A	G	0.293345	0.0666284	0.0116502	1.09999e-08
		rs28473566	A	G	0.162942	-0.212423	0.014342	1.20005e-49
		rs3862794	C	T	0.256545	0.0854175	0.0121502	2.09991e-12
		rs4665972	C	T	0.6045	0.0944503	0.010889	4.19952e-18
		rs708686	T	C	0.2696	0.0781217	0.0119809	7.00003e-11
Chronic myeloid leukemia.tsv	ukb-b-18700	rs10900221	A	G	0.239554	0.0961227	0.0190269	4.39997e-07
		rs10935751	T	C	0.704247	-0.0884451	0.0178384	7.10003e-07
		rs2288153	T	C	0.245156	0.0775601	0.0188846	4e-05
		rs2290846	A	G	0.286425	0.122789	0.0179616	8.10028e-12
		rs2393776	A	G	0.62005	0.0928872	0.016745	2.90001e-08
		rs2470048	T	C	0.708173	0.0732142	0.017882	4.20001e-05
		rs2727270	T	C	0.115949	0.0582249	0.0253959	0.0219999
		rs3862794	C	T	0.256545	0.0981768	0.0186138	1.29999e-07
		rs708686	T	C	0.2696	0.0881326	0.0183547	1.6e-06
		rs7802555	C	A	0.140645	-0.189197	0.0234112	6.4003e-16
	ukb-b-6235	rs10900221	A	G	0.239554	0.132763	0.0124191	1.10002e-26
		rs10935751	T	C	0.704247	-0.0686018	0.0116427	3.79997e-09
		rs2288153	T	C	0.245156	0.0848139	0.0123263	6.00067e-12
		rs2290846	A	G	0.286425	0.135147	0.0117239	9.60064e-31
		rs2393776	A	G	0.62005	0.103041	0.01093	4.19952e-21
		rs2470048	T	C	0.708173	0.0669171	0.0116718	9.90011e-09
		rs2727270	T	C	0.115949	0.0974496	0.0165772	4.09996e-09
		rs3862794	C	T	0.256545	0.0854175	0.0121502	2.09991e-12
		rs708686	T	C	0.2696	0.0781217	0.0119809	7.00003e-11
		rs7802555	C	A	0.140645	-0.184139	0.0152809	1.9002e-33
Esophagus.tsv	ukb-b-18700	rs10900221	A	G	0.239554	0.0961227	0.0190269	4.39997e-07
		rs10935751	T	C	0.704247	-0.0884451	0.0178384	7.10003e-07
		rs11543269	T	C	0.123685	-0.0798152	0.0247063	0.0012
		rs2288153	T	C	0.245156	0.0775601	0.0188846	4e-05
		rs2290846	A	G	0.286425	0.122789	0.0179616	8.10028e-12
		rs2393776	A	G	0.62005	0.0928872	0.016745	2.90001e-08
		rs41281265	G	A	0.349041	0.0778683	0.0171091	5.30005e-06
		rs9371004	C	T	0.46429	-0.0525065	0.0163666	0.00129999
	ukb-b-6235	rs10900221	A	G	0.239554	0.132763	0.0124191	1.10002e-26
		rs10935751	T	C	0.704247	-0.0686018	0.0116427	3.79997e-09
		rs11543269	T	C	0.123685	-0.0958178	0.0161276	2.80001e-09
		rs2288153	T	C	0.245156	0.0848139	0.0123263	6.00067e-12
		rs2290846	A	G	0.286425	0.135147	0.0117239	9.60064e-31
		rs2393776	A	G	0.62005	0.103041	0.01093	4.19952e-21
		rs41281265	G	A	0.349041	0.06178	0.0111686	3.2e-08
		rs9371004	C	T	0.46429	-0.0826418	0.0106825	1e-14
Eye and annexa.tsv	ukb-b-18700	rs10900221	A	G	0.239554	0.0961227	0.0190269	4.39997e-07
		rs10935751	T	C	0.704247	-0.0884451	0.0178384	7.10003e-07
		rs11543269	T	C	0.123685	-0.0798152	0.0247063	0.0012
		rs2288153	T	C	0.245156	0.0775601	0.0188846	4e-05
		rs2290846	A	G	0.286425	0.122789	0.0179616	8.10028e-12
		rs2393776	A	G	0.62005	0.0928872	0.016745	2.90001e-08
		rs41281265	G	A	0.349041	0.0778683	0.0171091	5.30005e-06
		rs9371004	C	T	0.46429	-0.0525065	0.0163666	0.00129999
	ukb-b-6235	rs10900221	A	G	0.239554	0.132763	0.0124191	1.10002e-26
		rs10935751	T	C	0.704247	-0.0686018	0.0116427	3.79997e-09
		rs11543269	T	C	0.123685	-0.0958178	0.0161276	2.80001e-09
		rs2288153	T	C	0.245156	0.0848139	0.0123263	6.00067e-12
		rs2290846	A	G	0.286425	0.135147	0.0117239	9.60064e-31
		rs2393776	A	G	0.62005	0.103041	0.01093	4.19952e-21
		rs41281265	G	A	0.349041	0.06178	0.0111686	3.2e-08
		rs9371004	C	T	0.46429	-0.0826418	0.0106825	1e-14
GCST012877.tsv	ukb-b-18700	rs10900221	A	G	0.239554	0.0961227	0.0190269	4.39997e-07
		rs10935751	T	C	0.704247	-0.0884451	0.0178384	7.10003e-07
		rs1993453	G	A	0.663394	-0.114359	0.0172159	3.10027e-11
		rs2290846	A	G	0.286425	0.122789	0.0179616	8.10028e-12
		rs2393969	C	A	0.471447	0.0882318	0.0162843	5.99998e-08
		rs2470048	T	C	0.708173	0.0732142	0.017882	4.20001e-05
		rs2733737	C	T	0.625019	-0.103798	0.0168402	7.10003e-10
		rs28473566	A	G	0.162942	-0.216994	0.0219854	5.60015e-23
		rs41276920	A	G	0.087572	-0.13667	0.0287354	2e-06
		rs41281265	G	A	0.349041	0.0778683	0.0171091	5.30005e-06
		rs4665972	C	T	0.6045	0.083131	0.0166922	6.4e-07
		rs681343	T	C	0.50785	0.102242	0.0162163	2.90001e-10
		rs708686	T	C	0.2696	0.0881326	0.0183547	1.6e-06
		rs714583	A	T	0.230102	-0.135081	0.0196664	6.4998e-12
	ukb-b-6235	rs10900221	A	G	0.239554	0.132763	0.0124191	1.10002e-26
		rs10935751	T	C	0.704247	-0.0686018	0.0116427	3.79997e-09
		rs1993453	G	A	0.663394	-0.123607	0.0112369	3.80014e-28
		rs2290846	A	G	0.286425	0.135147	0.0117239	9.60064e-31
		rs2393969	C	A	0.471447	0.0925014	0.010629	3.19963e-18
		rs2470048	T	C	0.708173	0.0669171	0.0116718	9.90011e-09
		rs2733737	C	T	0.625019	-0.0790058	0.0109923	6.59933e-13
		rs28473566	A	G	0.162942	-0.212423	0.014342	1.20005e-49
		rs41276920	A	G	0.087572	-0.125012	0.0187576	2.70023e-11
		rs41281265	G	A	0.349041	0.06178	0.0111686	3.2e-08
		rs4665972	C	T	0.6045	0.0944503	0.010889	4.19952e-18
		rs681343	T	C	0.50785	0.118463	0.010585	4.49987e-29
		rs708686	T	C	0.2696	0.0781217	0.0119809	7.00003e-11
		rs714583	A	T	0.230102	-0.119795	0.0128366	1e-20
Hodgkin lymphoma.tsv	ukb-b-18700	rs10900221	A	G	0.239554	0.0961227	0.0190269	4.39997e-07
		rs10935751	T	C	0.704247	-0.0884451	0.0178384	7.10003e-07
		rs17138478	A	C	0.128841	0.111659	0.024257	4.20001e-06
		rs2288153	T	C	0.245156	0.0775601	0.0188846	4e-05
		rs2290846	A	G	0.286425	0.122789	0.0179616	8.10028e-12
		rs2393776	A	G	0.62005	0.0928872	0.016745	2.90001e-08
		rs2727270	T	C	0.115949	0.0582249	0.0253959	0.0219999
		rs3862794	C	T	0.256545	0.0981768	0.0186138	1.29999e-07
		rs41276920	A	G	0.087572	-0.13667	0.0287354	2e-06
		rs41281265	G	A	0.349041	0.0778683	0.0171091	5.30005e-06
		rs9371004	C	T	0.46429	-0.0525065	0.0163666	0.00129999
	ukb-b-6235	rs10900221	A	G	0.239554	0.132763	0.0124191	1.10002e-26
		rs10935751	T	C	0.704247	-0.0686018	0.0116427	3.79997e-09
		rs17138478	A	C	0.128841	0.10336	0.0158338	6.70039e-11
		rs2288153	T	C	0.245156	0.0848139	0.0123263	6.00067e-12
		rs2290846	A	G	0.286425	0.135147	0.0117239	9.60064e-31
		rs2393776	A	G	0.62005	0.103041	0.01093	4.19952e-21
		rs2727270	T	C	0.115949	0.0974496	0.0165772	4.09996e-09
		rs3862794	C	T	0.256545	0.0854175	0.0121502	2.09991e-12
		rs41276920	A	G	0.087572	-0.125012	0.0187576	2.70023e-11
		rs41281265	G	A	0.349041	0.06178	0.0111686	3.2e-08
		rs9371004	C	T	0.46429	-0.0826418	0.0106825	1e-14
Intrahepatic_bile_duct_carcinoma.tsv	ukb-b-18700	rs1047891	A	C	0.31577	-0.0666273	0.0174634	0.000140001
		rs10900221	A	G	0.239554	0.0961227	0.0190269	4.39997e-07
		rs10935751	T	C	0.704247	-0.0884451	0.0178384	7.10003e-07
		rs112732186	T	G	0.355734	0.0825304	0.0169532	1.09999e-06
		rs11543269	T	C	0.123685	-0.0798152	0.0247063	0.0012
		rs11644920	T	A	0.312722	0.0730751	0.0177172	3.69999e-05
		rs11691033	A	T	0.684622	-0.0942249	0.0175684	8.19993e-08
		rs11887534	C	G	0.065897	1.094	0.0327383	1e-200
		rs1201467	C	G	0.104519	-0.0926715	0.0265912	0.000490004
		rs1293297	C	G	0.124744	0.07998	0.0249109	0.00129999
		rs17138478	A	C	0.128841	0.111659	0.024257	4.20001e-06
		rs1993453	G	A	0.663394	-0.114359	0.0172159	3.10027e-11
		rs212099	A	T	0.165284	-0.178346	0.0219374	4.30031e-16
		rs2288153	T	C	0.245156	0.0775601	0.0188846	4e-05
		rs2290846	A	G	0.286425	0.122789	0.0179616	8.10028e-12
		rs2393776	A	G	0.62005	0.0928872	0.016745	2.90001e-08
		rs2393969	C	A	0.471447	0.0882318	0.0162843	5.99998e-08
		rs2470048	T	C	0.708173	0.0732142	0.017882	4.20001e-05
		rs2727270	T	C	0.115949	0.0582249	0.0253959	0.0219999
		rs2733737	C	T	0.625019	-0.103798	0.0168402	7.10003e-10
		rs2741044	A	G	0.293345	0.0845808	0.017859	2.19999e-06
		rs28473566	A	G	0.162942	-0.216994	0.0219854	5.60015e-23
		rs3862794	C	T	0.256545	0.0981768	0.0186138	1.29999e-07
		rs41276920	A	G	0.087572	-0.13667	0.0287354	2e-06
		rs41281265	G	A	0.349041	0.0778683	0.0171091	5.30005e-06
		rs4665972	C	T	0.6045	0.083131	0.0166922	6.4e-07
		rs4814175	T	A	0.607496	-0.0527436	0.0166522	0.0015
		rs681343	T	C	0.50785	0.102242	0.0162163	2.90001e-10
		rs686030	A	C	0.858629	0.154971	0.0233408	3.10027e-11
		rs708686	T	C	0.2696	0.0881326	0.0183547	1.6e-06
		rs714583	A	T	0.230102	-0.135081	0.0196664	6.4998e-12
		rs72931779	G	C	0.098516	0.112205	0.0272976	3.89996e-05
		rs7802555	C	A	0.140645	-0.189197	0.0234112	6.4003e-16
		rs8112972	A	G	0.123537	0.121125	0.0246969	9.40005e-07
		rs9371004	C	T	0.46429	-0.0525065	0.0163666	0.00129999
	ukb-b-6235	rs1047891	A	C	0.31577	-0.0786453	0.0113921	5.10035e-12
		rs10900221	A	G	0.239554	0.132763	0.0124191	1.10002e-26
		rs10935751	T	C	0.704247	-0.0686018	0.0116427	3.79997e-09
		rs112732186	T	G	0.355734	0.0657975	0.0110593	2.69998e-09
		rs11543269	T	C	0.123685	-0.0958178	0.0161276	2.80001e-09
		rs11644920	T	A	0.312722	0.0768827	0.0115644	2.99985e-11
		rs11691033	A	T	0.684622	-0.118772	0.0114606	3.59998e-25
		rs11887534	C	G	0.065897	1.15075	0.0213565	0
		rs1201467	C	G	0.104519	-0.101631	0.0173562	4.79999e-09
		rs1293297	C	G	0.124744	0.101075	0.0162596	5.1e-10
		rs17138478	A	C	0.128841	0.10336	0.0158338	6.70039e-11
		rs1993453	G	A	0.663394	-0.123607	0.0112369	3.80014e-28
		rs212099	A	T	0.165284	-0.184116	0.0143194	7.8001e-38
		rs2288153	T	C	0.245156	0.0848139	0.0123263	6.00067e-12
		rs2290846	A	G	0.286425	0.135147	0.0117239	9.60064e-31
		rs2393776	A	G	0.62005	0.103041	0.01093	4.19952e-21
		rs2393969	C	A	0.471447	0.0925014	0.010629	3.19963e-18
		rs2470048	T	C	0.708173	0.0669171	0.0116718	9.90011e-09
		rs2727270	T	C	0.115949	0.0974496	0.0165772	4.09996e-09
		rs2733737	C	T	0.625019	-0.0790058	0.0109923	6.59933e-13
		rs2741044	A	G	0.293345	0.0666284	0.0116502	1.09999e-08
		rs28473566	A	G	0.162942	-0.212423	0.014342	1.20005e-49
		rs3862794	C	T	0.256545	0.0854175	0.0121502	2.09991e-12
		rs41276920	A	G	0.087572	-0.125012	0.0187576	2.70023e-11
		rs41281265	G	A	0.349041	0.06178	0.0111686	3.2e-08
		rs4665972	C	T	0.6045	0.0944503	0.010889	4.19952e-18
		rs4814175	T	A	0.607496	-0.0597813	0.0108698	3.79997e-08
		rs681343	T	C	0.50785	0.118463	0.010585	4.49987e-29
		rs686030	A	C	0.858629	0.154643	0.015235	3.29989e-24
		rs708686	T	C	0.2696	0.0781217	0.0119809	7.00003e-11
		rs714583	A	T	0.230102	-0.119795	0.0128366	1e-20
		rs72931779	G	C	0.098516	0.126555	0.0178185	1.20005e-12
		rs7802555	C	A	0.140645	-0.184139	0.0152809	1.9002e-33
		rs8112972	A	G	0.123537	0.138418	0.0161206	8.99912e-18
		rs9371004	C	T	0.46429	-0.0826418	0.0106825	1e-14
Kidney.tsv	ukb-b-18700	rs10900221	A	G	0.239554	0.0961227	0.0190269	4.39997e-07
		rs10935751	T	C	0.704247	-0.0884451	0.0178384	7.10003e-07
		rs11543269	T	C	0.123685	-0.0798152	0.0247063	0.0012
		rs1293297	C	G	0.124744	0.07998	0.0249109	0.00129999
		rs1993453	G	A	0.663394	-0.114359	0.0172159	3.10027e-11
		rs2288153	T	C	0.245156	0.0775601	0.0188846	4e-05
		rs2470048	T	C	0.708173	0.0732142	0.017882	4.20001e-05
		rs3862794	C	T	0.256545	0.0981768	0.0186138	1.29999e-07
		rs41281265	G	A	0.349041	0.0778683	0.0171091	5.30005e-06
		rs4665972	C	T	0.6045	0.083131	0.0166922	6.4e-07
		rs4814175	T	A	0.607496	-0.0527436	0.0166522	0.0015
		rs681343	T	C	0.50785	0.102242	0.0162163	2.90001e-10
		rs708686	T	C	0.2696	0.0881326	0.0183547	1.6e-06
		rs8112972	A	G	0.123537	0.121125	0.0246969	9.40005e-07
		rs9371004	C	T	0.46429	-0.0525065	0.0163666	0.00129999
	ukb-b-6235	rs10900221	A	G	0.239554	0.132763	0.0124191	1.10002e-26
		rs10935751	T	C	0.704247	-0.0686018	0.0116427	3.79997e-09
		rs11543269	T	C	0.123685	-0.0958178	0.0161276	2.80001e-09
		rs1293297	C	G	0.124744	0.101075	0.0162596	5.1e-10
		rs1993453	G	A	0.663394	-0.123607	0.0112369	3.80014e-28
		rs2288153	T	C	0.245156	0.0848139	0.0123263	6.00067e-12
		rs2470048	T	C	0.708173	0.0669171	0.0116718	9.90011e-09
		rs3862794	C	T	0.256545	0.0854175	0.0121502	2.09991e-12
		rs41281265	G	A	0.349041	0.06178	0.0111686	3.2e-08
		rs4665972	C	T	0.6045	0.0944503	0.010889	4.19952e-18
		rs4814175	T	A	0.607496	-0.0597813	0.0108698	3.79997e-08
		rs681343	T	C	0.50785	0.118463	0.010585	4.49987e-29
		rs708686	T	C	0.2696	0.0781217	0.0119809	7.00003e-11
		rs8112972	A	G	0.123537	0.138418	0.0161206	8.99912e-18
		rs9371004	C	T	0.46429	-0.0826418	0.0106825	1e-14
Larynx.tsv	ukb-b-18700	rs10900221	A	G	0.239554	0.0961227	0.0190269	4.39997e-07
		rs10935751	T	C	0.704247	-0.0884451	0.0178384	7.10003e-07
		rs11543269	T	C	0.123685	-0.0798152	0.0247063	0.0012
		rs2288153	T	C	0.245156	0.0775601	0.0188846	4e-05
		rs2290846	A	G	0.286425	0.122789	0.0179616	8.10028e-12
		rs2393776	A	G	0.62005	0.0928872	0.016745	2.90001e-08
		rs41281265	G	A	0.349041	0.0778683	0.0171091	5.30005e-06
		rs9371004	C	T	0.46429	-0.0525065	0.0163666	0.00129999
	ukb-b-6235	rs10900221	A	G	0.239554	0.132763	0.0124191	1.10002e-26
		rs10935751	T	C	0.704247	-0.0686018	0.0116427	3.79997e-09
		rs11543269	T	C	0.123685	-0.0958178	0.0161276	2.80001e-09
		rs2288153	T	C	0.245156	0.0848139	0.0123263	6.00067e-12
		rs2290846	A	G	0.286425	0.135147	0.0117239	9.60064e-31
		rs2393776	A	G	0.62005	0.103041	0.01093	4.19952e-21
		rs41281265	G	A	0.349041	0.06178	0.0111686	3.2e-08
		rs9371004	C	T	0.46429	-0.0826418	0.0106825	1e-14
Liver_cell_carcinoma.tsv	ukb-b-18700	rs1047891	A	C	0.31577	-0.0666273	0.0174634	0.000140001
		rs10900221	A	G	0.239554	0.0961227	0.0190269	4.39997e-07
		rs10935751	T	C	0.704247	-0.0884451	0.0178384	7.10003e-07
		rs112732186	T	G	0.355734	0.0825304	0.0169532	1.09999e-06
		rs11543269	T	C	0.123685	-0.0798152	0.0247063	0.0012
		rs11644920	T	A	0.312722	0.0730751	0.0177172	3.69999e-05
		rs11691033	A	T	0.684622	-0.0942249	0.0175684	8.19993e-08
		rs11887534	C	G	0.065897	1.094	0.0327383	1e-200
		rs1201467	C	G	0.104519	-0.0926715	0.0265912	0.000490004
		rs1293297	C	G	0.124744	0.07998	0.0249109	0.00129999
		rs17138478	A	C	0.128841	0.111659	0.024257	4.20001e-06
		rs1993453	G	A	0.663394	-0.114359	0.0172159	3.10027e-11
		rs212099	A	T	0.165284	-0.178346	0.0219374	4.30031e-16
		rs2288153	T	C	0.245156	0.0775601	0.0188846	4e-05
		rs2290846	A	G	0.286425	0.122789	0.0179616	8.10028e-12
		rs2393776	A	G	0.62005	0.0928872	0.016745	2.90001e-08
		rs2393969	C	A	0.471447	0.0882318	0.0162843	5.99998e-08
		rs2470048	T	C	0.708173	0.0732142	0.017882	4.20001e-05
		rs2727270	T	C	0.115949	0.0582249	0.0253959	0.0219999
		rs2733737	C	T	0.625019	-0.103798	0.0168402	7.10003e-10
		rs2741044	A	G	0.293345	0.0845808	0.017859	2.19999e-06
		rs28473566	A	G	0.162942	-0.216994	0.0219854	5.60015e-23
		rs3862794	C	T	0.256545	0.0981768	0.0186138	1.29999e-07
		rs41276920	A	G	0.087572	-0.13667	0.0287354	2e-06
		rs41281265	G	A	0.349041	0.0778683	0.0171091	5.30005e-06
		rs4665972	C	T	0.6045	0.083131	0.0166922	6.4e-07
		rs4814175	T	A	0.607496	-0.0527436	0.0166522	0.0015
		rs681343	T	C	0.50785	0.102242	0.0162163	2.90001e-10
		rs686030	A	C	0.858629	0.154971	0.0233408	3.10027e-11
		rs708686	T	C	0.2696	0.0881326	0.0183547	1.6e-06
		rs714583	A	T	0.230102	-0.135081	0.0196664	6.4998e-12
		rs72931779	G	C	0.098516	0.112205	0.0272976	3.89996e-05
		rs7802555	C	A	0.140645	-0.189197	0.0234112	6.4003e-16
		rs8112972	A	G	0.123537	0.121125	0.0246969	9.40005e-07
		rs9371004	C	T	0.46429	-0.0525065	0.0163666	0.00129999
	ukb-b-6235	rs1047891	A	C	0.31577	-0.0786453	0.0113921	5.10035e-12
		rs10900221	A	G	0.239554	0.132763	0.0124191	1.10002e-26
		rs10935751	T	C	0.704247	-0.0686018	0.0116427	3.79997e-09
		rs112732186	T	G	0.355734	0.0657975	0.0110593	2.69998e-09
		rs11543269	T	C	0.123685	-0.0958178	0.0161276	2.80001e-09
		rs11644920	T	A	0.312722	0.0768827	0.0115644	2.99985e-11
		rs11691033	A	T	0.684622	-0.118772	0.0114606	3.59998e-25
		rs11887534	C	G	0.065897	1.15075	0.0213565	0
		rs1201467	C	G	0.104519	-0.101631	0.0173562	4.79999e-09
		rs1293297	C	G	0.124744	0.101075	0.0162596	5.1e-10
		rs17138478	A	C	0.128841	0.10336	0.0158338	6.70039e-11
		rs1993453	G	A	0.663394	-0.123607	0.0112369	3.80014e-28
		rs212099	A	T	0.165284	-0.184116	0.0143194	7.8001e-38
		rs2288153	T	C	0.245156	0.0848139	0.0123263	6.00067e-12
		rs2290846	A	G	0.286425	0.135147	0.0117239	9.60064e-31
		rs2393776	A	G	0.62005	0.103041	0.01093	4.19952e-21
		rs2393969	C	A	0.471447	0.0925014	0.010629	3.19963e-18
		rs2470048	T	C	0.708173	0.0669171	0.0116718	9.90011e-09
		rs2727270	T	C	0.115949	0.0974496	0.0165772	4.09996e-09
		rs2733737	C	T	0.625019	-0.0790058	0.0109923	6.59933e-13
		rs2741044	A	G	0.293345	0.0666284	0.0116502	1.09999e-08
		rs28473566	A	G	0.162942	-0.212423	0.014342	1.20005e-49
		rs3862794	C	T	0.256545	0.0854175	0.0121502	2.09991e-12
		rs41276920	A	G	0.087572	-0.125012	0.0187576	2.70023e-11
		rs41281265	G	A	0.349041	0.06178	0.0111686	3.2e-08
		rs4665972	C	T	0.6045	0.0944503	0.010889	4.19952e-18
		rs4814175	T	A	0.607496	-0.0597813	0.0108698	3.79997e-08
		rs681343	T	C	0.50785	0.118463	0.010585	4.49987e-29
		rs686030	A	C	0.858629	0.154643	0.015235	3.29989e-24
		rs708686	T	C	0.2696	0.0781217	0.0119809	7.00003e-11
		rs714583	A	T	0.230102	-0.119795	0.0128366	1e-20
		rs72931779	G	C	0.098516	0.126555	0.0178185	1.20005e-12
		rs7802555	C	A	0.140645	-0.184139	0.0152809	1.9002e-33
		rs8112972	A	G	0.123537	0.138418	0.0161206	8.99912e-18
		rs9371004	C	T	0.46429	-0.0826418	0.0106825	1e-14
Malignant melanoma.tsv	ukb-b-18700	rs10900221	A	G	0.239554	0.0961227	0.0190269	4.39997e-07
		rs10935751	T	C	0.704247	-0.0884451	0.0178384	7.10003e-07
		rs11543269	T	C	0.123685	-0.0798152	0.0247063	0.0012
		rs2288153	T	C	0.245156	0.0775601	0.0188846	4e-05
		rs2290846	A	G	0.286425	0.122789	0.0179616	8.10028e-12
		rs2393776	A	G	0.62005	0.0928872	0.016745	2.90001e-08
		rs41281265	G	A	0.349041	0.0778683	0.0171091	5.30005e-06
		rs9371004	C	T	0.46429	-0.0525065	0.0163666	0.00129999
	ukb-b-6235	rs10900221	A	G	0.239554	0.132763	0.0124191	1.10002e-26
		rs10935751	T	C	0.704247	-0.0686018	0.0116427	3.79997e-09
		rs11543269	T	C	0.123685	-0.0958178	0.0161276	2.80001e-09
		rs2288153	T	C	0.245156	0.0848139	0.0123263	6.00067e-12
		rs2290846	A	G	0.286425	0.135147	0.0117239	9.60064e-31
		rs2393776	A	G	0.62005	0.103041	0.01093	4.19952e-21
		rs41281265	G	A	0.349041	0.06178	0.0111686	3.2e-08
		rs9371004	C	T	0.46429	-0.0826418	0.0106825	1e-14
Malignant nonmelanoma.tsv	ukb-b-18700	rs10900221	A	G	0.239554	0.0961227	0.0190269	4.39997e-07
		rs10935751	T	C	0.704247	-0.0884451	0.0178384	7.10003e-07
		rs11543269	T	C	0.123685	-0.0798152	0.0247063	0.0012
		rs2288153	T	C	0.245156	0.0775601	0.0188846	4e-05
		rs2290846	A	G	0.286425	0.122789	0.0179616	8.10028e-12
		rs2393776	A	G	0.62005	0.0928872	0.016745	2.90001e-08
		rs41281265	G	A	0.349041	0.0778683	0.0171091	5.30005e-06
		rs9371004	C	T	0.46429	-0.0525065	0.0163666	0.00129999
	ukb-b-6235	rs10900221	A	G	0.239554	0.132763	0.0124191	1.10002e-26
		rs10935751	T	C	0.704247	-0.0686018	0.0116427	3.79997e-09
		rs11543269	T	C	0.123685	-0.0958178	0.0161276	2.80001e-09
		rs2288153	T	C	0.245156	0.0848139	0.0123263	6.00067e-12
		rs2290846	A	G	0.286425	0.135147	0.0117239	9.60064e-31
		rs2393776	A	G	0.62005	0.103041	0.01093	4.19952e-21
		rs41281265	G	A	0.349041	0.06178	0.0111686	3.2e-08
		rs9371004	C	T	0.46429	-0.0826418	0.0106825	1e-14
Multiple myeloma.tsv	ukb-b-18700	rs10900221	A	G	0.239554	0.0961227	0.0190269	4.39997e-07
		rs10935751	T	C	0.704247	-0.0884451	0.0178384	7.10003e-07
		rs11543269	T	C	0.123685	-0.0798152	0.0247063	0.0012
		rs2288153	T	C	0.245156	0.0775601	0.0188846	4e-05
		rs2290846	A	G	0.286425	0.122789	0.0179616	8.10028e-12
		rs2393776	A	G	0.62005	0.0928872	0.016745	2.90001e-08
		rs41281265	G	A	0.349041	0.0778683	0.0171091	5.30005e-06
		rs9371004	C	T	0.46429	-0.0525065	0.0163666	0.00129999
	ukb-b-6235	rs10900221	A	G	0.239554	0.132763	0.0124191	1.10002e-26
		rs10935751	T	C	0.704247	-0.0686018	0.0116427	3.79997e-09
		rs11543269	T	C	0.123685	-0.0958178	0.0161276	2.80001e-09
		rs2288153	T	C	0.245156	0.0848139	0.0123263	6.00067e-12
		rs2290846	A	G	0.286425	0.135147	0.0117239	9.60064e-31
		rs2393776	A	G	0.62005	0.103041	0.01093	4.19952e-21
		rs41281265	G	A	0.349041	0.06178	0.0111686	3.2e-08
		rs9371004	C	T	0.46429	-0.0826418	0.0106825	1e-14
Non-Hodgkin lymphoma.tsv	ukb-b-18700	rs10935751	T	C	0.704247	-0.0884451	0.0178384	7.10003e-07
		rs2290846	A	G	0.286425	0.122789	0.0179616	8.10028e-12
		rs2470048	T	C	0.708173	0.0732142	0.017882	4.20001e-05
		rs3862794	C	T	0.256545	0.0981768	0.0186138	1.29999e-07
		rs41276920	A	G	0.087572	-0.13667	0.0287354	2e-06
		rs41281265	G	A	0.349041	0.0778683	0.0171091	5.30005e-06
		rs72931779	G	C	0.098516	0.112205	0.0272976	3.89996e-05
		rs9371004	C	T	0.46429	-0.0525065	0.0163666	0.00129999
	ukb-b-6235	rs10935751	T	C	0.704247	-0.0686018	0.0116427	3.79997e-09
		rs2290846	A	G	0.286425	0.135147	0.0117239	9.60064e-31
		rs2470048	T	C	0.708173	0.0669171	0.0116718	9.90011e-09
		rs3862794	C	T	0.256545	0.0854175	0.0121502	2.09991e-12
		rs41276920	A	G	0.087572	-0.125012	0.0187576	2.70023e-11
		rs41281265	G	A	0.349041	0.06178	0.0111686	3.2e-08
		rs72931779	G	C	0.098516	0.126555	0.0178185	1.20005e-12
		rs9371004	C	T	0.46429	-0.0826418	0.0106825	1e-14
Oral_cavity_cancer.tsv	ukb-b-18700	rs1047891	A	C	0.31577	-0.0666273	0.0174634	0.000140001
		rs10900221	A	G	0.239554	0.0961227	0.0190269	4.39997e-07
		rs10935751	T	C	0.704247	-0.0884451	0.0178384	7.10003e-07
		rs112732186	T	G	0.355734	0.0825304	0.0169532	1.09999e-06
		rs11543269	T	C	0.123685	-0.0798152	0.0247063	0.0012
		rs11644920	T	A	0.312722	0.0730751	0.0177172	3.69999e-05
		rs11691033	A	T	0.684622	-0.0942249	0.0175684	8.19993e-08
		rs11887534	C	G	0.065897	1.094	0.0327383	1e-200
		rs1201467	C	G	0.104519	-0.0926715	0.0265912	0.000490004
		rs1293297	C	G	0.124744	0.07998	0.0249109	0.00129999
		rs17138478	A	C	0.128841	0.111659	0.024257	4.20001e-06
		rs1993453	G	A	0.663394	-0.114359	0.0172159	3.10027e-11
		rs212099	A	T	0.165284	-0.178346	0.0219374	4.30031e-16
		rs2290846	A	G	0.286425	0.122789	0.0179616	8.10028e-12
		rs2393969	C	A	0.471447	0.0882318	0.0162843	5.99998e-08
		rs2733737	C	T	0.625019	-0.103798	0.0168402	7.10003e-10
		rs2741044	A	G	0.293345	0.0845808	0.017859	2.19999e-06
		rs28473566	A	G	0.162942	-0.216994	0.0219854	5.60015e-23
		rs3862794	C	T	0.256545	0.0981768	0.0186138	1.29999e-07
		rs41276920	A	G	0.087572	-0.13667	0.0287354	2e-06
		rs41281265	G	A	0.349041	0.0778683	0.0171091	5.30005e-06
		rs4665972	C	T	0.6045	0.083131	0.0166922	6.4e-07
		rs4814175	T	A	0.607496	-0.0527436	0.0166522	0.0015
		rs681343	T	C	0.50785	0.102242	0.0162163	2.90001e-10
		rs686030	A	C	0.858629	0.154971	0.0233408	3.10027e-11
		rs708686	T	C	0.2696	0.0881326	0.0183547	1.6e-06
		rs714583	A	T	0.230102	-0.135081	0.0196664	6.4998e-12
		rs72931779	G	C	0.098516	0.112205	0.0272976	3.89996e-05
		rs7802555	C	A	0.140645	-0.189197	0.0234112	6.4003e-16
		rs8112972	A	G	0.123537	0.121125	0.0246969	9.40005e-07
		rs9371004	C	T	0.46429	-0.0525065	0.0163666	0.00129999
	ukb-b-6235	rs1047891	A	C	0.31577	-0.0786453	0.0113921	5.10035e-12
		rs10900221	A	G	0.239554	0.132763	0.0124191	1.10002e-26
		rs10935751	T	C	0.704247	-0.0686018	0.0116427	3.79997e-09
		rs112732186	T	G	0.355734	0.0657975	0.0110593	2.69998e-09
		rs11543269	T	C	0.123685	-0.0958178	0.0161276	2.80001e-09
		rs11644920	T	A	0.312722	0.0768827	0.0115644	2.99985e-11
		rs11691033	A	T	0.684622	-0.118772	0.0114606	3.59998e-25
		rs11887534	C	G	0.065897	1.15075	0.0213565	0
		rs1201467	C	G	0.104519	-0.101631	0.0173562	4.79999e-09
		rs1293297	C	G	0.124744	0.101075	0.0162596	5.1e-10
		rs17138478	A	C	0.128841	0.10336	0.0158338	6.70039e-11
		rs1993453	G	A	0.663394	-0.123607	0.0112369	3.80014e-28
		rs212099	A	T	0.165284	-0.184116	0.0143194	7.8001e-38
		rs2290846	A	G	0.286425	0.135147	0.0117239	9.60064e-31
		rs2393969	C	A	0.471447	0.0925014	0.010629	3.19963e-18
		rs2733737	C	T	0.625019	-0.0790058	0.0109923	6.59933e-13
		rs2741044	A	G	0.293345	0.0666284	0.0116502	1.09999e-08
		rs28473566	A	G	0.162942	-0.212423	0.014342	1.20005e-49
		rs3862794	C	T	0.256545	0.0854175	0.0121502	2.09991e-12
		rs41276920	A	G	0.087572	-0.125012	0.0187576	2.70023e-11
		rs41281265	G	A	0.349041	0.06178	0.0111686	3.2e-08
		rs4665972	C	T	0.6045	0.0944503	0.010889	4.19952e-18
		rs4814175	T	A	0.607496	-0.0597813	0.0108698	3.79997e-08
		rs681343	T	C	0.50785	0.118463	0.010585	4.49987e-29
		rs686030	A	C	0.858629	0.154643	0.015235	3.29989e-24
		rs708686	T	C	0.2696	0.0781217	0.0119809	7.00003e-11
		rs714583	A	T	0.230102	-0.119795	0.0128366	1e-20
		rs72931779	G	C	0.098516	0.126555	0.0178185	1.20005e-12
		rs7802555	C	A	0.140645	-0.184139	0.0152809	1.9002e-33
		rs8112972	A	G	0.123537	0.138418	0.0161206	8.99912e-18
		rs9371004	C	T	0.46429	-0.0826418	0.0106825	1e-14
Oropharynx_cancer.tsv	ukb-b-18700	rs1047891	A	C	0.31577	-0.0666273	0.0174634	0.000140001
		rs10900221	A	G	0.239554	0.0961227	0.0190269	4.39997e-07
		rs10935751	T	C	0.704247	-0.0884451	0.0178384	7.10003e-07
		rs112732186	T	G	0.355734	0.0825304	0.0169532	1.09999e-06
		rs11543269	T	C	0.123685	-0.0798152	0.0247063	0.0012
		rs11644920	T	A	0.312722	0.0730751	0.0177172	3.69999e-05
		rs11691033	A	T	0.684622	-0.0942249	0.0175684	8.19993e-08
		rs11887534	C	G	0.065897	1.094	0.0327383	1e-200
		rs1201467	C	G	0.104519	-0.0926715	0.0265912	0.000490004
		rs1293297	C	G	0.124744	0.07998	0.0249109	0.00129999
		rs17138478	A	C	0.128841	0.111659	0.024257	4.20001e-06
		rs1993453	G	A	0.663394	-0.114359	0.0172159	3.10027e-11
		rs212099	A	T	0.165284	-0.178346	0.0219374	4.30031e-16
		rs2290846	A	G	0.286425	0.122789	0.0179616	8.10028e-12
		rs2393969	C	A	0.471447	0.0882318	0.0162843	5.99998e-08
		rs2733737	C	T	0.625019	-0.103798	0.0168402	7.10003e-10
		rs2741044	A	G	0.293345	0.0845808	0.017859	2.19999e-06
		rs28473566	A	G	0.162942	-0.216994	0.0219854	5.60015e-23
		rs3862794	C	T	0.256545	0.0981768	0.0186138	1.29999e-07
		rs41276920	A	G	0.087572	-0.13667	0.0287354	2e-06
		rs41281265	G	A	0.349041	0.0778683	0.0171091	5.30005e-06
		rs4665972	C	T	0.6045	0.083131	0.0166922	6.4e-07
		rs4814175	T	A	0.607496	-0.0527436	0.0166522	0.0015
		rs681343	T	C	0.50785	0.102242	0.0162163	2.90001e-10
		rs686030	A	C	0.858629	0.154971	0.0233408	3.10027e-11
		rs708686	T	C	0.2696	0.0881326	0.0183547	1.6e-06
		rs714583	A	T	0.230102	-0.135081	0.0196664	6.4998e-12
		rs72931779	G	C	0.098516	0.112205	0.0272976	3.89996e-05
		rs7802555	C	A	0.140645	-0.189197	0.0234112	6.4003e-16
		rs8112972	A	G	0.123537	0.121125	0.0246969	9.40005e-07
		rs9371004	C	T	0.46429	-0.0525065	0.0163666	0.00129999
	ukb-b-6235	rs1047891	A	C	0.31577	-0.0786453	0.0113921	5.10035e-12
		rs10900221	A	G	0.239554	0.132763	0.0124191	1.10002e-26
		rs10935751	T	C	0.704247	-0.0686018	0.0116427	3.79997e-09
		rs112732186	T	G	0.355734	0.0657975	0.0110593	2.69998e-09
		rs11543269	T	C	0.123685	-0.0958178	0.0161276	2.80001e-09
		rs11644920	T	A	0.312722	0.0768827	0.0115644	2.99985e-11
		rs11691033	A	T	0.684622	-0.118772	0.0114606	3.59998e-25
		rs11887534	C	G	0.065897	1.15075	0.0213565	0
		rs1201467	C	G	0.104519	-0.101631	0.0173562	4.79999e-09
		rs1293297	C	G	0.124744	0.101075	0.0162596	5.1e-10
		rs17138478	A	C	0.128841	0.10336	0.0158338	6.70039e-11
		rs1993453	G	A	0.663394	-0.123607	0.0112369	3.80014e-28
		rs212099	A	T	0.165284	-0.184116	0.0143194	7.8001e-38
		rs2290846	A	G	0.286425	0.135147	0.0117239	9.60064e-31
		rs2393969	C	A	0.471447	0.0925014	0.010629	3.19963e-18
		rs2733737	C	T	0.625019	-0.0790058	0.0109923	6.59933e-13
		rs2741044	A	G	0.293345	0.0666284	0.0116502	1.09999e-08
		rs28473566	A	G	0.162942	-0.212423	0.014342	1.20005e-49
		rs3862794	C	T	0.256545	0.0854175	0.0121502	2.09991e-12
		rs41276920	A	G	0.087572	-0.125012	0.0187576	2.70023e-11
		rs41281265	G	A	0.349041	0.06178	0.0111686	3.2e-08
		rs4665972	C	T	0.6045	0.0944503	0.010889	4.19952e-18
		rs4814175	T	A	0.607496	-0.0597813	0.0108698	3.79997e-08
		rs681343	T	C	0.50785	0.118463	0.010585	4.49987e-29
		rs686030	A	C	0.858629	0.154643	0.015235	3.29989e-24
		rs708686	T	C	0.2696	0.0781217	0.0119809	7.00003e-11
		rs714583	A	T	0.230102	-0.119795	0.0128366	1e-20
		rs72931779	G	C	0.098516	0.126555	0.0178185	1.20005e-12
		rs7802555	C	A	0.140645	-0.184139	0.0152809	1.9002e-33
		rs8112972	A	G	0.123537	0.138418	0.0161206	8.99912e-18
		rs9371004	C	T	0.46429	-0.0826418	0.0106825	1e-14
Ovary.tsv	ukb-b-18700	rs1047891	A	C	0.31577	-0.0666273	0.0174634	0.000140001
		rs10935751	T	C	0.704247	-0.0884451	0.0178384	7.10003e-07
		rs11543269	T	C	0.123685	-0.0798152	0.0247063	0.0012
		rs11887534	C	G	0.065897	1.094	0.0327383	1e-200
		rs1993453	G	A	0.663394	-0.114359	0.0172159	3.10027e-11
		rs2290846	A	G	0.286425	0.122789	0.0179616	8.10028e-12
		rs2393776	A	G	0.62005	0.0928872	0.016745	2.90001e-08
		rs2470048	T	C	0.708173	0.0732142	0.017882	4.20001e-05
		rs2733737	C	T	0.625019	-0.103798	0.0168402	7.10003e-10
		rs2741044	A	G	0.293345	0.0845808	0.017859	2.19999e-06
		rs28473566	A	G	0.162942	-0.216994	0.0219854	5.60015e-23
		rs41281265	G	A	0.349041	0.0778683	0.0171091	5.30005e-06
		rs708686	T	C	0.2696	0.0881326	0.0183547	1.6e-06
	ukb-b-6235	rs1047891	A	C	0.31577	-0.0786453	0.0113921	5.10035e-12
		rs10935751	T	C	0.704247	-0.0686018	0.0116427	3.79997e-09
		rs11543269	T	C	0.123685	-0.0958178	0.0161276	2.80001e-09
		rs11887534	C	G	0.065897	1.15075	0.0213565	0
		rs1993453	G	A	0.663394	-0.123607	0.0112369	3.80014e-28
		rs2290846	A	G	0.286425	0.135147	0.0117239	9.60064e-31
		rs2393776	A	G	0.62005	0.103041	0.01093	4.19952e-21
		rs2470048	T	C	0.708173	0.0669171	0.0116718	9.90011e-09
		rs2733737	C	T	0.625019	-0.0790058	0.0109923	6.59933e-13
		rs2741044	A	G	0.293345	0.0666284	0.0116502	1.09999e-08
		rs28473566	A	G	0.162942	-0.212423	0.014342	1.20005e-49
		rs41281265	G	A	0.349041	0.06178	0.0111686	3.2e-08
		rs708686	T	C	0.2696	0.0781217	0.0119809	7.00003e-11
Pancreas.tsv	ukb-b-18700	rs10900221	A	G	0.239554	0.0961227	0.0190269	4.39997e-07
		rs10935751	T	C	0.704247	-0.0884451	0.0178384	7.10003e-07
		rs11543269	T	C	0.123685	-0.0798152	0.0247063	0.0012
		rs2288153	T	C	0.245156	0.0775601	0.0188846	4e-05
		rs2290846	A	G	0.286425	0.122789	0.0179616	8.10028e-12
		rs2393776	A	G	0.62005	0.0928872	0.016745	2.90001e-08
		rs41281265	G	A	0.349041	0.0778683	0.0171091	5.30005e-06
		rs9371004	C	T	0.46429	-0.0525065	0.0163666	0.00129999
	ukb-b-6235	rs10900221	A	G	0.239554	0.132763	0.0124191	1.10002e-26
		rs10935751	T	C	0.704247	-0.0686018	0.0116427	3.79997e-09
		rs11543269	T	C	0.123685	-0.0958178	0.0161276	2.80001e-09
		rs2288153	T	C	0.245156	0.0848139	0.0123263	6.00067e-12
		rs2290846	A	G	0.286425	0.135147	0.0117239	9.60064e-31
		rs2393776	A	G	0.62005	0.103041	0.01093	4.19952e-21
		rs41281265	G	A	0.349041	0.06178	0.0111686	3.2e-08
		rs9371004	C	T	0.46429	-0.0826418	0.0106825	1e-14
Prostate.tsv	ukb-b-18700	rs10900221	A	G	0.239554	0.0961227	0.0190269	4.39997e-07
		rs10935751	T	C	0.704247	-0.0884451	0.0178384	7.10003e-07
		rs11543269	T	C	0.123685	-0.0798152	0.0247063	0.0012
		rs1993453	G	A	0.663394	-0.114359	0.0172159	3.10027e-11
		rs2288153	T	C	0.245156	0.0775601	0.0188846	4e-05
		rs2393776	A	G	0.62005	0.0928872	0.016745	2.90001e-08
		rs2470048	T	C	0.708173	0.0732142	0.017882	4.20001e-05
		rs2727270	T	C	0.115949	0.0582249	0.0253959	0.0219999
		rs2733737	C	T	0.625019	-0.103798	0.0168402	7.10003e-10
		rs2741044	A	G	0.293345	0.0845808	0.017859	2.19999e-06
		rs28473566	A	G	0.162942	-0.216994	0.0219854	5.60015e-23
		rs41281265	G	A	0.349041	0.0778683	0.0171091	5.30005e-06
		rs4665972	C	T	0.6045	0.083131	0.0166922	6.4e-07
		rs686030	A	C	0.858629	0.154971	0.0233408	3.10027e-11
		rs708686	T	C	0.2696	0.0881326	0.0183547	1.6e-06
		rs9371004	C	T	0.46429	-0.0525065	0.0163666	0.00129999
	ukb-b-6235	rs10900221	A	G	0.239554	0.132763	0.0124191	1.10002e-26
		rs10935751	T	C	0.704247	-0.0686018	0.0116427	3.79997e-09
		rs11543269	T	C	0.123685	-0.0958178	0.0161276	2.80001e-09
		rs1993453	G	A	0.663394	-0.123607	0.0112369	3.80014e-28
		rs2288153	T	C	0.245156	0.0848139	0.0123263	6.00067e-12
		rs2393776	A	G	0.62005	0.103041	0.01093	4.19952e-21
		rs2470048	T	C	0.708173	0.0669171	0.0116718	9.90011e-09
		rs2727270	T	C	0.115949	0.0974496	0.0165772	4.09996e-09
		rs2733737	C	T	0.625019	-0.0790058	0.0109923	6.59933e-13
		rs2741044	A	G	0.293345	0.0666284	0.0116502	1.09999e-08
		rs28473566	A	G	0.162942	-0.212423	0.014342	1.20005e-49
		rs41281265	G	A	0.349041	0.06178	0.0111686	3.2e-08
		rs4665972	C	T	0.6045	0.0944503	0.010889	4.19952e-18
		rs686030	A	C	0.858629	0.154643	0.015235	3.29989e-24
		rs708686	T	C	0.2696	0.0781217	0.0119809	7.00003e-11
		rs9371004	C	T	0.46429	-0.0826418	0.0106825	1e-14
Small intestine.tsv	ukb-b-18700	rs10900221	A	G	0.239554	0.0961227	0.0190269	4.39997e-07
		rs10935751	T	C	0.704247	-0.0884451	0.0178384	7.10003e-07
		rs2288153	T	C	0.245156	0.0775601	0.0188846	4e-05
		rs2290846	A	G	0.286425	0.122789	0.0179616	8.10028e-12
		rs2393776	A	G	0.62005	0.0928872	0.016745	2.90001e-08
		rs2727270	T	C	0.115949	0.0582249	0.0253959	0.0219999
		rs3862794	C	T	0.256545	0.0981768	0.0186138	1.29999e-07
		rs41276920	A	G	0.087572	-0.13667	0.0287354	2e-06
		rs41281265	G	A	0.349041	0.0778683	0.0171091	5.30005e-06
		rs708686	T	C	0.2696	0.0881326	0.0183547	1.6e-06
		rs9371004	C	T	0.46429	-0.0525065	0.0163666	0.00129999
	ukb-b-6235	rs10900221	A	G	0.239554	0.132763	0.0124191	1.10002e-26
		rs10935751	T	C	0.704247	-0.0686018	0.0116427	3.79997e-09
		rs2288153	T	C	0.245156	0.0848139	0.0123263	6.00067e-12
		rs2290846	A	G	0.286425	0.135147	0.0117239	9.60064e-31
		rs2393776	A	G	0.62005	0.103041	0.01093	4.19952e-21
		rs2727270	T	C	0.115949	0.0974496	0.0165772	4.09996e-09
		rs3862794	C	T	0.256545	0.0854175	0.0121502	2.09991e-12
		rs41276920	A	G	0.087572	-0.125012	0.0187576	2.70023e-11
		rs41281265	G	A	0.349041	0.06178	0.0111686	3.2e-08
		rs708686	T	C	0.2696	0.0781217	0.0119809	7.00003e-11
		rs9371004	C	T	0.46429	-0.0826418	0.0106825	1e-14
Stomach.tsv	ukb-b-18700	rs10935751	T	C	0.704247	-0.0884451	0.0178384	7.10003e-07
		rs2288153	T	C	0.245156	0.0775601	0.0188846	4e-05
		rs2290846	A	G	0.286425	0.122789	0.0179616	8.10028e-12
		rs2393969	C	A	0.471447	0.0882318	0.0162843	5.99998e-08
		rs2470048	T	C	0.708173	0.0732142	0.017882	4.20001e-05
		rs2727270	T	C	0.115949	0.0582249	0.0253959	0.0219999
		rs3862794	C	T	0.256545	0.0981768	0.0186138	1.29999e-07
		rs41281265	G	A	0.349041	0.0778683	0.0171091	5.30005e-06
		rs708686	T	C	0.2696	0.0881326	0.0183547	1.6e-06
		rs714583	A	T	0.230102	-0.135081	0.0196664	6.4998e-12
		rs7802555	C	A	0.140645	-0.189197	0.0234112	6.4003e-16
		rs9371004	C	T	0.46429	-0.0525065	0.0163666	0.00129999
	ukb-b-6235	rs10935751	T	C	0.704247	-0.0686018	0.0116427	3.79997e-09
		rs2288153	T	C	0.245156	0.0848139	0.0123263	6.00067e-12
		rs2290846	A	G	0.286425	0.135147	0.0117239	9.60064e-31
		rs2393969	C	A	0.471447	0.0925014	0.010629	3.19963e-18
		rs2470048	T	C	0.708173	0.0669171	0.0116718	9.90011e-09
		rs2727270	T	C	0.115949	0.0974496	0.0165772	4.09996e-09
		rs3862794	C	T	0.256545	0.0854175	0.0121502	2.09991e-12
		rs41281265	G	A	0.349041	0.06178	0.0111686	3.2e-08
		rs708686	T	C	0.2696	0.0781217	0.0119809	7.00003e-11
		rs714583	A	T	0.230102	-0.119795	0.0128366	1e-20
		rs7802555	C	A	0.140645	-0.184139	0.0152809	1.9002e-33
		rs9371004	C	T	0.46429	-0.0826418	0.0106825	1e-14
Testis.tsv	ukb-b-18700	rs10900221	A	G	0.239554	0.0961227	0.0190269	4.39997e-07
		rs10935751	T	C	0.704247	-0.0884451	0.0178384	7.10003e-07
		rs11543269	T	C	0.123685	-0.0798152	0.0247063	0.0012
		rs2288153	T	C	0.245156	0.0775601	0.0188846	4e-05
		rs2290846	A	G	0.286425	0.122789	0.0179616	8.10028e-12
		rs2393776	A	G	0.62005	0.0928872	0.016745	2.90001e-08
		rs41281265	G	A	0.349041	0.0778683	0.0171091	5.30005e-06
		rs9371004	C	T	0.46429	-0.0525065	0.0163666	0.00129999
	ukb-b-6235	rs10900221	A	G	0.239554	0.132763	0.0124191	1.10002e-26
		rs10935751	T	C	0.704247	-0.0686018	0.0116427	3.79997e-09
		rs11543269	T	C	0.123685	-0.0958178	0.0161276	2.80001e-09
		rs2288153	T	C	0.245156	0.0848139	0.0123263	6.00067e-12
		rs2290846	A	G	0.286425	0.135147	0.0117239	9.60064e-31
		rs2393776	A	G	0.62005	0.103041	0.01093	4.19952e-21
		rs41281265	G	A	0.349041	0.06178	0.0111686	3.2e-08
		rs9371004	C	T	0.46429	-0.0826418	0.0106825	1e-14
Thyroid.tsv	ukb-b-18700	rs10900221	A	G	0.239554	0.0961227	0.0190269	4.39997e-07
		rs10935751	T	C	0.704247	-0.0884451	0.0178384	7.10003e-07
		rs11543269	T	C	0.123685	-0.0798152	0.0247063	0.0012
		rs11644920	T	A	0.312722	0.0730751	0.0177172	3.69999e-05
		rs1993453	G	A	0.663394	-0.114359	0.0172159	3.10027e-11
		rs2393969	C	A	0.471447	0.0882318	0.0162843	5.99998e-08
		rs2727270	T	C	0.115949	0.0582249	0.0253959	0.0219999
		rs2733737	C	T	0.625019	-0.103798	0.0168402	7.10003e-10
		rs3862794	C	T	0.256545	0.0981768	0.0186138	1.29999e-07
		rs41276920	A	G	0.087572	-0.13667	0.0287354	2e-06
		rs41281265	G	A	0.349041	0.0778683	0.0171091	5.30005e-06
		rs681343	T	C	0.50785	0.102242	0.0162163	2.90001e-10
		rs708686	T	C	0.2696	0.0881326	0.0183547	1.6e-06
		rs8112972	A	G	0.123537	0.121125	0.0246969	9.40005e-07
	ukb-b-6235	rs10900221	A	G	0.239554	0.132763	0.0124191	1.10002e-26
		rs10935751	T	C	0.704247	-0.0686018	0.0116427	3.79997e-09
		rs11543269	T	C	0.123685	-0.0958178	0.0161276	2.80001e-09
		rs11644920	T	A	0.312722	0.0768827	0.0115644	2.99985e-11
		rs1993453	G	A	0.663394	-0.123607	0.0112369	3.80014e-28
		rs2393969	C	A	0.471447	0.0925014	0.010629	3.19963e-18
		rs2727270	T	C	0.115949	0.0974496	0.0165772	4.09996e-09
		rs2733737	C	T	0.625019	-0.0790058	0.0109923	6.59933e-13
		rs3862794	C	T	0.256545	0.0854175	0.0121502	2.09991e-12
		rs41276920	A	G	0.087572	-0.125012	0.0187576	2.70023e-11
		rs41281265	G	A	0.349041	0.06178	0.0111686	3.2e-08
		rs681343	T	C	0.50785	0.118463	0.010585	4.49987e-29
		rs708686	T	C	0.2696	0.0781217	0.0119809	7.00003e-11
		rs8112972	A	G	0.123537	0.138418	0.0161206	8.99912e-18
Uterine cervix.tsv	ukb-b-18700	rs10900221	A	G	0.239554	0.0961227	0.0190269	4.39997e-07
		rs10935751	T	C	0.704247	-0.0884451	0.0178384	7.10003e-07
		rs11543269	T	C	0.123685	-0.0798152	0.0247063	0.0012
		rs2288153	T	C	0.245156	0.0775601	0.0188846	4e-05
		rs2290846	A	G	0.286425	0.122789	0.0179616	8.10028e-12
		rs2393776	A	G	0.62005	0.0928872	0.016745	2.90001e-08
		rs41281265	G	A	0.349041	0.0778683	0.0171091	5.30005e-06
		rs9371004	C	T	0.46429	-0.0525065	0.0163666	0.00129999
	ukb-b-6235	rs10900221	A	G	0.239554	0.132763	0.0124191	1.10002e-26
		rs10935751	T	C	0.704247	-0.0686018	0.0116427	3.79997e-09
		rs11543269	T	C	0.123685	-0.0958178	0.0161276	2.80001e-09
		rs2288153	T	C	0.245156	0.0848139	0.0123263	6.00067e-12
		rs2290846	A	G	0.286425	0.135147	0.0117239	9.60064e-31
		rs2393776	A	G	0.62005	0.103041	0.01093	4.19952e-21
		rs41281265	G	A	0.349041	0.06178	0.0111686	3.2e-08
		rs9371004	C	T	0.46429	-0.0826418	0.0106825	1e-14
Uterine corpus.tsv	ukb-b-18700	rs10900221	A	G	0.239554	0.0961227	0.0190269	4.39997e-07
		rs10935751	T	C	0.704247	-0.0884451	0.0178384	7.10003e-07
		rs11543269	T	C	0.123685	-0.0798152	0.0247063	0.0012
		rs2288153	T	C	0.245156	0.0775601	0.0188846	4e-05
		rs2290846	A	G	0.286425	0.122789	0.0179616	8.10028e-12
		rs2393776	A	G	0.62005	0.0928872	0.016745	2.90001e-08
		rs41281265	G	A	0.349041	0.0778683	0.0171091	5.30005e-06
		rs9371004	C	T	0.46429	-0.0525065	0.0163666	0.00129999
	ukb-b-6235	rs10900221	A	G	0.239554	0.132763	0.0124191	1.10002e-26
		rs10935751	T	C	0.704247	-0.0686018	0.0116427	3.79997e-09
		rs11543269	T	C	0.123685	-0.0958178	0.0161276	2.80001e-09
		rs2288153	T	C	0.245156	0.0848139	0.0123263	6.00067e-12
		rs2290846	A	G	0.286425	0.135147	0.0117239	9.60064e-31
		rs2393776	A	G	0.62005	0.103041	0.01093	4.19952e-21
		rs41281265	G	A	0.349041	0.06178	0.0111686	3.2e-08
		rs9371004	C	T	0.46429	-0.0826418	0.0106825	1e-14
Vulva.tsv	ukb-b-18700	rs10900221	A	G	0.239554	0.0961227	0.0190269	4.39997e-07
		rs10935751	T	C	0.704247	-0.0884451	0.0178384	7.10003e-07
		rs11543269	T	C	0.123685	-0.0798152	0.0247063	0.0012
		rs2288153	T	C	0.245156	0.0775601	0.0188846	4e-05
		rs2290846	A	G	0.286425	0.122789	0.0179616	8.10028e-12
		rs2393776	A	G	0.62005	0.0928872	0.016745	2.90001e-08
		rs41281265	G	A	0.349041	0.0778683	0.0171091	5.30005e-06
		rs9371004	C	T	0.46429	-0.0525065	0.0163666	0.00129999
	ukb-b-6235	rs10900221	A	G	0.239554	0.132763	0.0124191	1.10002e-26
		rs10935751	T	C	0.704247	-0.0686018	0.0116427	3.79997e-09
		rs11543269	T	C	0.123685	-0.0958178	0.0161276	2.80001e-09
		rs2288153	T	C	0.245156	0.0848139	0.0123263	6.00067e-12
		rs2290846	A	G	0.286425	0.135147	0.0117239	9.60064e-31
		rs2393776	A	G	0.62005	0.103041	0.01093	4.19952e-21
		rs41281265	G	A	0.349041	0.06178	0.0111686	3.2e-08
		rs9371004	C	T	0.46429	-0.0826418	0.0106825	1e-14

## Sheet: S4.3
The single SNP's effect estimated in cholelithiasis&cholecystectomy to the risk of pan-cancers of FinnGen database.
id.outcome	SNP	b	p	se	lo_ci	up_ci	or	or_lci95	or_uci95
finngen_R10_C3_BILIARY_GALLBLADDER_EXALLC.gz	rs1047891	-0.0263546	0.551379	0.551379	-1.10706	1.05435	0.97399	0.33053	2.8701
	rs10900221	-0.0560373	0.218361	0.218361	-0.484025	0.37195	0.945504	0.616298	1.45056
	rs10935751	-0.00376348	0.937079	0.937079	-1.84044	1.83291	0.996244	0.158748	6.25206
	rs112732186	0.0270455	0.541794	0.541794	-1.03487	1.08896	1.02741	0.355272	2.97119
	rs11543269	0.0481904	0.453191	0.453191	-0.840064	0.936445	1.04937	0.431683	2.5509
	rs11644920	0.0387035	0.38214	0.38214	-0.710291	0.787698	1.03946	0.491501	2.19833
	rs11691033	0.0360759	0.418546	0.418546	-0.784274	0.856426	1.03673	0.456451	2.35473
	rs11887534	0.213779	0.00221096	0.00221096	0.209446	0.218112	1.23835	1.23299	1.24373
	rs1201467	-0.00187823	0.97913	0.97913	-1.92097	1.91722	0.998124	0.146464	6.802
	rs1293297	-0.0436004	0.558958	0.558958	-1.13916	1.05196	0.957336	0.320088	2.86325
	rs17138478	0.0331399	0.562278	0.562278	-1.06892	1.1352	1.0337	0.343377	3.11181
	rs1993453	-0.0132187	0.756011	0.756011	-1.495	1.46856	0.986868	0.224249	4.34299
	rs212099	-0.0487436	0.36837	0.36837	-0.770749	0.673262	0.952425	0.462666	1.96062
	rs2288153	-0.0344085	0.461561	0.461561	-0.939068	0.870251	0.966177	0.390992	2.38751
	rs2290846	0.0972509	0.0494197	0.0494197	0.000388288	0.194114	1.10214	1.00039	1.21423
	rs2393776	0.0441591	0.293139	0.293139	-0.530393	0.618712	1.04515	0.588373	1.85653
	rs2393969	-0.0105617	0.798076	0.798076	-1.57479	1.55367	0.989494	0.207051	4.72878
	rs2470048	-0.048802	0.245153	0.245153	-0.529302	0.431698	0.95237	0.589016	1.53987
	rs2727270	-0.07748	0.0954135	0.0954135	-0.26449	0.10953	0.925446	0.767597	1.11575
	rs2733737	-0.0246683	0.577469	0.577469	-1.15651	1.10717	0.975633	0.314583	3.02579
	rs2741044	-0.0642818	0.140073	0.140073	-0.338825	0.210261	0.937741	0.712607	1.234
	rs28473566	0.068869	0.205899	0.205899	-0.334693	0.472431	1.0713	0.715558	1.60389
	rs3862794	0.117355	0.0247047	0.0247047	0.0689338	0.165776	1.12452	1.07137	1.18031
	rs41276920	0.042502	0.599382	0.599382	-1.13229	1.21729	1.04342	0.322295	3.37802
	rs41281265	-0.0459917	0.274247	0.274247	-0.583516	0.491532	0.95505	0.557933	1.63482
	rs4665972	-0.0255694	0.547935	0.547935	-1.09952	1.04838	0.974755	0.33303	2.85303
	rs4814175	-0.0461939	0.284702	0.284702	-0.60421	0.511822	0.954857	0.546506	1.66833
	rs681343	0.00637858	0.880453	0.880453	-1.71931	1.73207	1.0064	0.17919	5.65232
	rs686030	-0.0508382	0.424313	0.424313	-0.882492	0.780815	0.950432	0.413751	2.18325
	rs708686	0.0669163	0.12756	0.12756	-0.183101	0.316934	1.06921	0.832684	1.37291
	rs714583	-0.00345012	0.93913	0.93913	-1.84414	1.83724	0.996556	0.158161	6.27921
	rs72931779	-0.0639703	0.343913	0.343913	-0.73804	0.610099	0.938033	0.47805	1.84061
	rs7802555	0.0436594	0.468402	0.468402	-0.874409	0.961727	1.04463	0.417109	2.61621
	rs8112972	-0.0218803	0.764075	0.764075	-1.51947	1.47571	0.978357	0.218828	4.37413
	rs9371004	-0.0329616	0.439337	0.439337	-0.894062	0.828139	0.967576	0.408991	2.28905
finngen_R10_C3_BLADDER_EXALLC.gz	rs1047891	0.0355567	0.288472	0.288472	-0.529848	0.600962	1.0362	0.588694	1.82387
	rs10900221	0.0115422	0.738256	0.738256	-1.43544	1.45852	1.01161	0.238011	4.29961
	rs10935751	-0.0212544	0.554944	0.554944	-1.10894	1.06644	0.97897	0.329907	2.90501
	rs112732186	0.0231678	0.489488	0.489488	-0.936229	0.982564	1.02344	0.392104	2.6713
	rs11543269	0.002086	0.965479	0.965479	-1.89025	1.89442	1.00209	0.151034	6.64872
	rs11644920	0.0323298	0.335384	0.335384	-0.625023	0.689682	1.03286	0.535249	1.99308
	rs11691033	-0.00526433	0.875291	0.875291	-1.72083	1.71031	0.99475	0.178917	5.53065
	rs11887534	0.0496881	0.386172	0.386172	-0.707209	0.806585	1.05094	0.493018	2.24024
	rs1201467	-0.0103606	0.849731	0.849731	-1.67583	1.65511	0.989693	0.187152	5.23367
	rs1293297	-0.0441184	0.432234	0.432234	-0.891297	0.80306	0.956841	0.410123	2.23236
	rs17138478	-0.015356	0.72254	0.72254	-1.43153	1.40082	0.984761	0.238942	4.05854
	rs1993453	-0.035394	0.27123	0.27123	-0.567005	0.496217	0.965225	0.567222	1.6425
	rs212099	0.0583136	0.159492	0.159492	-0.254291	0.370918	1.06005	0.775466	1.44906
	rs2288153	-0.0302178	0.391336	0.391336	-0.797236	0.736801	0.970234	0.450572	2.08924
	rs2290846	-0.0337088	0.364924	0.364924	-0.74896	0.681542	0.966853	0.472858	1.97692
	rs2393776	0.0237651	0.456734	0.456734	-0.871434	0.918964	1.02405	0.418351	2.50669
	rs2393969	0.00682476	0.827038	0.827038	-1.61417	1.62782	1.00685	0.199056	5.09276
	rs2470048	0.0172927	0.587163	0.587163	-1.13355	1.16813	1.01744	0.32189	3.21598
	rs2727270	0.0143456	0.68346	0.68346	-1.32524	1.35393	1.01445	0.26574	3.8726
	rs2733737	-0.0172852	0.604816	0.604816	-1.20272	1.16815	0.982863	0.300375	3.21605
	rs2741044	-0.0721146	0.0290389	0.0290389	-0.129031	-0.0151984	0.930424	0.878947	0.984917
	rs28473566	-0.00443873	0.914336	0.914336	-1.79654	1.78766	0.995571	0.165872	5.97545
	rs3862794	0.037088	0.346454	0.346454	-0.641962	0.716138	1.03778	0.526259	2.04651
	rs41276920	0.0115043	0.851294	0.851294	-1.65703	1.68004	1.01157	0.190704	5.36577
	rs41281265	0.00647667	0.839438	0.839438	-1.63882	1.65178	1.0065	0.194209	5.21623
	rs4665972	0.038375	0.233701	0.233701	-0.419679	0.496429	1.03912	0.657258	1.64284
	rs4814175	-0.0682764	0.0370664	0.0370664	-0.140927	0.00437374	0.934002	0.868553	1.00438
	rs681343	0.0931235	0.00385478	0.00385478	0.0855681	0.100679	1.0976	1.08934	1.10592
	rs686030	0.0020552	0.96575	0.96575	-1.89081	1.89493	1.00206	0.150949	6.65205
	rs708686	0.0218425	0.512182	0.512182	-0.982034	1.02572	1.02208	0.374548	2.7891
	rs714583	0.00869934	0.79973	0.79973	-1.55877	1.57617	1.00874	0.210394	4.8364
	rs72931779	-0.0104328	0.838828	0.838828	-1.65454	1.63367	0.989621	0.191181	5.12264
	rs7802555	-0.00365664	0.936212	0.936212	-1.83863	1.83132	0.99635	0.159035	6.24211
	rs8112972	-0.00829055	0.881287	0.881287	-1.73561	1.71903	0.991744	0.176292	5.57913
	rs9371004	-0.0449706	0.164018	0.164018	-0.366446	0.276505	0.956026	0.693194	1.31851
finngen_R10_C3_BONE_CARTILAGE_EXALLC.gz	rs1047891	-0.133086	0.191593	0.191593	-0.508608	0.242436	0.87539	0.601332	1.27435
	rs10900221	0.0229594	0.8264	0.8264	-1.59678	1.6427	1.02322	0.202547	5.16912
	rs10935751	-0.0255159	0.815372	0.815372	-1.62365	1.57261	0.974807	0.197179	4.81923
	rs112732186	-0.08389	0.408854	0.408854	-0.885244	0.717464	0.919532	0.412614	2.04923
	rs11543269	-0.103732	0.47926	0.47926	-1.04308	0.835618	0.901467	0.352367	2.30624
	rs11644920	-0.153689	0.132167	0.132167	-0.412736	0.105358	0.857539	0.661837	1.11111
	rs11691033	-0.0736801	0.471059	0.471059	-0.996956	0.849596	0.928969	0.369001	2.3387
	rs11887534	-0.0228149	0.894932	0.894932	-1.77688	1.73125	0.977443	0.169165	5.64772
	rs1201467	-0.0931195	0.574788	0.574788	-1.2197	1.03346	0.911085	0.295318	2.81079
	rs1293297	0.0593376	0.730345	0.730345	-1.37214	1.49081	1.06113	0.253564	4.44071
	rs17138478	-0.125689	0.3298	0.3298	-0.772097	0.520719	0.881889	0.462043	1.68324
	rs1993453	-0.168906	0.0836893	0.0836893	-0.332937	-0.00487497	0.844588	0.716815	0.995137
	rs212099	-0.0746814	0.549855	0.549855	-1.1524	1.00303	0.928039	0.315879	2.72654
	rs2288153	0.136314	0.202557	0.202557	-0.260698	0.533326	1.14604	0.770514	1.70459
	rs2290846	0.112513	0.322166	0.322166	-0.518932	0.743958	1.11909	0.595156	2.10425
	rs2393776	-0.114793	0.235909	0.235909	-0.577175	0.347589	0.891551	0.561483	1.41565
	rs2393969	0.0802878	0.396689	0.396689	-0.697223	0.857798	1.0836	0.497966	2.35796
	rs2470048	0.0791964	0.411739	0.411739	-0.727812	0.886205	1.08242	0.482965	2.42591
	rs2727270	0.103899	0.329337	0.329337	-0.541602	0.7494	1.10949	0.581816	2.11573
	rs2733737	0.134253	0.186074	0.186074	-0.230452	0.498958	1.14368	0.794175	1.647
	rs2741044	0.0949414	0.345125	0.345125	-0.581504	0.771386	1.09959	0.559057	2.16276
	rs28473566	0.108598	0.386967	0.386967	-0.649857	0.867053	1.11471	0.52212	2.37989
	rs3862794	0.144277	0.228399	0.228399	-0.303385	0.591939	1.1552	0.738315	1.80749
	rs41276920	0.123313	0.505681	0.505681	-0.867822	1.11445	1.13124	0.419865	3.04788
	rs41281265	0.0916307	0.343647	0.343647	-0.581917	0.765179	1.09596	0.558826	2.14938
	rs4665972	-0.165012	0.0922486	0.0922486	-0.345819	0.0157953	0.847884	0.70764	1.01592
	rs4814175	-0.0299216	0.764225	0.764225	-1.5278	1.46796	0.970522	0.217012	4.34037
	rs681343	-0.106255	0.276311	0.276311	-0.647825	0.435315	0.899195	0.523183	1.54545
	rs686030	0.0267449	0.855723	0.855723	-1.65047	1.70396	1.02711	0.191959	5.49568
	rs708686	-0.0607369	0.546924	0.546924	-1.13271	1.01123	0.941071	0.32216	2.74899
	rs714583	0.178242	0.0872389	0.0872389	0.00725376	0.34923	1.19511	1.00728	1.41798
	rs72931779	-0.0993213	0.525621	0.525621	-1.12954	0.930896	0.905452	0.323182	2.53678
	rs7802555	-0.0879139	0.522829	0.522829	-1.11266	0.936831	0.91584	0.328684	2.55188
	rs8112972	0.140405	0.40182	0.40182	-0.647162	0.927972	1.15074	0.523529	2.52937
	rs9371004	-0.0703544	0.473172	0.473172	-0.997772	0.857063	0.932063	0.3687	2.35623
finngen_R10_C3_BRAIN_EXALLC.gz	rs1047891	0.0188048	0.725137	0.725137	-1.40246	1.44007	1.01898	0.24599	4.22101
	rs10900221	-0.0561079	0.309238	0.309238	-0.662214	0.549999	0.945437	0.515708	1.73325
	rs10935751	-0.131349	0.022157	0.022157	-0.174777	-0.0879213	0.876912	0.839644	0.915833
	rs112732186	-0.0487986	0.361488	0.361488	-0.757315	0.659718	0.952373	0.468924	1.93425
	rs11543269	0.0955536	0.214856	0.214856	-0.325564	0.516671	1.10027	0.72212	1.67644
	rs11644920	0.0563275	0.292147	0.292147	-0.516281	0.628936	1.05794	0.596736	1.87561
	rs11691033	-0.0547722	0.308359	0.308359	-0.659156	0.549611	0.946701	0.517288	1.73258
	rs11887534	-0.0849448	0.341741	0.341741	-0.754757	0.584868	0.918563	0.470125	1.79475
	rs1201467	-0.0240828	0.781856	0.781856	-1.55652	1.50835	0.976205	0.210869	4.51929
	rs1293297	-0.156039	0.0853552	0.0853552	-0.323335	0.0112572	0.855526	0.723731	1.01132
	rs17138478	0.0260845	0.705273	0.705273	-1.35625	1.40842	1.02643	0.257625	4.08949
	rs1993453	0.068286	0.181909	0.181909	-0.288256	0.424828	1.07067	0.74957	1.52933
	rs212099	-0.0611124	0.350904	0.350904	-0.748884	0.626659	0.940717	0.472894	1.87135
	rs2288153	-0.0450862	0.422697	0.422697	-0.873572	0.7834	0.955915	0.417458	2.1889
	rs2290846	0.0278886	0.63991	0.63991	-1.22633	1.28211	1.02828	0.293366	3.60424
	rs2393776	0.00735727	0.884685	0.884685	-1.72663	1.74134	1.00738	0.177884	5.70498
	rs2393969	-0.00526478	0.91603	0.91603	-1.80068	1.79015	0.994749	0.165186	5.99038
	rs2470048	-0.0235275	0.641996	0.641996	-1.28184	1.23478	0.976747	0.277526	3.43764
	rs2727270	-0.0487	0.38616	0.38616	-0.805574	0.708174	0.952467	0.446832	2.03028
	rs2733737	0.012862	0.809208	0.809208	-1.57319	1.59891	1.01295	0.207383	4.94763
	rs2741044	-0.0589417	0.262072	0.262072	-0.572603	0.454719	0.942762	0.564055	1.57573
	rs28473566	-0.0478775	0.466466	0.466466	-0.962151	0.866396	0.953251	0.38207	2.37832
	rs3862794	-0.0561486	0.372132	0.372132	-0.785527	0.67323	0.945399	0.455879	1.96056
	rs41276920	-0.0457562	0.639362	0.639362	-1.29891	1.20739	0.955275	0.27283	3.34475
	rs41281265	0.0101871	0.841722	0.841722	-1.63959	1.65996	1.01024	0.19406	5.25911
	rs4665972	-0.0342491	0.504657	0.504657	-1.02338	0.954879	0.966331	0.359379	2.59836
	rs4814175	-0.0464389	0.374995	0.374995	-0.781429	0.688551	0.954623	0.457751	1.99083
	rs681343	0.0324816	0.526765	0.526765	-0.999978	1.06494	1.03301	0.367888	2.90067
	rs686030	-0.0529529	0.489358	0.489358	-1.01209	0.906189	0.948425	0.363457	2.47487
	rs708686	-0.0100655	0.849069	0.849069	-1.67424	1.65411	0.989985	0.18745	5.22842
	rs714583	0.0495756	0.363878	0.363878	-0.663625	0.762776	1.05083	0.514981	2.14422
	rs72931779	-0.0284624	0.727152	0.727152	-1.45368	1.39676	0.971939	0.233709	4.04206
	rs7802555	0.2233	0.00310549	0.00310549	0.217213	0.229387	1.2502	1.24261	1.25783
	rs8112972	-0.00633958	0.942664	0.942664	-1.85396	1.84128	0.99368	0.156616	6.30461
	rs9371004	0.049872	0.333817	0.333817	-0.604409	0.704153	1.05114	0.546397	2.02213
finngen_R10_C3_BREAST_EXALLC.gz	rs1047891	-0.017469	0.1532	0.1532	-0.317741	0.282803	0.982683	0.727791	1.32684
	rs10900221	-0.000462293	0.970789	0.970789	-1.90321	1.90228	0.999538	0.149089	6.70118
	rs10935751	0.00285553	0.82785	0.82785	-1.61973	1.62544	1.00286	0.197952	5.08066
	rs112732186	0.0180053	0.140966	0.140966	-0.258288	0.294299	1.01817	0.772373	1.34218
	rs11543269	0.0106052	0.548859	0.548859	-1.06516	1.08637	1.01066	0.344673	2.96349
	rs11644920	-0.00426825	0.727743	0.727743	-1.43064	1.42211	0.995741	0.239155	4.14585
	rs11691033	0.00392781	0.749722	0.749722	-1.46553	1.47338	1.00394	0.230956	4.36397
	rs11887534	-0.00993205	0.630421	0.630421	-1.24556	1.22569	0.990117	0.287781	3.40653
	rs1201467	0.0167247	0.40416	0.40416	-0.775429	0.808878	1.01687	0.460506	2.24539
	rs1293297	-0.00540226	0.79621	0.79621	-1.56597	1.55517	0.994612	0.208884	4.73589
	rs17138478	-0.00467049	0.766842	0.766842	-1.50768	1.49834	0.99534	0.221423	4.47425
	rs1993453	0.00127576	0.913277	0.913277	-1.78875	1.7913	1.00128	0.167169	5.99724
	rs212099	0.0242434	0.103579	0.103579	-0.178771	0.227258	1.02454	0.836297	1.25515
	rs2288153	-0.0368758	0.00396315	0.00396315	-0.0446436	-0.029108	0.963796	0.956338	0.971312
	rs2290846	0.0163777	0.229778	0.229778	-0.433987	0.466743	1.01651	0.647921	1.59479
	rs2393776	-0.0338489	0.00357437	0.00357437	-0.0408547	-0.0268431	0.966718	0.959969	0.973514
	rs2393969	0.00685757	0.547235	0.547235	-1.06572	1.07944	1.00688	0.344479	2.94303
	rs2470048	0.00422602	0.715155	0.715155	-1.39748	1.40593	1.00423	0.24722	4.07932
	rs2727270	0.00175836	0.890871	0.890871	-1.74435	1.74787	1.00176	0.174759	5.74233
	rs2733737	0.0230029	0.0597792	0.0597792	-0.0941643	0.14017	1.02327	0.910133	1.15047
	rs2741044	-0.00705269	0.558361	0.558361	-1.10144	1.08733	0.992972	0.332392	2.96636
	rs28473566	-0.00169253	0.910788	0.910788	-1.78684	1.78345	0.998309	0.167489	5.95036
	rs3862794	0.0217384	0.13181	0.13181	-0.236609	0.280086	1.02198	0.7893	1.32324
	rs41276920	0.0477562	0.0312335	0.0312335	-0.0134615	0.108974	1.04891	0.986629	1.11513
	rs41281265	-0.0268902	0.0208109	0.0208109	-0.0676796	0.0138992	0.973468	0.93456	1.014
	rs4665972	0.0153039	0.193773	0.193773	-0.364491	0.395099	1.01542	0.69455	1.48453
	rs4814175	-0.000563034	0.962521	0.962521	-1.8871	1.88598	0.999437	0.15151	6.5928
	rs681343	-0.0105921	0.367073	0.367073	-0.730055	0.708871	0.989464	0.481882	2.0317
	rs686030	-0.0340951	0.0530823	0.0530823	-0.138136	0.0699462	0.96648	0.87098	1.07245
	rs708686	0.00665661	0.582339	0.582339	-1.13473	1.14804	1.00668	0.32151	3.15201
	rs714583	0.0106609	0.39414	0.39414	-0.761853	0.783175	1.01072	0.4668	2.18841
	rs72931779	-0.00270218	0.8861	0.8861	-1.73946	1.73405	0.997301	0.175616	5.66357
	rs7802555	0.00723857	0.663146	0.663146	-1.29253	1.307	1.00726	0.274576	3.69509
	rs8112972	-0.00242221	0.904881	0.904881	-1.77599	1.77114	0.997581	0.169316	5.87758
	rs9371004	-0.00118115	0.920014	0.920014	-1.80441	1.80205	0.99882	0.164572	6.06204
finngen_R10_C3_BRONCHUS_LUNG_EXALLC.gz	rs1047891	0.0283885	0.154388	0.154388	-0.274212	0.330989	1.0288	0.760171	1.39234
	rs10900221	0.0495144	0.0154269	0.0154269	0.0192777	0.0797511	1.05076	1.01946	1.08302
	rs10935751	0.0228778	0.282693	0.282693	-0.5312	0.576956	1.02314	0.587899	1.78061
	rs112732186	-0.0138473	0.484937	0.484937	-0.964324	0.936629	0.986248	0.381241	2.55137
	rs11543269	0.0462574	0.106259	0.106259	-0.16201	0.254525	1.04734	0.850432	1.28985
	rs11644920	0.0517396	0.00892627	0.00892627	0.0342441	0.0692351	1.0531	1.03484	1.07169
	rs11691033	-0.00688443	0.72978	0.72978	-1.43725	1.42348	0.993139	0.237579	4.15156
	rs11887534	0.0509699	0.132553	0.132553	-0.208834	0.310774	1.05229	0.81153	1.36448
	rs1201467	0.0349779	0.281664	0.281664	-0.517084	0.587039	1.0356	0.596257	1.79866
	rs1293297	-0.0215624	0.519746	0.519746	-1.04026	0.99714	0.978668	0.353361	2.71052
	rs17138478	-0.0153259	0.5469	0.5469	-1.08725	1.0566	0.984791	0.337142	2.87657
	rs1993453	-0.0178411	0.350155	0.350155	-0.704145	0.668463	0.982317	0.494531	1.95124
	rs212099	-0.0220768	0.368928	0.368928	-0.745176	0.701022	0.978165	0.474651	2.01581
	rs2288153	-0.00613088	0.769974	0.769974	-1.51528	1.50302	0.993888	0.219747	4.49524
	rs2290846	-0.00711666	0.747426	0.747426	-1.47207	1.45784	0.992909	0.22945	4.29666
	rs2393776	0.00644553	0.734321	0.734321	-1.43282	1.44571	1.00647	0.238634	4.24488
	rs2393969	0.00232958	0.900097	0.900097	-1.76186	1.76652	1.00233	0.171725	5.85046
	rs2470048	0.0166697	0.37665	0.37665	-0.721564	0.754904	1.01681	0.485991	2.12741
	rs2727270	0.0837433	7.16358e-05	7.16358e-05	0.0836029	0.0838837	1.08735	1.0872	1.0875
	rs2733737	-0.0133118	0.502012	0.502012	-0.997255	0.970632	0.986776	0.368891	2.63961
	rs2741044	0.00654062	0.7392	0.7392	-1.44229	1.45537	1.00656	0.236385	4.28608
	rs28473566	-0.0126567	0.605465	0.605465	-1.19937	1.17405	0.987423	0.301385	3.23508
	rs3862794	0.0403486	0.0837298	0.0837298	-0.123762	0.204459	1.04117	0.88359	1.22686
	rs41276920	-0.0402503	0.265078	0.265078	-0.559803	0.479303	0.960549	0.571322	1.61495
	rs41281265	-0.000215498	0.990926	0.990926	-1.94243	1.942	0.999785	0.143355	6.97268
	rs4665972	-0.0220175	0.250184	0.250184	-0.512378	0.468343	0.978223	0.599069	1.59735
	rs4814175	-0.00390732	0.840984	0.840984	-1.65224	1.64442	0.9961	0.191621	5.17801
	rs681343	0.00248391	0.896483	0.896483	-1.75462	1.75959	1.00249	0.172972	5.81006
	rs686030	0.00618721	0.828517	0.828517	-1.61771	1.63008	1.00621	0.198353	5.10429
	rs708686	0.0171782	0.385293	0.385293	-0.737996	0.772352	1.01733	0.478071	2.16485
	rs714583	0.0456031	0.0249465	0.0249465	-0.00329204	0.0944982	1.04666	0.996713	1.09911
	rs72931779	-0.0182181	0.550416	0.550416	-1.09703	1.0606	0.981947	0.33386	2.8881
	rs7802555	-0.0526729	0.051259	0.051259	-0.153141	0.0477947	0.94869	0.858009	1.04896
	rs8112972	0.0261567	0.426772	0.426772	-0.810316	0.86263	1.0265	0.444717	2.36938
	rs9371004	-0.0109448	0.568718	0.568718	-1.12563	1.10374	0.989115	0.324447	3.01543
finngen_R10_C3_CERVIX_UTERI_EXALLC.gz	rs1047891	0.00980447	0.899699	0.899699	-1.75361	1.77321	1.00985	0.173149	5.88976
	rs10900221	-0.0715786	0.372293	0.372293	-0.801273	0.658116	0.930923	0.448757	1.93115
	rs10935751	-0.116779	0.162738	0.162738	-0.435745	0.202187	0.889782	0.646782	1.22408
	rs112732186	-0.00368514	0.962099	0.962099	-1.8894	1.88203	0.996322	0.151163	6.56681
	rs11543269	-0.0205623	0.85474	0.85474	-1.69585	1.65473	0.979648	0.183443	5.23166
	rs11644920	-0.00834517	0.91418	0.91418	-1.80014	1.78345	0.99169	0.165276	5.95034
	rs11691033	0.0498051	0.525886	0.525886	-0.980931	1.08054	1.05107	0.374962	2.94627
	rs11887534	0.164028	0.208811	0.208811	-0.245242	0.573298	1.17825	0.782515	1.77411
	rs1201467	0.122622	0.331202	0.331202	-0.526534	0.771778	1.13046	0.590649	2.16361
	rs1293297	0.0907397	0.489927	0.489927	-0.869517	1.051	1.09498	0.419154	2.8605
	rs17138478	0.0653282	0.511984	0.511984	-0.93816	1.06882	1.06751	0.391347	2.91193
	rs1993453	-0.0564744	0.446885	0.446885	-0.932369	0.81942	0.945091	0.39362	2.26918
	rs212099	0.0700483	0.459608	0.459608	-0.830783	0.97088	1.07256	0.435708	2.64027
	rs2288153	-0.208814	0.0105444	0.0105444	-0.229481	-0.188147	0.811546	0.794946	0.828493
	rs2290846	-0.0175071	0.839377	0.839377	-1.66269	1.62767	0.982645	0.189629	5.09201
	rs2393776	0.147208	0.0454308	0.0454308	0.0581636	0.236252	1.15859	1.05989	1.26649
	rs2393969	0.107439	0.13753	0.13753	-0.16212	0.376998	1.11342	0.850339	1.4579
	rs2470048	0.0777024	0.290099	0.290099	-0.490892	0.646296	1.0808	0.61208	1.90846
	rs2727270	0.0840816	0.303344	0.303344	-0.510473	0.678636	1.08772	0.600212	1.97119
	rs2733737	0.000902727	0.990692	0.990692	-1.94085	1.94266	1.0009	0.143581	6.97728
	rs2741044	0.0813201	0.286727	0.286727	-0.480665	0.643305	1.08472	0.618372	1.90276
	rs28473566	-0.13424	0.161823	0.161823	-0.451413	0.182933	0.87438	0.636728	1.20073
	rs3862794	-0.0358544	0.694972	0.694972	-1.398	1.32629	0.964781	0.247091	3.76704
	rs41276920	0.214551	0.129886	0.129886	-0.0400256	0.469128	1.23931	0.960765	1.5986
	rs41281265	-0.0282564	0.702726	0.702726	-1.4056	1.34909	0.972139	0.24522	3.8539
	rs4665972	0.0878394	0.239101	0.239101	-0.380799	0.556477	1.09181	0.683316	1.74452
	rs4814175	0.0374051	0.621637	0.621637	-1.181	1.25581	1.03811	0.306971	3.51069
	rs681343	0.055674	0.452742	0.452742	-0.8317	0.943048	1.05725	0.435308	2.5678
	rs686030	0.0621254	0.580874	0.580874	-1.07639	1.20064	1.0641	0.340824	3.32224
	rs708686	-0.0506177	0.508881	0.508881	-1.04802	0.946789	0.950642	0.35063	2.57742
	rs714583	-0.0500042	0.529355	0.529355	-1.08754	0.987532	0.951225	0.337045	2.6846
	rs72931779	0.0750114	0.525575	0.525575	-0.955116	1.10514	1.0779	0.384768	3.01964
	rs7802555	0.00482603	0.963377	0.963377	-1.88339	1.89304	1.00484	0.152073	6.63956
	rs8112972	-0.249457	0.049792	0.049792	-0.347049	-0.151865	0.779224	0.70677	0.859105
	rs9371004	0.0334133	0.654917	0.654917	-1.25022	1.31705	1.03398	0.286441	3.7324
finngen_R10_C3_COLORECTAL_ADENO_EXALLC.gz	rs1047891	-0.0219185	0.29655	0.29655	-0.603156	0.559319	0.97832	0.547082	1.74948
	rs10900221	0.00879745	0.683956	0.683956	-1.33176	1.34935	1.00884	0.264013	3.85492
	rs10935751	-0.0331414	0.141158	0.141158	-0.309811	0.243528	0.967402	0.733586	1.27574
	rs112732186	-0.0114052	0.586414	0.586414	-1.16078	1.13797	0.98866	0.313243	3.12042
	rs11543269	-0.0771738	0.0102068	0.0102068	-0.0971791	-0.0571685	0.925729	0.907393	0.944435
	rs11644920	0.0203438	0.332351	0.332351	-0.631064	0.671752	1.02055	0.532025	1.95766
	rs11691033	-0.020459	0.33103	0.33103	-0.669278	0.62836	0.979749	0.512078	1.87453
	rs11887534	0.0267434	0.452639	0.452639	-0.860429	0.913916	1.0271	0.422981	2.49407
	rs1201467	-0.0332854	0.332189	0.332189	-0.684376	0.617805	0.967262	0.504405	1.85485
	rs1293297	0.0464062	0.188869	0.188869	-0.323777	0.416589	1.0475	0.723412	1.51678
	rs17138478	-0.00309444	0.908796	0.908796	-1.78433	1.77815	0.99691	0.167909	5.91887
	rs1993453	-0.0045058	0.822601	0.822601	-1.6168	1.60779	0.995504	0.198532	4.99178
	rs212099	0.0112305	0.664364	0.664364	-1.29092	1.31338	1.01129	0.275017	3.71874
	rs2288153	0.0162552	0.463231	0.463231	-0.891678	0.924188	1.01639	0.409967	2.51982
	rs2290846	0.0545576	0.0195596	0.0195596	0.0162208	0.0928944	1.05607	1.01635	1.09735
	rs2393776	0.0417468	0.036317	0.036317	-0.0294345	0.112928	1.04263	0.970994	1.11955
	rs2393969	0.0294478	0.133019	0.133019	-0.231269	0.290165	1.02989	0.793526	1.33665
	rs2470048	0.012055	0.544191	0.544191	-1.05456	1.07867	1.01213	0.348346	2.94076
	rs2727270	0.0860375	0.000107706	0.000107706	0.0858264	0.0862486	1.08985	1.08962	1.09008
	rs2733737	-0.0322573	0.123854	0.123854	-0.275011	0.210497	0.968257	0.759564	1.23429
	rs2741044	0.0263673	0.203445	0.203445	-0.372385	0.425119	1.02672	0.689089	1.52977
	rs28473566	-0.0495904	0.0547861	0.0547861	-0.156971	0.0577904	0.951619	0.854729	1.05949
	rs3862794	-0.0392036	0.11099	0.11099	-0.256744	0.178337	0.961555	0.773566	1.19523
	rs41276920	-0.0129619	0.735291	0.735291	-1.45413	1.42821	0.987122	0.233603	4.17122
	rs41281265	0.00727402	0.715538	0.715538	-1.39518	1.40973	1.0073	0.247788	4.09484
	rs4665972	-0.0341723	0.0909997	0.0909997	-0.212532	0.144187	0.966405	0.808535	1.1551
	rs4814175	0.01358	0.508012	0.508012	-0.982124	1.00928	1.01367	0.374515	2.74363
	rs681343	-0.0243022	0.227353	0.227353	-0.469914	0.42131	0.975991	0.625056	1.52396
	rs686030	-0.0731117	0.0151464	0.0151464	-0.102799	-0.0434248	0.929497	0.902309	0.957505
	rs708686	-0.0660208	0.00137076	0.00137076	-0.0687075	-0.0633341	0.936111	0.9336	0.93863
	rs714583	0.0112504	0.601096	0.601096	-1.1669	1.1894	1.01131	0.311331	3.2851
	rs72931779	0.046877	0.143723	0.143723	-0.23482	0.328574	1.04799	0.790713	1.38899
	rs7802555	0.00455811	0.873183	0.873183	-1.70688	1.716	1.00457	0.181431	5.56222
	rs8112972	-0.0810068	0.0194711	0.0194711	-0.11917	-0.0428434	0.922187	0.887657	0.958061
	rs9371004	0.0334215	0.0984532	0.0984532	-0.159547	0.22639	1.03399	0.85253	1.25406
finngen_R10_C3_CORPUS_UTERI_EXALLC.gz	rs1047891	-0.0191843	0.576319	0.576319	-1.14877	1.1104	0.980999	0.317027	3.03558
	rs10900221	0.0543346	0.125576	0.125576	-0.191794	0.300464	1.05584	0.825477	1.35048
	rs10935751	-0.0128542	0.726951	0.726951	-1.43768	1.41197	0.987228	0.237479	4.10403
	rs112732186	-0.0576053	0.0927214	0.0927214	-0.239339	0.124129	0.944022	0.787148	1.13216
	rs11543269	0.0757982	0.124354	0.124354	-0.167936	0.319532	1.07874	0.845408	1.37648
	rs11644920	-0.0470909	0.170297	0.170297	-0.380873	0.286691	0.954001	0.683265	1.33201
	rs11691033	0.00418765	0.903854	0.903854	-1.76737	1.77574	1.0042	0.170782	5.90466
	rs11887534	-0.00416153	0.942594	0.942594	-1.85165	1.84332	0.995847	0.156979	6.31749
	rs1201467	-0.022098	0.692422	0.692422	-1.37925	1.33505	0.978144	0.251769	3.80018
	rs1293297	-0.0177503	0.76054	0.76054	-1.50841	1.47291	0.982406	0.221262	4.3619
	rs17138478	-0.0249914	0.574368	0.574368	-1.15075	1.10077	0.975318	0.316399	3.00648
	rs1993453	0.0772619	0.0186986	0.0186986	0.0406126	0.113911	1.08032	1.04145	1.12065
	rs212099	-0.0506729	0.224324	0.224324	-0.490348	0.389002	0.95059	0.612413	1.47551
	rs2288153	-0.0283081	0.432581	0.432581	-0.876167	0.819551	0.972089	0.416376	2.26948
	rs2290846	0.0241902	0.525313	0.525313	-1.00542	1.0538	1.02449	0.36589	2.86854
	rs2393776	0.0641401	0.047732	0.047732	-0.0294146	0.157695	1.06624	0.971014	1.17081
	rs2393969	-0.040838	0.201712	0.201712	-0.436194	0.354518	0.959985	0.646493	1.42549
	rs2470048	-0.0272256	0.400932	0.400932	-0.813052	0.758601	0.973142	0.443502	2.13529
	rs2727270	-0.0211853	0.554872	0.554872	-1.10873	1.06636	0.979038	0.329976	2.9048
	rs2733737	0.0312042	0.362798	0.362798	-0.67988	0.742288	1.0317	0.506678	2.10074
	rs2741044	-0.00473164	0.887988	0.887988	-1.74519	1.73572	0.99528	0.174612	5.67304
	rs28473566	-0.00610761	0.88573	0.88573	-1.74214	1.72992	0.993911	0.175145	5.64022
	rs3862794	-0.0372063	0.359069	0.359069	-0.740982	0.666569	0.963477	0.476646	1.94754
	rs41276920	0.00126601	0.983714	0.983714	-1.92681	1.92935	1.00127	0.145611	6.885
	rs41281265	0.0468099	0.152877	0.152877	-0.252829	0.346449	1.04792	0.776601	1.41404
	rs4665972	-0.00914282	0.781651	0.781651	-1.54118	1.52289	0.990899	0.214129	4.58547
	rs4814175	0.0549113	0.102759	0.102759	-0.146496	0.256319	1.05645	0.863729	1.29216
	rs681343	0.0663945	0.0437421	0.0437421	-0.01934	0.152129	1.06865	0.980846	1.16431
	rs686030	-0.0661003	0.18013	0.18013	-0.419155	0.286955	0.936037	0.657602	1.33236
	rs708686	0.0499586	0.13893	0.13893	-0.222344	0.322261	1.05123	0.80064	1.38025
	rs714583	-0.0585176	0.0940719	0.0940719	-0.242899	0.125863	0.943162	0.784351	1.13413
	rs72931779	0.0567456	0.281194	0.281194	-0.494395	0.607886	1.05839	0.60994	1.83654
	rs7802555	-0.0587878	0.207295	0.207295	-0.465086	0.34751	0.942907	0.628081	1.41554
	rs8112972	-0.000146407	0.997939	0.997939	-1.95611	1.95581	0.999854	0.141408	7.06967
	rs9371004	-0.0136645	0.678666	0.678666	-1.34385	1.31652	0.986428	0.26084	3.73042
finngen_R10_C3_EYE_ADNEXA_EXALLC.gz	rs1047891	-0.107275	0.294547	0.294547	-0.684587	0.470037	0.898279	0.504298	1.60005
	rs10900221	-0.124691	0.23981	0.23981	-0.594719	0.345337	0.88277	0.551718	1.41247
	rs10935751	0.179359	0.101776	0.101776	-0.020122	0.37884	1.19645	0.980079	1.46059
	rs112732186	-0.0584092	0.569066	0.569066	-1.17378	1.05696	0.943264	0.309196	2.87761
	rs11543269	0.215361	0.146012	0.146012	-0.0708225	0.501545	1.24031	0.931627	1.65127
	rs11644920	-0.052501	0.609781	0.609781	-1.24767	1.14267	0.948853	0.287173	3.13513
	rs11691033	0.0569377	0.582004	0.582004	-1.08379	1.19767	1.05859	0.338311	3.31238
	rs11887534	0.0129695	0.940215	0.940215	-1.82985	1.85579	1.01305	0.160437	6.39676
	rs1201467	-0.00902241	0.956625	0.956625	-1.88401	1.86596	0.991018	0.15198	6.46215
	rs1293297	0.31173	0.0737751	0.0737751	0.167131	0.456329	1.36579	1.18191	1.57827
	rs17138478	0.116272	0.377816	0.377816	-0.624247	0.856791	1.1233	0.535664	2.35559
	rs1993453	0.0439776	0.654107	0.654107	-1.23807	1.32603	1.04496	0.289943	3.76605
	rs212099	-0.389779	0.00261764	0.00261764	-0.39491	-0.384648	0.677207	0.673741	0.68069
	rs2288153	0.079464	0.462983	0.462983	-0.827983	0.986911	1.08271	0.43693	2.68293
	rs2290846	-0.00487882	0.966034	0.966034	-1.89831	1.88855	0.995133	0.149822	6.60976
	rs2393776	-0.078984	0.417668	0.417668	-0.897613	0.739645	0.924055	0.407541	2.09519
	rs2393969	0.119727	0.210763	0.210763	-0.293368	0.532822	1.12719	0.745747	1.70373
	rs2470048	-0.00206102	0.983141	0.983141	-1.92902	1.9249	0.997941	0.145291	6.85443
	rs2727270	0.014794	0.890765	0.890765	-1.73111	1.76069	1.0149	0.177089	5.81647
	rs2733737	-0.0747474	0.465126	0.465126	-0.986394	0.8369	0.927978	0.372919	2.3092
	rs2741044	-0.104717	0.299987	0.299987	-0.692692	0.483258	0.900579	0.500228	1.62135
	rs28473566	-0.076133	0.546534	0.546534	-1.14734	0.995074	0.926693	0.31748	2.70492
	rs3862794	0.116676	0.335151	0.335151	-0.54022	0.773572	1.12376	0.58262	2.16749
	rs41276920	-0.428185	0.0217045	0.0217045	-0.470726	-0.385644	0.651691	0.624549	0.680012
	rs41281265	-0.0541779	0.580522	0.580522	-1.192	1.08365	0.947264	0.303613	2.95543
	rs4665972	-0.035102	0.722301	0.722301	-1.45081	1.38061	0.965507	0.23438	3.97732
	rs4814175	0.0295911	0.768069	0.768069	-1.47582	1.53501	1.03003	0.22859	4.64135
	rs681343	-0.0969102	0.325439	0.325439	-0.734771	0.54095	0.907638	0.479615	1.71764
	rs686030	0.0377257	0.798139	0.798139	-1.52663	1.60208	1.03845	0.217267	4.96334
	rs708686	-0.106324	0.295737	0.295737	-0.685969	0.473321	0.899133	0.503602	1.60532
	rs714583	0.0504206	0.629328	0.629328	-1.18306	1.2839	1.05171	0.306339	3.61071
	rs72931779	-0.0710403	0.650844	0.650844	-1.34669	1.20461	0.931424	0.260099	3.33547
	rs7802555	0.103584	0.456781	0.456781	-0.791707	0.998875	1.10914	0.453071	2.71522
	rs8112972	-0.0779443	0.648966	0.648966	-1.34992	1.19403	0.925016	0.259262	3.30035
	rs9371004	0.128216	0.194819	0.194819	-0.253629	0.510061	1.1368	0.775979	1.66539
finngen_R10_C3_HEPATOCELLU_CARC_EXALLC.gz	rs1047891	-0.0488207	0.477974	0.477974	-0.98565	0.888008	0.952352	0.373197	2.43028
	rs10900221	0.038472	0.586445	0.586445	-1.11096	1.1879	1.03922	0.329243	3.2802
	rs10935751	0.0992263	0.17893	0.17893	-0.251476	0.449929	1.10432	0.777652	1.5682
	rs112732186	0.0784581	0.25294	0.25294	-0.417304	0.574221	1.08162	0.65882	1.77575
	rs11543269	0.10652	0.284748	0.284748	-0.451586	0.664626	1.1124	0.636618	1.94376
	rs11644920	0.0544539	0.427587	0.427587	-0.783617	0.892524	1.05596	0.456751	2.44128
	rs11691033	0.0182274	0.791455	0.791455	-1.53302	1.56948	1.01839	0.215882	4.80415
	rs11887534	0.295425	0.0049854	0.0049854	0.285654	0.305196	1.3437	1.33063	1.35689
	rs1201467	0.0669409	0.54376	0.54376	-0.998829	1.13271	1.06923	0.368311	3.10406
	rs1293297	-0.020323	0.860164	0.860164	-1.70624	1.6656	0.979882	0.181546	5.28884
	rs17138478	0.175944	0.0465297	0.0465297	0.0847458	0.267142	1.19237	1.08844	1.30623
	rs1993453	-0.00531922	0.935552	0.935552	-1.839	1.82836	0.994695	0.158976	6.22369
	rs212099	-0.0152213	0.857407	0.857407	-1.69574	1.6653	0.984894	0.183464	5.28724
	rs2288153	0.0874734	0.224449	0.224449	-0.352447	0.527393	1.09141	0.702966	1.69451
	rs2290846	0.0382917	0.615971	0.615971	-1.16901	1.24559	1.03903	0.310674	3.475
	rs2393776	0.057189	0.382515	0.382515	-0.69254	0.806918	1.05886	0.500303	2.24099
	rs2393969	0.0725787	0.257036	0.257036	-0.431212	0.576369	1.07528	0.649721	1.77957
	rs2470048	-0.00920682	0.888025	0.888025	-1.74974	1.73132	0.990835	0.17382	5.64812
	rs2727270	0.00663042	0.92641	0.92641	-1.80913	1.82239	1.00665	0.163796	6.18665
	rs2733737	-0.0138794	0.839678	0.839678	-1.65965	1.63189	0.986216	0.190206	5.11353
	rs2741044	-0.0203916	0.763363	0.763363	-1.51658	1.4758	0.979815	0.21946	4.37453
	rs28473566	-0.0138847	0.869188	0.869188	-1.71749	1.68972	0.986211	0.179516	5.41798
	rs3862794	0.181753	0.0245844	0.0245844	0.133568	0.229938	1.19932	1.1429	1.25852
	rs41276920	-0.000473326	0.996998	0.996998	-1.95459	1.95364	0.999527	0.141623	7.05434
	rs41281265	-0.0339819	0.603105	0.603105	-1.21607	1.1481	0.966589	0.296393	3.15221
	rs4665972	0.04698	0.476748	0.476748	-0.887446	0.981406	1.0481	0.411706	2.66821
	rs4814175	0.00867432	0.896833	0.896833	-1.74912	1.76647	1.00871	0.173927	5.85015
	rs681343	-0.0314463	0.63122	0.63122	-1.26864	1.20574	0.969043	0.281215	3.33925
	rs686030	-0.0892188	0.367465	0.367465	-0.80945	0.631013	0.914645	0.445103	1.87951
	rs708686	0.0240314	0.724361	0.724361	-1.39572	1.44378	1.02432	0.247656	4.23668
	rs714583	0.0407436	0.561759	0.561759	-1.0603	1.14179	1.04159	0.34635	3.13237
	rs72931779	-0.0738754	0.482112	0.482112	-1.01881	0.871064	0.928787	0.361023	2.38945
	rs7802555	-0.0452286	0.625799	0.625799	-1.27179	1.18134	0.955779	0.280328	3.25873
	rs8112972	0.0485825	0.667739	0.667739	-1.26019	1.35735	1.04978	0.283601	3.88589
	rs9371004	-0.0846176	0.200396	0.200396	-0.477394	0.308159	0.918864	0.620398	1.36092
finngen_R10_C3_HYPOPHARYNX_EXALLC.gz	rs1047891	0.0430278	0.778553	0.778553	-1.48294	1.56899	1.04397	0.22697	4.8018
	rs10900221	0.0444371	0.776345	0.776345	-1.4772	1.56607	1.04544	0.228276	4.78781
	rs10935751	0.226646	0.169894	0.169894	-0.106346	0.559638	1.25439	0.899113	1.75004
	rs112732186	-0.0383817	0.802467	0.802467	-1.61122	1.53445	0.962346	0.199644	4.63879
	rs11543269	-0.0664064	0.766754	0.766754	-1.56924	1.43643	0.93575	0.208202	4.20566
	rs11644920	-0.153838	0.315762	0.315762	-0.772732	0.465056	0.857411	0.46175	1.5921
	rs11691033	0.107964	0.480611	0.480611	-0.834034	1.04996	1.11401	0.434294	2.85754
	rs11887534	0.63106	0.0144331	0.0144331	0.602771	0.659349	1.8796	1.82718	1.93353
	rs1201467	0.290218	0.231084	0.231084	-0.162707	0.743143	1.33672	0.84984	2.10253
	rs1293297	0.0352678	0.892285	0.892285	-1.71361	1.78415	1.0359	0.180214	5.9545
	rs17138478	0.21343	0.27624	0.27624	-0.328	0.75486	1.23792	0.720363	2.12731
	rs1993453	-0.221185	0.129227	0.129227	-0.47447	0.0320999	0.801568	0.622215	1.03262
	rs212099	-0.0723932	0.699351	0.699351	-1.44312	1.29833	0.930165	0.236189	3.66319
	rs2288153	-0.0673081	0.674773	0.674773	-1.38986	1.25525	0.934907	0.249109	3.5087
	rs2290846	-0.0267639	0.875312	0.875312	-1.74238	1.68885	0.973591	0.175104	5.41324
	rs2393776	0.0780901	0.589633	0.589633	-1.07759	1.23377	1.08122	0.340415	3.43415
	rs2393969	-0.183155	0.201163	0.201163	-0.577434	0.211124	0.832639	0.561337	1.23507
	rs2470048	0.0520625	0.719722	0.719722	-1.35859	1.46272	1.05344	0.257022	4.31768
	rs2727270	0.117522	0.463981	0.463981	-0.791881	1.02692	1.12471	0.452992	2.79247
	rs2733737	-0.0171952	0.909942	0.909942	-1.80068	1.76629	0.982952	0.165186	5.84912
	rs2741044	0.137592	0.35775	0.35775	-0.563598	0.838782	1.14751	0.569158	2.31355
	rs28473566	0.0732524	0.698482	0.698482	-1.29577	1.44228	1.076	0.273686	4.23032
	rs3862794	-0.127421	0.481163	0.481163	-1.0705	0.815658	0.880363	0.342837	2.26066
	rs41276920	0.0730804	0.783922	0.783922	-1.46341	1.60957	1.07582	0.231446	5.00065
	rs41281265	0.12654	0.38169	0.38169	-0.621572	0.874652	1.13489	0.537099	2.39804
	rs4665972	-0.374733	0.00626181	0.00626181	-0.387006	-0.36246	0.687473	0.679087	0.695962
	rs4814175	-0.300508	0.0452991	0.0452991	-0.389294	-0.211722	0.740442	0.677535	0.80919
	rs681343	0.053138	0.716853	0.716853	-1.35189	1.45817	1.05458	0.25875	4.29809
	rs686030	0.10885	0.626663	0.626663	-1.11941	1.33711	1.115	0.326473	3.80802
	rs708686	-0.122248	0.419516	0.419516	-0.944499	0.700003	0.884929	0.388874	2.01376
	rs714583	0.0387329	0.804928	0.804928	-1.53893	1.61639	1.03949	0.214611	5.03489
	rs72931779	-0.193362	0.412645	0.412645	-1.00215	0.615422	0.824184	0.367091	1.85044
	rs7802555	0.27246	0.188994	0.188994	-0.0979682	0.642888	1.31319	0.906678	1.90197
	rs8112972	0.0527089	0.835782	0.835782	-1.58542	1.69084	1.05412	0.204861	5.42404
	rs9371004	0.0989888	0.502863	0.502863	-0.886623	1.0846	1.10405	0.412045	2.95826
finngen_R10_C3_KIDNEY_NOTRENALPELVIS_EXALLC.gz	rs1047891	-0.00878609	0.781658	0.781658	-1.54084	1.52326	0.991252	0.214202	4.58717
	rs10900221	-0.0284123	0.384092	0.384092	-0.781233	0.724408	0.971988	0.457841	2.06351
	rs10935751	-0.0401417	0.238156	0.238156	-0.506927	0.426644	0.960653	0.602343	1.53211
	rs112732186	0.0155263	0.623789	0.623789	-1.2071	1.23815	1.01565	0.299063	3.44924
	rs11543269	0.0237971	0.601028	0.601028	-1.15422	1.20181	1.02408	0.315304	3.32614
	rs11644920	0.0212887	0.502446	0.502446	-0.963505	1.00608	1.02152	0.381553	2.73487
	rs11691033	-0.0439934	0.167038	0.167038	-0.371388	0.283401	0.95696	0.689776	1.32764
	rs11887534	0.0582834	0.278318	0.278318	-0.48722	0.603787	1.06002	0.614332	1.82903
	rs1201467	0.0374058	0.468261	0.468261	-0.880386	0.955197	1.03811	0.414623	2.59918
	rs1293297	-0.0367694	0.490756	0.490756	-0.998651	0.925112	0.963898	0.368376	2.52215
	rs17138478	-0.0436157	0.283892	0.283892	-0.600044	0.512813	0.957322	0.548787	1.66998
	rs1993453	0.074644	0.0138727	0.0138727	0.0474535	0.101834	1.0775	1.0486	1.1072
	rs212099	0.0170164	0.662287	0.662287	-1.28107	1.3151	1.01716	0.277741	3.72512
	rs2288153	0.00417911	0.900579	0.900579	-1.76096	1.76931	1.00419	0.171881	5.86683
	rs2290846	0.0470101	0.18261	0.18261	-0.310906	0.404926	1.04813	0.732783	1.49919
	rs2393776	0.0072802	0.808925	0.808925	-1.57821	1.59277	1.00731	0.206344	4.91737
	rs2393969	0.0123516	0.676491	0.676491	-1.31357	1.33827	1.01243	0.268858	3.81246
	rs2470048	-0.0160919	0.591987	0.591987	-1.17639	1.1442	0.984037	0.308391	3.13994
	rs2727270	0.0510403	0.12453	0.12453	-0.193039	0.295119	1.05237	0.82445	1.34329
	rs2733737	-0.0255712	0.419055	0.419055	-0.846919	0.795777	0.974753	0.428734	2.21616
	rs2741044	-0.0433466	0.165307	0.165307	-0.367348	0.280655	0.957579	0.692568	1.324
	rs28473566	-0.0122519	0.753082	0.753082	-1.48829	1.46379	0.987823	0.225758	4.3223
	rs3862794	-0.00390455	0.916336	0.916336	-1.79992	1.79211	0.996103	0.165312	6.00213
	rs41276920	-0.0496808	0.390006	0.390006	-0.814093	0.714731	0.951533	0.443041	2.04364
	rs41281265	0.000842827	0.977688	0.977688	-1.91543	1.91711	1.00084	0.147279	6.80128
	rs4665972	0.0332903	0.274401	0.274401	-0.504536	0.571116	1.03385	0.603786	1.77024
	rs4814175	0.00787156	0.799092	0.799092	-1.55835	1.57409	1.0079	0.210483	4.82636
	rs681343	0.0573388	0.0589712	0.0589712	-0.0582448	0.172922	1.05901	0.943419	1.18877
	rs686030	0.00778481	0.863716	0.863716	-1.6851	1.70067	1.00782	0.185426	5.47761
	rs708686	0.0254704	0.417118	0.417118	-0.792081	0.843022	1.0258	0.452901	2.32338
	rs714583	0.0173972	0.591262	0.591262	-1.14148	1.17627	1.01755	0.319347	3.24226
	rs72931779	0.0857814	0.07787	0.07787	-0.0668438	0.238407	1.08957	0.935341	1.26923
	rs7802555	0.00518995	0.903565	0.903565	-1.7658	1.77618	1.0052	0.17105	5.90723
	rs8112972	0.0144156	0.782678	0.782678	-1.51963	1.54846	1.01452	0.218792	4.70424
	rs9371004	-0.0367288	0.228457	0.228457	-0.484505	0.411047	0.963938	0.616002	1.5084
finngen_R10_C3_MELANOMA_EXALLC.gz	rs1047891	0.0115579	0.626983	0.626983	-1.21733	1.24044	1.01162	0.29602	3.45715
	rs10900221	-0.00553304	0.820887	0.820887	-1.61447	1.60341	0.994482	0.198996	4.96993
	rs10935751	-0.000599805	0.981254	0.981254	-1.92386	1.92266	0.9994	0.146042	6.83911
	rs112732186	0.0154056	0.51611	0.51611	-0.99617	1.02698	1.01552	0.369291	2.79262
	rs11543269	-0.0308219	0.36697	0.36697	-0.750083	0.688439	0.969648	0.472327	1.99061
	rs11644920	0.0529727	0.0259962	0.0259962	0.00202015	0.103925	1.0544	1.00202	1.10952
	rs11691033	-0.0136994	0.565671	0.565671	-1.12241	1.09502	0.986394	0.325493	2.98923
	rs11887534	0.0782229	0.0518501	0.0518501	-0.0234033	0.179849	1.08136	0.976868	1.19704
	rs1201467	-0.0175277	0.651891	0.651891	-1.29523	1.26018	0.982625	0.273834	3.52605
	rs1293297	0.0470146	0.243521	0.243521	-0.430287	0.524316	1.04814	0.650323	1.6893
	rs17138478	0.0462172	0.130598	0.130598	-0.209755	0.302189	1.0473	0.810783	1.35282
	rs1993453	0.0107363	0.637312	0.637312	-1.2384	1.25987	1.01079	0.289849	3.52496
	rs212099	-0.0177245	0.543906	0.543906	-1.08378	1.04833	0.982432	0.338314	2.85289
	rs2288153	0.0247538	0.322929	0.322929	-0.608187	0.657695	1.02506	0.544337	1.93034
	rs2290846	-0.00950009	0.71948	0.71948	-1.41968	1.40068	0.990545	0.241791	4.05796
	rs2393776	-0.00691369	0.758937	0.758937	-1.49443	1.4806	0.99311	0.224376	4.39559
	rs2393969	-0.00170669	0.938666	0.938666	-1.84149	1.83808	0.998295	0.158581	6.28445
	rs2470048	-0.0241096	0.284626	0.284626	-0.581977	0.533757	0.976179	0.558793	1.70533
	rs2727270	0.0307896	0.217448	0.217448	-0.395408	0.456988	1.03127	0.673405	1.57931
	rs2733737	-0.0253111	0.28689	0.28689	-0.587615	0.536993	0.975007	0.555651	1.71086
	rs2741044	0.0128517	0.583886	0.583886	-1.13156	1.15727	1.01293	0.322528	3.18123
	rs28473566	0.0209623	0.474159	0.474159	-0.908389	0.950314	1.02118	0.403173	2.58652
	rs3862794	-0.0333361	0.232496	0.232496	-0.489028	0.422356	0.967213	0.613222	1.52555
	rs41276920	-0.0391773	0.363313	0.363313	-0.751271	0.672916	0.96158	0.471767	1.95994
	rs41281265	-0.00472931	0.834171	0.834171	-1.6397	1.63025	0.995282	0.194037	5.10513
	rs4665972	0.0269558	0.23824	0.23824	-0.439995	0.493906	1.02732	0.64404	1.6387
	rs4814175	-0.0152881	0.510042	0.510042	-1.01497	0.984394	0.984828	0.362413	2.67619
	rs681343	0.028156	0.216671	0.216671	-0.396519	0.452831	1.02856	0.672657	1.57276
	rs686030	-0.051025	0.135208	0.135208	-0.316033	0.213983	0.950255	0.729036	1.2386
	rs708686	-0.00742982	0.75273	0.75273	-1.48278	1.46792	0.992598	0.227006	4.3402
	rs714583	-0.0128122	0.598074	0.598074	-1.18504	1.15941	0.98727	0.305735	3.18806
	rs72931779	0.00969008	0.791498	0.791498	-1.54165	1.56103	1.00974	0.214029	4.76371
	rs7802555	0.0076507	0.812656	0.812656	-1.58516	1.60046	1.00768	0.204916	4.95529
	rs8112972	-0.00656401	0.867211	0.867211	-1.7063	1.69317	0.993457	0.181537	5.43669
	rs9371004	-0.0479931	0.0359584	0.0359584	-0.118472	0.0224854	0.95314	0.888277	1.02274
finngen_R10_C3_NASOPHARYNX_EXALLC.gz	rs1047891	-0.0188994	0.913801	0.913801	-1.80995	1.77215	0.981278	0.163662	5.88349
	rs10900221	-0.311019	0.0867681	0.0867681	-0.481084	-0.140954	0.7327	0.618113	0.86853
	rs10935751	0.069725	0.712144	0.712144	-1.32608	1.46553	1.07221	0.265517	4.32983
	rs112732186	-0.203916	0.245125	0.245125	-0.684361	0.276529	0.815531	0.504412	1.31855
	rs11543269	-0.145087	0.567508	0.567508	-1.2574	0.967229	0.864947	0.284392	2.63064
	rs11644920	0.135109	0.441341	0.441341	-0.729919	1.00014	1.14466	0.481948	2.71866
	rs11691033	0.0542138	0.758441	0.758441	-1.43233	1.54076	1.05571	0.238752	4.66813
	rs11887534	-0.215343	0.462728	0.462728	-1.12229	0.691604	0.806265	0.325534	1.99692
	rs1201467	-0.0340165	0.905488	0.905488	-1.80877	1.74074	0.966556	0.163855	5.70156
	rs1293297	-0.422072	0.149674	0.149674	-0.715433	-0.128711	0.655687	0.48898	0.879228
	rs17138478	0.361173	0.110579	0.110579	0.144438	0.577908	1.43501	1.15539	1.78231
	rs1993453	-0.0784002	0.640178	0.640178	-1.33315	1.17635	0.924594	0.263646	3.24251
	rs212099	-0.168627	0.430703	0.430703	-1.0128	0.675551	0.844824	0.363199	1.96512
	rs2288153	0.167069	0.36497	0.36497	-0.548272	0.88241	1.18184	0.577948	2.41672
	rs2290846	0.175768	0.368788	0.368788	-0.547056	0.898592	1.19216	0.578651	2.45614
	rs2393776	-0.0809553	0.628322	0.628322	-1.31247	1.15056	0.922235	0.269155	3.15995
	rs2393969	0.258314	0.115326	0.115326	0.032275	0.484353	1.29475	1.0328	1.62312
	rs2470048	0.199053	0.233778	0.233778	-0.259152	0.657258	1.22025	0.771706	1.92949
	rs2727270	0.138223	0.453261	0.453261	-0.750169	1.02661	1.14823	0.472287	2.7916
	rs2733737	0.0337147	0.847583	0.847583	-1.62755	1.69498	1.03429	0.196411	5.44652
	rs2741044	0.189014	0.274334	0.274334	-0.348681	0.726709	1.20806	0.705618	2.06826
	rs28473566	0.072662	0.738603	0.738603	-1.375	1.52032	1.07537	0.25284	4.57371
	rs3862794	-0.20773	0.311366	0.311366	-0.818007	0.402547	0.812426	0.44131	1.49563
	rs41276920	-0.361601	0.258115	0.258115	-0.867506	0.144304	0.69656	0.419998	1.15524
	rs41281265	-0.0299647	0.856742	0.856742	-1.70918	1.64925	0.97048	0.181014	5.20307
	rs4665972	-0.109255	0.517171	0.517171	-1.12291	0.9044	0.896502	0.325332	2.47045
	rs4814175	-0.132179	0.440892	0.440892	-0.996327	0.731969	0.876184	0.369233	2.07917
	rs681343	0.107351	0.524023	0.524023	-0.919734	1.13444	1.11332	0.398625	3.10942
	rs686030	-0.127901	0.611636	0.611636	-1.32671	1.07091	0.87994	0.265349	2.91802
	rs708686	0.186141	0.282796	0.282796	-0.368139	0.740421	1.20459	0.692021	2.09682
	rs714583	-0.00957454	0.957567	0.957567	-1.88641	1.86726	0.990471	0.151616	6.47052
	rs72931779	0.0381379	0.887606	0.887606	-1.70157	1.77785	1.03887	0.182397	5.9171
	rs7802555	-0.388671	0.102877	0.102877	-0.59031	-0.187032	0.677957	0.554156	0.829417
	rs8112972	-0.609533	0.0329018	0.0329018	-0.674021	-0.545045	0.543605	0.509655	0.579815
	rs9371004	-0.292776	0.0826152	0.0826152	-0.454702	-0.13085	0.746189	0.634637	0.877349
finngen_R10_C3_NONHODGKIN_EXALLC.gz	rs1047891	0.0182592	0.696821	0.696821	-1.34751	1.38403	1.01843	0.259887	3.99095
	rs10900221	0.0523061	0.277214	0.277214	-0.491033	0.595646	1.0537	0.611994	1.8142
	rs10935751	-0.0183984	0.715097	0.715097	-1.41999	1.38319	0.98177	0.241717	3.98761
	rs112732186	0.0540405	0.249112	0.249112	-0.434219	0.5423	1.05553	0.64777	1.71996
	rs11543269	-0.00119339	0.98593	0.98593	-1.93362	1.93123	0.998807	0.144624	6.89799
	rs11644920	0.00942159	0.840943	0.840943	-1.63883	1.65767	1.00947	0.194208	5.24707
	rs11691033	0.0604302	0.199475	0.199475	-0.330541	0.451401	1.06229	0.718535	1.57051
	rs11887534	-0.018645	0.815248	0.815248	-1.61653	1.57924	0.981528	0.198586	4.85127
	rs1201467	0.0477721	0.533221	0.533221	-0.997341	1.09289	1.04893	0.368859	2.98287
	rs1293297	-0.0368925	0.639386	0.639386	-1.29009	1.2163	0.96378	0.275246	3.37469
	rs17138478	-0.0794638	0.187083	0.187083	-0.446146	0.287219	0.923611	0.64009	1.33272
	rs1993453	0.00655225	0.884266	0.884266	-1.72661	1.73971	1.00657	0.177887	5.69571
	rs212099	-0.0371249	0.520754	0.520754	-1.0578	0.983553	0.963556	0.347218	2.67394
	rs2288153	0.0376032	0.446285	0.446285	-0.837115	0.912322	1.03832	0.432958	2.4901
	rs2290846	-0.0342112	0.511478	0.511478	-1.03671	0.968286	0.966367	0.35462	2.63343
	rs2393776	-0.0534924	0.230969	0.230969	-0.506192	0.399207	0.947913	0.602787	1.49064
	rs2393969	0.0472045	0.281088	0.281088	-0.503728	0.598137	1.04834	0.604274	1.81873
	rs2470048	-0.00809815	0.855468	0.855468	-1.68482	1.66862	0.991935	0.185479	5.30484
	rs2727270	0.0644947	0.189664	0.189664	-0.307247	0.436236	1.06662	0.735469	1.54687
	rs2733737	0.0566135	0.22833	0.22833	-0.390913	0.50414	1.05825	0.676439	1.65556
	rs2741044	-0.00060264	0.989606	0.989606	-1.94023	1.93903	0.999398	0.143671	6.95197
	rs28473566	0.0855443	0.1408	0.1408	-0.190424	0.361512	1.08931	0.826609	1.4355
	rs3862794	0.0577008	0.292192	0.292192	-0.514996	0.630397	1.0594	0.597503	1.87836
	rs41276920	-0.0532672	0.536045	0.536045	-1.10392	0.997381	0.948127	0.33157	2.71117
	rs41281265	-0.0323219	0.470551	0.470551	-0.954602	0.889958	0.968195	0.384965	2.43503
	rs4665972	-0.0372173	0.40853	0.40853	-0.837936	0.763502	0.963467	0.432602	2.14578
	rs4814175	0.00883709	0.847054	0.847054	-1.65139	1.66906	1.00888	0.191783	5.30719
	rs681343	0.0593443	0.187179	0.187179	-0.307527	0.426215	1.06114	0.735263	1.53145
	rs686030	-0.0606333	0.366915	0.366915	-0.779787	0.65852	0.941168	0.458504	1.93193
	rs708686	-0.0427296	0.357988	0.357988	-0.744386	0.658927	0.95817	0.475026	1.93272
	rs714583	-0.0310129	0.518474	0.518474	-1.04722	0.985196	0.969463	0.350911	2.67834
	rs72931779	0.0683042	0.339295	0.339295	-0.596714	0.733322	1.07069	0.550618	2.08199
	rs7802555	-0.0145878	0.818482	0.818482	-1.61881	1.58964	0.985518	0.198134	4.90197
	rs8112972	-0.0202632	0.794589	0.794589	-1.57766	1.53713	0.979941	0.206458	4.65123
	rs9371004	0.00855549	0.850103	0.850103	-1.65765	1.67476	1.00859	0.190587	5.3375
finngen_R10_C3_OESOPHAGUS_EXALLC.gz	rs1047891	0.00956979	0.876547	0.876547	-1.70846	1.7276	1.00962	0.181144	5.62714
	rs10900221	-0.0397995	0.528747	0.528747	-1.07614	0.996545	0.960982	0.340908	2.70891
	rs10935751	-0.079388	0.231045	0.231045	-0.532236	0.37346	0.923681	0.58729	1.45275
	rs112732186	-0.0302356	0.623627	0.623627	-1.25254	1.19207	0.970217	0.285777	3.2939
	rs11543269	-0.0138261	0.876479	0.876479	-1.73172	1.70407	0.986269	0.176979	5.49629
	rs11644920	-0.0199024	0.746708	0.746708	-1.48345	1.44365	0.980294	0.226854	4.23611
	rs11691033	0.0597403	0.333495	0.333495	-0.59391	0.713391	1.06156	0.552164	2.0409
	rs11887534	-0.037135	0.721441	0.721441	-1.45116	1.37689	0.963546	0.234298	3.96256
	rs1201467	-0.086688	0.388642	0.388642	-0.848426	0.67505	0.916963	0.428088	1.96413
	rs1293297	-0.0326389	0.753378	0.753378	-1.50926	1.44398	0.967888	0.221074	4.23754
	rs17138478	0.12457	0.116008	0.116008	-0.102806	0.351946	1.13266	0.902302	1.42183
	rs1993453	-0.121327	0.0396378	0.0396378	-0.199017	-0.0436369	0.885744	0.819536	0.957301
	rs212099	0.168134	0.0266526	0.0266526	0.115895	0.220373	1.1831	1.12288	1.24654
	rs2288153	0.142616	0.028064	0.028064	0.0876106	0.197621	1.15329	1.09156	1.2185
	rs2290846	0.12445	0.0700455	0.0700455	-0.0128392	0.261739	1.13253	0.987243	1.29919
	rs2393776	0.0276214	0.636927	0.636927	-1.22076	1.276	1.02801	0.295007	3.58228
	rs2393969	-0.0105104	0.855392	0.855392	-1.68708	1.66606	0.989545	0.185059	5.29127
	rs2470048	0.100706	0.0844462	0.0844462	-0.0648086	0.266221	1.10595	0.937247	1.30502
	rs2727270	-0.0701459	0.277663	0.277663	-0.614365	0.474074	0.932258	0.540984	1.60653
	rs2733737	0.0687549	0.265954	0.265954	-0.452515	0.590025	1.07117	0.636027	1.80403
	rs2741044	-0.0150096	0.805012	0.805012	-1.59283	1.56281	0.985102	0.203349	4.77223
	rs28473566	-0.0860866	0.256638	0.256638	-0.589097	0.416924	0.917515	0.554828	1.51729
	rs3862794	-0.0144219	0.841062	0.841062	-1.6629	1.63406	0.985682	0.189588	5.12464
	rs41276920	0.0898732	0.424317	0.424317	-0.741788	0.921535	1.09404	0.476262	2.51314
	rs41281265	0.041571	0.47769	0.47769	-0.894701	0.977843	1.04245	0.40873	2.65872
	rs4665972	-0.0337008	0.569792	0.569792	-1.15049	1.08309	0.966861	0.316481	2.9538
	rs4814175	-0.0350725	0.560232	0.560232	-1.13313	1.06298	0.965535	0.322025	2.89499
	rs681343	0.101975	0.0852315	0.0852315	-0.0650787	0.269029	1.10736	0.936994	1.30869
	rs686030	-0.011013	0.901253	0.901253	-1.77747	1.75544	0.989047	0.169066	5.78601
	rs708686	0.16225	0.00778502	0.00778502	0.146991	0.177509	1.17615	1.15834	1.19424
	rs714583	0.101579	0.107449	0.107449	-0.109021	0.312179	1.10692	0.896712	1.3664
	rs72931779	0.0364509	0.699468	0.699468	-1.33451	1.40741	1.03712	0.263288	4.08535
	rs7802555	0.0580256	0.488644	0.488644	-0.899717	1.01577	1.05974	0.406685	2.76148
	rs8112972	0.0625447	0.534413	0.534413	-0.984905	1.10999	1.06454	0.373475	3.03434
	rs9371004	-0.00669143	0.910425	0.910425	-1.79112	1.77774	0.993331	0.166773	5.91648
finngen_R10_C3_ORALCAVITY_EXALLC.gz	rs1047891	-0.0672931	0.204551	0.204551	-0.468213	0.333627	0.934921	0.62612	1.39602
	rs10900221	0.0071069	0.896508	0.896508	-1.75005	1.76426	1.00713	0.173765	5.83727
	rs10935751	0.0199077	0.727473	0.727473	-1.40594	1.44575	1.02011	0.245137	4.24506
	rs112732186	-0.0663914	0.209673	0.209673	-0.47735	0.344568	0.935765	0.620425	1.41138
	rs11543269	0.00677552	0.929423	0.929423	-1.81489	1.82844	1.0068	0.162855	6.2242
	rs11644920	0.0817732	0.125512	0.125512	-0.16423	0.327777	1.08521	0.848547	1.38788
	rs11691033	0.0356402	0.502817	0.502817	-0.949881	1.02116	1.03628	0.386787	2.77642
	rs11887534	-0.143528	0.111704	0.111704	-0.362468	0.0754118	0.866297	0.695957	1.07833
	rs1201467	0.0948448	0.271078	0.271078	-0.436468	0.626158	1.09949	0.646315	1.87041
	rs1293297	0.0433281	0.632124	0.632124	-1.19563	1.28229	1.04428	0.302512	3.60489
	rs17138478	-0.00518618	0.939111	0.939111	-1.84584	1.83547	0.994827	0.157892	6.26809
	rs1993453	-0.0421606	0.406717	0.406717	-0.839326	0.755005	0.958716	0.432002	2.12762
	rs212099	0.0345667	0.594571	0.594571	-1.13079	1.19993	1.03517	0.322777	3.31987
	rs2288153	0.00223128	0.968196	0.968196	-1.89543	1.8999	1.00223	0.150253	6.6852
	rs2290846	0.00563283	0.923979	0.923979	-1.80537	1.81663	1.00565	0.164414	6.1511
	rs2393776	-0.0236509	0.63851	0.63851	-1.27513	1.22783	0.976627	0.279395	3.41381
	rs2393969	0.0196152	0.691683	0.691683	-1.33608	1.37531	1.01981	0.262873	3.95632
	rs2470048	0.0742511	0.139445	0.139445	-0.199061	0.347563	1.07708	0.8195	1.41561
	rs2727270	0.0813928	0.143232	0.143232	-0.199342	0.362128	1.0848	0.81927	1.43638
	rs2733737	-0.0191062	0.718232	0.718232	-1.42684	1.38863	0.981075	0.240066	4.00935
	rs2741044	-0.0756213	0.148719	0.148719	-0.367111	0.215868	0.927167	0.692733	1.24094
	rs28473566	-0.0920873	0.158622	0.158622	-0.402986	0.218812	0.912026	0.668321	1.2446
	rs3862794	-0.0342877	0.58229	0.58229	-1.17558	1.107	0.966293	0.308641	3.02527
	rs41276920	-0.0240927	0.801293	0.801293	-1.59463	1.54644	0.976195	0.202984	4.69473
	rs41281265	0.0180903	0.719881	0.719881	-1.39288	1.42906	1.01825	0.24836	4.17476
	rs4665972	-0.0505213	0.32316	0.32316	-0.683915	0.582872	0.950734	0.504638	1.79118
	rs4814175	0.0756362	0.14518	0.14518	-0.208917	0.360189	1.07857	0.811463	1.4336
	rs681343	-0.0326462	0.521308	0.521308	-1.05441	0.989117	0.967881	0.348398	2.68886
	rs686030	-0.121601	0.111764	0.111764	-0.340658	0.0974564	0.885502	0.711302	1.10236
	rs708686	0.00896836	0.864574	0.864574	-1.6856	1.70353	1.00901	0.185334	5.49332
	rs714583	-0.0143907	0.790932	0.790932	-1.56462	1.53584	0.985712	0.209168	4.64521
	rs72931779	0.0278143	0.735236	0.735236	-1.41325	1.46888	1.0282	0.243352	4.34435
	rs7802555	-0.033021	0.646386	0.646386	-1.29994	1.2339	0.967518	0.272549	3.43458
	rs8112972	0.0655238	0.458926	0.458926	-0.833971	0.965019	1.06772	0.434321	2.62484
	rs9371004	-0.0899756	0.0796086	0.0796086	-0.246008	0.0660573	0.913953	0.781916	1.06829
finngen_R10_C3_OTHER_SKIN_EXALLC.gz	rs1047891	-0.00516002	0.67065	0.67065	-1.31963	1.30931	0.994853	0.267233	3.70363
	rs10900221	0.0170182	0.174125	0.174125	-0.324267	0.358303	1.01716	0.723057	1.4309
	rs10935751	0.000394657	0.975939	0.975939	-1.91245	1.91324	1.00039	0.147719	6.77497
	rs112732186	-0.0269102	0.0263949	0.0263949	-0.0786442	0.0248238	0.973449	0.924369	1.02513
	rs11543269	0.0055727	0.750183	0.750183	-1.46479	1.47593	1.00559	0.231127	4.37511
	rs11644920	0.0260069	0.0322864	0.0322864	-0.0372744	0.0892882	1.02635	0.963412	1.0934
	rs11691033	-0.00516495	0.671772	0.671772	-1.32184	1.31151	0.994848	0.266645	3.71177
	rs11887534	0.0393591	0.0542051	0.0542051	-0.0668829	0.145601	1.04014	0.935305	1.15673
	rs1201467	0.0345453	0.0790497	0.0790497	-0.120392	0.189483	1.03515	0.886573	1.20862
	rs1293297	-0.000636863	0.975382	0.975382	-1.91239	1.91111	0.999363	0.147728	6.7606
	rs17138478	-0.00213417	0.89143	0.89143	-1.74934	1.74507	0.997868	0.173889	5.72629
	rs1993453	-0.0208449	0.0732116	0.0732116	-0.16434	0.12265	0.979371	0.848454	1.13049
	rs212099	0.0070495	0.634898	0.634898	-1.23735	1.25145	1.00707	0.290152	3.49541
	rs2288153	-0.0143631	0.261469	0.261469	-0.526842	0.498116	0.98574	0.590467	1.64562
	rs2290846	0.0121535	0.369235	0.369235	-0.711547	0.735854	1.01223	0.490884	2.08726
	rs2393776	-0.00688416	0.549576	0.549576	-1.08405	1.07028	0.993139	0.338222	2.91621
	rs2393969	-0.00464237	0.681849	0.681849	-1.34107	1.33178	0.995368	0.261567	3.78779
	rs2470048	0.000432017	0.97006	0.97006	-1.90089	1.90175	1.00043	0.149436	6.6976
	rs2727270	0.0508907	7.02021e-05	7.02021e-05	0.0507531	0.0510283	1.05221	1.05206	1.05235
	rs2733737	-0.00810202	0.503559	0.503559	-0.995078	0.978874	0.991931	0.369695	2.66146
	rs2741044	0.0118187	0.322652	0.322652	-0.620579	0.644217	1.01189	0.537633	1.90449
	rs28473566	-0.00162165	0.913567	0.913567	-1.79221	1.78897	0.99838	0.166591	5.98328
	rs3862794	-0.0210111	0.141125	0.141125	-0.297616	0.255594	0.979208	0.742586	1.29123
	rs41276920	-0.0299759	0.173915	0.173915	-0.370849	0.310897	0.970469	0.690148	1.36465
	rs41281265	-0.0173137	0.133828	0.133828	-0.279617	0.244989	0.982835	0.756074	1.27761
	rs4665972	0.00939889	0.420654	0.420654	-0.815083	0.833881	1.00944	0.442603	2.30224
	rs4814175	0.000992009	0.933399	0.933399	-1.82847	1.83045	1.00099	0.160659	6.23672
	rs681343	0.0183957	0.113788	0.113788	-0.204629	0.24142	1.01857	0.81495	1.27306
	rs686030	-0.0198008	0.256379	0.256379	-0.522304	0.482702	0.980394	0.593153	1.62045
	rs708686	-0.0126273	0.293767	0.293767	-0.588411	0.563156	0.987452	0.555209	1.75621
	rs714583	-0.00138782	0.910955	0.910955	-1.78686	1.78408	0.998613	0.167485	5.95412
	rs72931779	-0.0119639	0.522366	0.522366	-1.0358	1.01187	0.988107	0.354942	2.75075
	rs7802555	-0.00921943	0.576141	0.576141	-1.13846	1.12002	0.990823	0.320313	3.06491
	rs8112972	0.0147717	0.460752	0.460752	-0.888302	0.917846	1.01488	0.411354	2.50389
	rs9371004	-0.015489	0.185449	0.185449	-0.378969	0.347991	0.98463	0.684567	1.41622
finngen_R10_C3_OVARY_EXALLC.gz	rs1047891	-0.0146925	0.752619	0.752619	-1.48983	1.46044	0.985415	0.225412	4.30786
	rs10900221	0.00938343	0.845191	0.845191	-1.64719	1.66596	1.00943	0.19259	5.29074
	rs10935751	-0.0573341	0.252749	0.252749	-0.552722	0.438054	0.944279	0.575381	1.54969
	rs112732186	-0.0309759	0.50686	0.50686	-1.02442	0.96247	0.969499	0.359004	2.61815
	rs11543269	-0.0823875	0.221503	0.221503	-0.516533	0.351758	0.920915	0.596585	1.42157
	rs11644920	-0.0489616	0.293818	0.293818	-0.624845	0.526922	0.952218	0.535344	1.69371
	rs11691033	-0.0659559	0.160872	0.160872	-0.381265	0.249353	0.936172	0.682997	1.2832
	rs11887534	-0.121306	0.121855	0.121855	-0.360142	0.11753	0.885763	0.697577	1.12472
	rs1201467	-0.00069427	0.992677	0.992677	-1.94634	1.94495	0.999306	0.142796	6.9933
	rs1293297	0.120232	0.130338	0.130338	-0.13523	0.375694	1.12776	0.873515	1.456
	rs17138478	-0.0878268	0.14255	0.14255	-0.367225	0.191571	0.91592	0.692654	1.21115
	rs1993453	0.00502449	0.91043	0.91043	-1.77942	1.78947	1.00504	0.168736	5.98626
	rs212099	0.093992	0.0958804	0.0958804	-0.0939336	0.281918	1.09855	0.910343	1.32567
	rs2288153	0.0396079	0.419952	0.419952	-0.783498	0.862714	1.0404	0.456805	2.36958
	rs2290846	0.0641429	0.215704	0.215704	-0.358637	0.486923	1.06624	0.698628	1.6273
	rs2393776	0.0419517	0.340971	0.340971	-0.626351	0.710255	1.04284	0.534539	2.03451
	rs2393969	0.0500508	0.249796	0.249796	-0.439549	0.539651	1.05132	0.644327	1.71541
	rs2470048	-0.0178319	0.685877	0.685877	-1.36215	1.32649	0.982326	0.256109	3.76778
	rs2727270	-0.0038122	0.937695	0.937695	-1.84169	1.83407	0.996195	0.158549	6.25931
	rs2733737	-0.047354	0.307454	0.307454	-0.649964	0.555256	0.95375	0.522065	1.74239
	rs2741044	-0.0149965	0.743387	0.743387	-1.47204	1.44204	0.985115	0.229458	4.22932
	rs28473566	-0.0234755	0.684264	0.684264	-1.36463	1.31768	0.976798	0.255474	3.73475
	rs3862794	0.0324076	0.557697	0.557697	-1.06068	1.12549	1.03294	0.346221	3.08174
	rs41276920	-0.0190445	0.821665	0.821665	-1.62951	1.59142	0.981136	0.196026	4.91071
	rs41281265	0.00530865	0.904945	0.904945	-1.76838	1.779	1.00532	0.170609	5.92393
	rs4665972	0.0884417	0.0485311	0.0485311	-0.00667926	0.183563	1.09247	0.993343	1.20149
	rs4814175	-0.0278013	0.541837	0.541837	-1.0898	1.0342	0.972582	0.336283	2.81285
	rs681343	-0.0589136	0.187593	0.187593	-0.426596	0.308769	0.942788	0.652727	1.36175
	rs686030	0.000552048	0.993492	0.993492	-1.94669	1.9478	1.00055	0.142745	7.01322
	rs708686	-0.0587823	0.201642	0.201642	-0.454001	0.336436	0.942912	0.635082	1.39995
	rs714583	-0.0912588	0.0556455	0.0556455	-0.200324	0.0178064	0.912781	0.818466	1.01797
	rs72931779	-0.0395365	0.581278	0.581278	-1.17884	1.09977	0.961235	0.307635	3.00347
	rs7802555	-0.0263786	0.677005	0.677005	-1.35331	1.30055	0.973966	0.258384	3.67132
	rs8112972	0.0325739	0.672518	0.672518	-1.28556	1.35071	1.03311	0.276495	3.86016
	rs9371004	0.030597	0.494428	0.494428	-0.938482	0.999676	1.03107	0.391221	2.7174
finngen_R10_C3_PANCREAS_EXALLC.gz	rs1047891	-0.000368603	0.99229	0.99229	-1.94526	1.94452	0.999631	0.14295	6.99027
	rs10900221	0.0431719	0.272234	0.272234	-0.490407	0.576751	1.04412	0.612377	1.78024
	rs10935751	0.00806189	0.844087	0.844087	-1.64635	1.66247	1.00809	0.192752	5.27233
	rs112732186	-0.0197791	0.604537	0.604537	-1.20467	1.16511	0.980415	0.29979	3.20629
	rs11543269	0.011817	0.830163	0.830163	-1.6153	1.63894	1.01189	0.198831	5.14969
	rs11644920	0.0250935	0.510322	0.510322	-0.975138	1.02532	1.02541	0.37714	2.788
	rs11691033	-0.0295773	0.439985	0.439985	-0.891948	0.832793	0.970856	0.409857	2.29973
	rs11887534	-0.0128211	0.841156	0.841156	-1.66149	1.63584	0.987261	0.189856	5.13379
	rs1201467	0.0528947	0.391516	0.391516	-0.714477	0.820266	1.05432	0.489448	2.2711
	rs1293297	-0.0128333	0.842063	0.842063	-1.66328	1.63761	0.987249	0.189517	5.14286
	rs17138478	-0.0264076	0.591589	0.591589	-1.18592	1.13311	0.973938	0.305464	3.10529
	rs1993453	-0.0540388	0.139538	0.139538	-0.327533	0.219456	0.947395	0.720699	1.2454
	rs212099	0.0108571	0.815597	0.815597	-1.58771	1.60943	1.01092	0.204393	4.99995
	rs2288153	0.106715	0.00864729	0.00864729	0.0897663	0.123664	1.11262	1.09392	1.13164
	rs2290846	0.0641523	0.132052	0.132052	-0.19467	0.322974	1.06625	0.823107	1.38123
	rs2393776	0.0269953	0.456525	0.456525	-0.867794	0.921784	1.02736	0.419877	2.51377
	rs2393969	0.046312	0.193065	0.193065	-0.332095	0.424719	1.0474	0.717419	1.52916
	rs2470048	-0.0479511	0.18454	0.18454	-0.409649	0.313747	0.95318	0.663883	1.36854
	rs2727270	0.0119275	0.765119	0.765119	-1.48771	1.51156	1.012	0.22589	4.5338
	rs2733737	0.0415368	0.275758	0.275758	-0.498949	0.582022	1.04241	0.607169	1.78965
	rs2741044	0.0740268	0.0478366	0.0478366	-0.0197329	0.167787	1.07684	0.98046	1.18268
	rs28473566	0.0176864	0.706973	0.706973	-1.36798	1.40335	1.01784	0.254621	4.06882
	rs3862794	0.0636743	0.156185	0.156185	-0.242448	0.369797	1.06575	0.784704	1.44744
	rs41276920	0.0582529	0.402012	0.402012	-0.729691	0.846196	1.05998	0.482058	2.33076
	rs41281265	0.022816	0.530579	0.530579	-1.01712	1.06275	1.02308	0.361635	2.89432
	rs4665972	-0.0450873	0.218425	0.218425	-0.4732	0.383026	0.955914	0.623005	1.46672
	rs4814175	-0.058346	0.117874	0.117874	-0.289379	0.172687	0.943324	0.748728	1.18849
	rs681343	-0.00697275	0.848676	0.848676	-1.67038	1.65643	0.993052	0.188176	5.24058
	rs686030	0.0191934	0.725329	0.725329	-1.40245	1.44084	1.01938	0.245993	4.22424
	rs708686	-0.09728	0.00847696	0.00847696	-0.113895	-0.0806652	0.907302	0.892352	0.922503
	rs714583	-0.0245923	0.5282	0.5282	-1.05986	1.01068	0.975708	0.346503	2.74747
	rs72931779	-0.0951732	0.101582	0.101582	-0.294274	0.103928	0.909215	0.745072	1.10952
	rs7802555	0.026606	0.60622	0.60622	-1.16159	1.2148	1.02696	0.31299	3.36961
	rs8112972	0.0677998	0.279616	0.279616	-0.480248	0.615847	1.07015	0.61863	1.85122
	rs9371004	0.0203771	0.58004	0.58004	-1.1165	1.15726	1.02059	0.327423	3.18119
finngen_R10_C3_PROSTATE_EXALLC.gz	rs1047891	6.28237e-05	0.996523	0.996523	-1.95312	1.95325	1.00006	0.141831	7.05155
	rs10900221	0.0391524	0.00841763	0.00841763	0.0226538	0.055651	1.03993	1.02291	1.05723
	rs10935751	-0.018272	0.236099	0.236099	-0.481026	0.444482	0.981894	0.618149	1.55968
	rs112732186	0.029684	0.0393695	0.0393695	-0.0474802	0.106848	1.03013	0.953629	1.11277
	rs11543269	0.0134956	0.514419	0.514419	-0.994766	1.02176	1.01359	0.36981	2.77807
	rs11644920	0.00373416	0.795565	0.795565	-1.55557	1.56304	1.00374	0.211068	4.77332
	rs11691033	-0.00959572	0.506173	0.506173	-1.00169	0.982503	0.99045	0.367256	2.67113
	rs11887534	0.0153907	0.528156	0.528156	-1.0198	1.05058	1.01551	0.360669	2.8593
	rs1201467	0.00385666	0.869421	0.869421	-1.70021	1.70792	1.00386	0.182645	5.51748
	rs1293297	-0.0562694	0.019538	0.019538	-0.0945639	-0.0179749	0.945284	0.90977	0.982186
	rs17138478	-0.097027	7.82474e-08	7.82474e-08	-0.0970272	-0.0970268	0.907532	0.907531	0.907532
	rs1993453	0.0208989	0.127353	0.127353	-0.228713	0.270511	1.02112	0.795557	1.31063
	rs212099	0.0349702	0.0490072	0.0490072	-0.0610839	0.131024	1.03559	0.940744	1.14
	rs2288153	-0.0132744	0.380489	0.380489	-0.759033	0.732484	0.986813	0.468119	2.08024
	rs2290846	-0.00510968	0.74958	0.74958	-1.47429	1.46407	0.994903	0.228942	4.32351
	rs2393776	0.0373667	0.00635316	0.00635316	0.0249145	0.0498189	1.03807	1.02523	1.05108
	rs2393969	-0.0151134	0.260981	0.260981	-0.526636	0.496409	0.985	0.590588	1.64281
	rs2470048	0.0138181	0.309127	0.309127	-0.592071	0.619707	1.01391	0.553181	1.85838
	rs2727270	0.0384871	0.0109388	0.0109388	0.0170471	0.0599271	1.03924	1.01719	1.06176
	rs2733737	0.00303259	0.832787	0.832787	-1.62923	1.6353	1.00304	0.196081	5.13097
	rs2741044	-0.00784993	0.580847	0.580847	-1.14631	1.13061	0.992181	0.317807	3.09755
	rs28473566	0.00529083	0.765089	0.765089	-1.49428	1.50487	1.0053	0.224409	4.50355
	rs3862794	-0.00403477	0.810933	0.810933	-1.59346	1.58539	0.995973	0.203221	4.88121
	rs41276920	-0.03045	0.247168	0.247168	-0.514899	0.453999	0.970009	0.597561	1.5746
	rs41281265	0.00816629	0.551308	0.551308	-1.0724	1.08873	1.0082	0.342187	2.9705
	rs4665972	0.010326	0.455395	0.455395	-0.882248	0.9029	1.01038	0.413851	2.46675
	rs4814175	-0.0241963	0.0855933	0.0855933	-0.191959	0.143567	0.976094	0.825341	1.15438
	rs681343	0.0259225	0.060979	0.060979	-0.0935963	0.145441	1.02626	0.91065	1.15655
	rs686030	-0.00484164	0.814195	0.814195	-1.60066	1.59098	0.99517	0.201763	4.90856
	rs708686	-0.0233404	0.102441	0.102441	-0.224125	0.177444	0.97693	0.799215	1.19416
	rs714583	-0.00858839	0.560178	0.560178	-1.10654	1.08936	0.991448	0.330702	2.97237
	rs72931779	-0.0259958	0.240168	0.240168	-0.496725	0.444733	0.974339	0.60852	1.56007
	rs7802555	-0.0154861	0.426433	0.426433	-0.851295	0.820323	0.984633	0.426862	2.27123
	rs8112972	0.025518	0.283402	0.283402	-0.52995	0.580986	1.02585	0.588634	1.7878
	rs9371004	-0.00680483	0.62594	0.62594	-1.23365	1.22004	0.993218	0.291228	3.38731
finngen_R10_C3_SMALL_INTESTINE_EXALLC.gz	rs1047891	0.08681	0.19449	0.19449	-0.29439	0.46801	1.09069	0.744986	1.59681
	rs10900221	0.010158	0.882261	0.882261	-1.71907	1.73939	1.01021	0.179232	5.69387
	rs10935751	-0.0330194	0.644652	0.644652	-1.29654	1.2305	0.96752	0.273477	3.42294
	rs112732186	-0.0268443	0.687303	0.687303	-1.37396	1.32027	0.973513	0.253103	3.74443
	rs11543269	0.137088	0.155181	0.155181	-0.167067	0.441243	1.14693	0.846143	1.55464
	rs11644920	0.015658	0.814547	0.814547	-1.58085	1.61217	1.01578	0.205799	5.01368
	rs11691033	-0.043594	0.515166	0.515166	-1.05332	0.966131	0.957343	0.348778	2.62776
	rs11887534	0.0630413	0.576986	0.576986	-1.06785	1.19393	1.06507	0.343746	3.30004
	rs1201467	0.0324601	0.767026	0.767026	-1.47091	1.53583	1.03299	0.229716	4.64518
	rs1293297	0.125663	0.258382	0.258382	-0.380766	0.632092	1.1339	0.683338	1.88154
	rs17138478	0.0616962	0.471941	0.471941	-0.863308	0.986701	1.06364	0.421765	2.68237
	rs1993453	-0.043582	0.495786	0.495786	-1.01532	0.928159	0.957354	0.362286	2.52985
	rs212099	-0.140478	0.087261	0.087261	-0.31151	0.0305536	0.868943	0.732341	1.03103
	rs2288153	0.0885714	0.20652	0.20652	-0.316208	0.493351	1.09261	0.728908	1.63779
	rs2290846	0.0499909	0.500455	0.500455	-0.930901	1.03088	1.05126	0.394198	2.80354
	rs2393776	-0.0799642	0.206452	0.206452	-0.48461	0.324682	0.923149	0.615937	1.38359
	rs2393969	0.0524312	0.399712	0.399712	-0.731004	0.835867	1.05383	0.481425	2.30681
	rs2470048	0.0996641	0.115751	0.115751	-0.127208	0.326536	1.1048	0.880551	1.38616
	rs2727270	-0.0189277	0.786144	0.786144	-1.55977	1.52191	0.98125	0.210184	4.58099
	rs2733737	-0.0337597	0.61178	0.61178	-1.23285	1.16533	0.966804	0.291461	3.20698
	rs2741044	0.0550539	0.401427	0.401427	-0.731743	0.841851	1.0566	0.48107	2.32066
	rs28473566	0.100169	0.224296	0.224296	-0.339451	0.539789	1.10536	0.712161	1.71565
	rs3862794	0.115476	0.141862	0.141862	-0.162574	0.393526	1.12241	0.849954	1.4822
	rs41276920	-0.018724	0.876887	0.876887	-1.73742	1.69997	0.98145	0.175973	5.47381
	rs41281265	0.0757689	0.233893	0.233893	-0.382661	0.534199	1.07871	0.682044	1.70608
	rs4665972	-0.0779052	0.223302	0.223302	-0.515577	0.359767	0.925052	0.597156	1.433
	rs4814175	-0.0739795	0.257032	0.257032	-0.577762	0.429803	0.928691	0.561153	1.53696
	rs681343	-0.121286	0.0578069	0.0578069	-0.234588	-0.00798448	0.885781	0.790897	0.992047
	rs686030	-0.0190107	0.84231	0.84231	-1.66994	1.63192	0.981169	0.188259	5.11367
	rs708686	0.094032	0.15518	0.15518	-0.210121	0.398185	1.09859	0.810486	1.48912
	rs714583	-0.088411	0.194636	0.194636	-0.469898	0.293076	0.915385	0.625066	1.34054
	rs72931779	-0.0121191	0.905709	0.905709	-1.78731	1.76307	0.987954	0.16741	5.83031
	rs7802555	-0.0433261	0.63276	0.63276	-1.28354	1.19688	0.957599	0.277056	3.30979
	rs8112972	0.0347532	0.753128	0.753128	-1.44138	1.51088	1.03536	0.236602	4.53073
	rs9371004	0.133925	0.0378817	0.0378817	0.0596769	0.208173	1.14331	1.06149	1.23143
finngen_R10_C3_STOMACH_EXALLC.gz	rs1047891	0.0162315	0.691164	0.691164	-1.33845	1.37091	1.01636	0.262252	3.93895
	rs10900221	0.00228811	0.956655	0.956655	-1.87276	1.87733	1.00229	0.1537	6.53604
	rs10935751	0.0062145	0.887308	0.887308	-1.73291	1.74534	1.00623	0.176769	5.72784
	rs112732186	-0.0203954	0.617669	0.617669	-1.23103	1.19024	0.979811	0.291993	3.28786
	rs11543269	0.0539649	0.359754	0.359754	-0.651153	0.759083	1.05545	0.521444	2.13632
	rs11644920	-0.00757514	0.853004	0.853004	-1.67946	1.66431	0.992453	0.186474	5.28204
	rs11691033	-0.0467525	0.253408	0.253408	-0.543432	0.449927	0.954324	0.580752	1.5682
	rs11887534	0.0269761	0.696991	0.696991	-1.33913	1.39308	1.02734	0.262075	4.02723
	rs1201467	-0.0131837	0.843015	0.843015	-1.66549	1.63913	0.986903	0.189097	5.15066
	rs1293297	-0.00611641	0.928464	0.928464	-1.82591	1.81367	0.993902	0.161072	6.13293
	rs17138478	0.0686297	0.190718	0.190718	-0.305178	0.442437	1.07104	0.736992	1.5565
	rs1993453	0.0476986	0.22379	0.22379	-0.39093	0.486327	1.04885	0.676428	1.62633
	rs212099	0.0149166	0.767151	0.767151	-1.4887	1.51853	1.01503	0.225666	4.56552
	rs2288153	0.0437323	0.305925	0.305925	-0.555881	0.643345	1.0447	0.573567	1.90284
	rs2290846	0.0338317	0.456638	0.456638	-0.861179	0.928842	1.03441	0.422664	2.53158
	rs2393776	-0.0324542	0.403671	0.403671	-0.823649	0.758741	0.968067	0.438827	2.13559
	rs2393969	0.00772692	0.839142	0.839142	-1.63699	1.65245	1.00776	0.194565	5.21973
	rs2470048	-0.022112	0.567549	0.567549	-1.13451	1.09028	0.978131	0.32158	2.97512
	rs2727270	-0.0324535	0.447716	0.447716	-0.909977	0.84507	0.968067	0.402534	2.32814
	rs2733737	0.0279772	0.492552	0.492552	-0.937425	0.993379	1.02837	0.391635	2.70034
	rs2741044	0.0402253	0.31661	0.31661	-0.58033	0.660781	1.04105	0.559713	1.9363
	rs28473566	0.00312127	0.950618	0.950618	-1.86009	1.86633	1.00313	0.155659	6.46454
	rs3862794	0.0569098	0.235756	0.235756	-0.405172	0.518992	1.05856	0.666862	1.68033
	rs41276920	0.0172166	0.818299	0.818299	-1.58665	1.62108	1.01737	0.20461	5.05856
	rs41281265	0.0148953	0.70195	0.70195	-1.36093	1.39072	1.01501	0.256423	4.01773
	rs4665972	-0.0207069	0.596616	0.596616	-1.19007	1.14866	0.979506	0.304199	3.15397
	rs4814175	-0.0531939	0.182176	0.182176	-0.410259	0.303871	0.948196	0.663478	1.35509
	rs681343	-0.00416888	0.915048	0.915048	-1.79766	1.78933	0.99584	0.165686	5.98541
	rs686030	0.0408964	0.481684	0.481684	-0.903204	0.984997	1.04174	0.405269	2.6778
	rs708686	-0.000948443	0.981243	0.981243	-1.92418	1.92229	0.999052	0.145995	6.83658
	rs714583	0.0395188	0.344818	0.344818	-0.636324	0.715362	1.04031	0.529234	2.04493
	rs72931779	0.0983673	0.113997	0.113997	-0.125067	0.321801	1.10337	0.882438	1.37961
	rs7802555	0.0149709	0.787758	0.787758	-1.52903	1.55898	1.01508	0.216745	4.75395
	rs8112972	0.104988	0.119267	0.119267	-0.128775	0.338751	1.1107	0.879171	1.40319
	rs9371004	-0.00339427	0.931195	0.931195	-1.82854	1.82175	0.996611	0.160649	6.18266
finngen_R10_C3_TESTIS_EXALLC.gz	rs1047891	0.143843	0.0534208	0.0534208	0.0391382	0.248548	1.1547	1.03991	1.28216
	rs10900221	-0.123175	0.10755	0.10755	-0.333973	0.087623	0.884109	0.716073	1.09158
	rs10935751	0.101403	0.200918	0.200918	-0.292396	0.495202	1.10672	0.746473	1.64083
	rs112732186	-0.0149803	0.839483	0.839483	-1.66037	1.63041	0.985131	0.190069	5.10595
	rs11543269	0.0786963	0.461747	0.461747	-0.826328	0.98372	1.08188	0.437653	2.67439
	rs11644920	-0.0355202	0.631401	0.631401	-1.27307	1.20203	0.965103	0.279972	3.32685
	rs11691033	-0.0134653	0.856381	0.856381	-1.69197	1.66504	0.986625	0.184156	5.28589
	rs11887534	-0.00718357	0.955079	0.955079	-1.87914	1.86477	0.992842	0.152722	6.45446
	rs1201467	0.0242554	0.841432	0.841432	-1.62495	1.67346	1.02455	0.196921	5.33059
	rs1293297	0.0598237	0.631103	0.631103	-1.17714	1.29679	1.06165	0.308159	3.65752
	rs17138478	-0.093792	0.321325	0.321325	-0.723589	0.536005	0.910472	0.485008	1.70917
	rs1993453	0.00534926	0.940053	0.940053	-1.83715	1.84785	1.00536	0.15927	6.34618
	rs212099	-0.0410578	0.657437	0.657437	-1.32963	1.24752	0.959774	0.264574	3.48169
	rs2288153	0.0493142	0.527487	0.527487	-0.98456	1.08319	1.05055	0.373603	2.95408
	rs2290846	0.0256626	0.755574	0.755574	-1.45526	1.50659	1.02599	0.233339	4.51131
	rs2393776	0.101281	0.151872	0.151872	-0.196388	0.39895	1.10659	0.821693	1.49026
	rs2393969	-0.117532	0.0907152	0.0907152	-0.295334	0.0602698	0.889112	0.744283	1.06212
	rs2470048	0.156306	0.0257265	0.0257265	0.105882	0.20673	1.16918	1.11169	1.22965
	rs2727270	-0.0211053	0.787126	0.787126	-1.56387	1.52166	0.979116	0.209324	4.57983
	rs2733737	0.0074494	0.919699	0.919699	-1.79516	1.81006	1.00748	0.166101	6.11081
	rs2741044	0.0853545	0.24386	0.24386	-0.392611	0.56332	1.0891	0.675291	1.75649
	rs28473566	0.19836	0.0303228	0.0303228	0.138927	0.257793	1.2194	1.14904	1.29407
	rs3862794	0.0690669	0.42353	0.42353	-0.761052	0.899186	1.07151	0.467175	2.4576
	rs41276920	-0.137923	0.311073	0.311073	-0.747626	0.47178	0.871166	0.473489	1.60284
	rs41281265	0.0301666	0.667457	0.667457	-1.27805	1.33838	1.03063	0.27858	3.81287
	rs4665972	-0.0742575	0.298921	0.298921	-0.660143	0.511628	0.928433	0.516778	1.668
	rs4814175	0.00165688	0.981844	0.981844	-1.92276	1.92607	1.00166	0.146203	6.8625
	rs681343	-0.00489332	0.945301	0.945301	-1.85768	1.8479	0.995119	0.156034	6.34646
	rs686030	-0.120693	0.256549	0.256549	-0.623529	0.382143	0.886306	0.536049	1.46542
	rs708686	-0.00208138	0.977303	0.977303	-1.9176	1.91343	0.997921	0.14696	6.77631
	rs714583	0.0647794	0.392967	0.392967	-0.705436	0.834995	1.06692	0.493893	2.3048
	rs72931779	0.106535	0.352707	0.352707	-0.584771	0.797841	1.11242	0.557234	2.22074
	rs7802555	-0.165318	0.100564	0.100564	-0.362423	0.0317874	0.847624	0.695988	1.0323
	rs8112972	0.188951	0.125152	0.125152	-0.0563469	0.434249	1.20798	0.945211	1.5438
	rs9371004	-0.0546911	0.443978	0.443978	-0.924888	0.815506	0.946778	0.396576	2.26032
finngen_R10_C3_THYROID_GLAND_EXALLC.gz	rs1047891	-0.00786066	0.822375	0.822375	-1.61972	1.60399	0.99217	0.197955	4.97286
	rs10900221	0.069246	0.0562238	0.0562238	-0.0409526	0.179445	1.0717	0.959875	1.19655
	rs10935751	-0.0351054	0.35205	0.35205	-0.725123	0.654913	0.965504	0.484265	1.92497
	rs112732186	0.0152466	0.664838	0.664838	-1.28784	1.31833	1.01536	0.275867	3.73717
	rs11543269	-0.0547289	0.281521	0.281521	-0.60651	0.497052	0.946742	0.54525	1.64387
	rs11644920	0.00864264	0.805932	0.805932	-1.57098	1.58827	1.00868	0.207841	4.89527
	rs11691033	-0.0889605	0.0105007	0.0105007	-0.109542	-0.0683791	0.914882	0.896245	0.933906
	rs11887534	0.00244264	0.967086	0.967086	-1.89305	1.89793	1.00245	0.150612	6.67208
	rs1201467	-0.0479563	0.403497	0.403497	-0.83881	0.742898	0.953175	0.432224	2.10202
	rs1293297	-0.109692	0.0674062	0.0674062	-0.241808	0.0224242	0.89611	0.785207	1.02268
	rs17138478	-0.00632589	0.888674	0.888674	-1.74813	1.73548	0.993694	0.1741	5.67162
	rs1993453	0.0526675	0.117021	0.117021	-0.176694	0.282029	1.05408	0.838036	1.32582
	rs212099	0.0156072	0.715641	0.715641	-1.38705	1.41826	1.01573	0.249811	4.12994
	rs2288153	-0.0188918	0.608665	0.608665	-1.21188	1.17409	0.981286	0.297639	3.2352
	rs2290846	-0.0146941	0.707711	0.707711	-1.40181	1.37242	0.985413	0.246152	3.94488
	rs2393776	0.0522664	0.116871	0.116871	-0.176801	0.281334	1.05366	0.837947	1.3249
	rs2393969	-0.0300368	0.359833	0.359833	-0.735309	0.675236	0.97041	0.479357	1.9645
	rs2470048	-0.0674022	0.0429546	0.0429546	-0.151593	0.0167888	0.934819	0.859338	1.01693
	rs2727270	0.016665	0.649838	0.649838	-1.25702	1.29035	1.0168	0.284501	3.63405
	rs2733737	0.0124155	0.723497	0.723497	-1.40564	1.43047	1.01249	0.24521	4.18066
	rs2741044	-0.000343529	0.992083	0.992083	-1.94483	1.94414	0.999657	0.143012	6.98761
	rs28473566	0.0384337	0.375093	0.375093	-0.696749	0.773616	1.03918	0.498203	2.16759
	rs3862794	0.0833517	0.0454988	0.0454988	-0.00582595	0.172529	1.08692	0.994191	1.18831
	rs41276920	-0.0571939	0.367766	0.367766	-0.778015	0.663627	0.944411	0.459317	1.94182
	rs41281265	0.0551942	0.0993002	0.0993002	-0.139434	0.249823	1.05675	0.86985	1.2838
	rs4665972	-0.0202162	0.549313	0.549313	-1.09687	1.05644	0.979987	0.333915	2.87611
	rs4814175	0.0285379	0.406399	0.406399	-0.768004	0.82508	1.02895	0.463938	2.28206
	rs681343	-0.0313107	0.35231	0.35231	-0.721838	0.659217	0.969174	0.485858	1.93328
	rs686030	-0.0567073	0.261461	0.261461	-0.569171	0.455756	0.944871	0.565995	1.57737
	rs708686	0.0361008	0.298294	0.298294	-0.548555	0.620757	1.03676	0.577784	1.86034
	rs714583	-0.0116014	0.747629	0.747629	-1.47695	1.45375	0.988466	0.228332	4.27914
	rs72931779	-0.0184584	0.73273	0.73273	-1.45461	1.41769	0.981711	0.233492	4.12758
	rs7802555	0.0439666	0.356995	0.356995	-0.655744	0.743677	1.04495	0.519056	2.10366
	rs8112972	-0.0597767	0.301612	0.301612	-0.650936	0.531383	0.941975	0.521557	1.70128
	rs9371004	0.0154167	0.648397	0.648397	-1.25544	1.28627	1.01554	0.28495	3.61928
finngen_R10_C3_VULVA_EXALLC.gz	rs1047891	-0.0257273	0.811089	0.811089	-1.61546	1.56401	0.974601	0.198799	4.77793
	rs10900221	-0.0163374	0.884192	0.884192	-1.74935	1.71668	0.983795	0.173886	5.56601
	rs10935751	0.0646051	0.575457	0.575457	-1.06329	1.1925	1.06674	0.345318	3.29531
	rs112732186	0.0933286	0.384167	0.384167	-0.659639	0.846296	1.09782	0.517038	2.331
	rs11543269	0.309295	0.0470912	0.0470912	0.216996	0.401594	1.36246	1.24234	1.4942
	rs11644920	-0.0217225	0.841185	0.841185	-1.67045	1.627	0.978512	0.188163	5.08859
	rs11691033	-0.0820962	0.451218	0.451218	-0.966483	0.802291	0.921183	0.380418	2.23065
	rs11887534	0.216625	0.23273	0.23273	-0.239526	0.672776	1.24188	0.787001	1.95967
	rs1201467	-0.0712157	0.685356	0.685356	-1.41451	1.27208	0.931261	0.243044	3.56827
	rs1293297	0.279522	0.127109	0.127109	0.0303884	0.528656	1.3225	1.03085	1.69665
	rs17138478	-0.22561	0.106719	0.106719	-0.434779	-0.0164408	0.798029	0.647408	0.983694
	rs1993453	-0.00525358	0.95935	0.95935	-1.88558	1.87507	0.99476	0.151741	6.52129
	rs212099	0.195428	0.138659	0.138659	-0.0763436	0.4672	1.21583	0.926498	1.59552
	rs2288153	-0.18662	0.101768	0.101768	-0.386085	0.0128453	0.829759	0.679713	1.01293
	rs2290846	-0.0167751	0.88881	0.88881	-1.75884	1.72529	0.983365	0.172244	5.61416
	rs2393776	0.0574627	0.571334	0.571334	-1.06235	1.17728	1.05915	0.345642	3.24553
	rs2393969	-0.0110844	0.911463	0.911463	-1.79755	1.77538	0.988977	0.165704	5.90254
	rs2470048	-0.0637013	0.531576	0.531576	-1.10559	0.978188	0.938285	0.331015	2.65963
	rs2727270	0.112298	0.320043	0.320043	-0.514986	0.739582	1.11885	0.597509	2.09506
	rs2733737	-0.139729	0.191898	0.191898	-0.515849	0.236391	0.869594	0.596993	1.26667
	rs2741044	-0.09626	0.364162	0.364162	-0.810018	0.617498	0.908228	0.44485	1.85428
	rs28473566	0.117486	0.379701	0.379701	-0.626728	0.8617	1.12467	0.534337	2.36718
	rs3862794	-0.1531	0.228939	0.228939	-0.60182	0.29562	0.858044	0.547813	1.34396
	rs41276920	-0.00824517	0.966205	0.966205	-1.90201	1.88552	0.991789	0.149269	6.58976
	rs41281265	0.0292188	0.776333	0.776333	-1.49239	1.55083	1.02965	0.224834	4.71539
	rs4665972	0.0013924	0.98928	0.98928	-1.9376	1.94038	1.00139	0.14405	6.9614
	rs4814175	0.0223344	0.831605	0.831605	-1.60761	1.65228	1.02259	0.200366	5.21887
	rs681343	0.0451847	0.662021	0.662021	-1.25238	1.34275	1.04622	0.285825	3.82954
	rs686030	0.00803404	0.958414	0.958414	-1.87046	1.88653	1.00807	0.154053	6.59641
	rs708686	0.128455	0.230054	0.230054	-0.322451	0.579361	1.13707	0.724372	1.7849
	rs714583	0.0526265	0.633753	0.633753	-1.18953	1.29478	1.05404	0.304364	3.6502
	rs72931779	-0.0553233	0.739828	0.739828	-1.50539	1.39474	0.946179	0.221932	4.03392
	rs7802555	0.108716	0.454254	0.454254	-0.781622	0.999054	1.11485	0.457663	2.71571
	rs8112972	-0.0276314	0.877623	0.877623	-1.74777	1.69251	0.972747	0.174161	5.4331
	rs9371004	0.00523589	0.959586	0.959586	-1.87555	1.88602	1.00525	0.15327	6.59311
finngen_R10_CD2_HODGKIN_LYMPHOMA_EXALLC.gz	rs1047891	0.0709377	0.176183	0.176183	-0.274381	0.416256	1.07351	0.760042	1.51627
	rs10900221	-0.0679069	0.209349	0.209349	-0.478231	0.342417	0.934347	0.619879	1.40835
	rs10935751	0.0321918	0.567257	0.567257	-1.07963	1.14402	1.03272	0.339721	3.13935
	rs112732186	-0.060482	0.249476	0.249476	-0.549455	0.428491	0.941311	0.577264	1.53494
	rs11543269	0.0402453	0.595853	0.595853	-1.12763	1.20812	1.04107	0.323801	3.34718
	rs11644920	0.0439733	0.402852	0.402852	-0.745617	0.833563	1.04495	0.474442	2.3015
	rs11691033	-0.101824	0.0534048	0.0534048	-0.206497	0.00284941	0.903188	0.813428	1.00285
	rs11887534	0.0703721	0.428383	0.428383	-0.769259	0.910003	1.07291	0.463356	2.48433
	rs1201467	0.175097	0.0407099	0.0407099	0.0953056	0.254888	1.19136	1.09999	1.29032
	rs1293297	-0.019933	0.821263	0.821263	-1.62961	1.58974	0.980264	0.196006	4.90249
	rs17138478	0.108781	0.106367	0.106367	-0.0996983	0.31726	1.11492	0.90511	1.37336
	rs1993453	-0.129103	0.0101688	0.0101688	-0.149034	-0.109172	0.878883	0.86154	0.896576
	rs212099	-0.0480967	0.454979	0.454979	-0.939856	0.843662	0.953042	0.390684	2.32487
	rs2288153	-0.0102967	0.851948	0.851948	-1.68011	1.65952	0.989756	0.186353	5.25679
	rs2290846	0.0915003	0.119398	0.119398	-0.14252	0.32552	1.09582	0.86717	1.38475
	rs2393776	-0.0490077	0.327163	0.327163	-0.690247	0.592232	0.952174	0.501452	1.80802
	rs2393969	0.0482584	0.32434	0.32434	-0.587448	0.683965	1.04944	0.555744	1.98172
	rs2470048	-0.038455	0.439369	0.439369	-0.899618	0.822708	0.962275	0.406725	2.27666
	rs2727270	-0.00599019	0.913431	0.913431	-1.79631	1.78433	0.994028	0.165909	5.95562
	rs2733737	-0.0672781	0.198456	0.198456	-0.456252	0.321696	0.934935	0.633654	1.37946
	rs2741044	0.107785	0.0372349	0.0372349	0.0348046	0.180765	1.11381	1.03542	1.19813
	rs28473566	0.0106854	0.869061	0.869061	-1.69267	1.71404	1.01074	0.184027	5.55137
	rs3862794	-0.0112726	0.854301	0.854301	-1.6857	1.66316	0.988791	0.185314	5.27594
	rs41276920	-0.0232461	0.806966	0.806966	-1.6049	1.55841	0.977022	0.20091	4.75125
	rs41281265	-0.0264915	0.596196	0.596196	-1.19504	1.14205	0.973856	0.302693	3.13319
	rs4665972	-0.0138431	0.784087	0.784087	-1.55065	1.52297	0.986252	0.212109	4.58581
	rs4814175	0.00598607	0.907293	0.907293	-1.77231	1.78428	1.006	0.16994	5.95529
	rs681343	-0.0576521	0.252151	0.252151	-0.551868	0.436564	0.943978	0.575873	1.54738
	rs686030	-0.0394724	0.601168	0.601168	-1.21776	1.13882	0.961296	0.295892	3.12307
	rs708686	-0.0916778	0.0775497	0.0775497	-0.243675	0.0603196	0.912399	0.783742	1.06218
	rs714583	0.0463633	0.388733	0.388733	-0.715553	0.80828	1.04745	0.488921	2.24404
	rs72931779	0.0924106	0.250889	0.250889	-0.399332	0.584153	1.09682	0.670768	1.79347
	rs7802555	0.0389099	0.583995	0.583995	-1.10572	1.18354	1.03968	0.330972	3.26592
	rs8112972	0.047604	0.584156	0.584156	-1.09734	1.19255	1.04876	0.333757	3.29547
	rs9371004	-0.0157601	0.756004	0.756004	-1.49753	1.46601	0.984363	0.223682	4.33191
finngen_R10_CD2_MULTIPLE_MYELOMA_PLASMA_CELL_EXALLC.gz	rs1047891	-0.0637167	0.129359	0.129359	-0.31726	0.189827	0.938271	0.728141	1.20904
	rs10900221	0.00252377	0.953502	0.953502	-1.86634	1.87139	1.00253	0.154689	6.49731
	rs10935751	0.00265151	0.953015	0.953015	-1.86526	1.87056	1.00266	0.154856	6.49194
	rs112732186	-0.0365238	0.384633	0.384633	-0.790404	0.717357	0.964135	0.453661	2.04901
	rs11543269	0.0558568	0.356342	0.356342	-0.642574	0.754287	1.05745	0.525937	2.1261
	rs11644920	-0.0258897	0.53623	0.53623	-1.0769	1.02512	0.974443	0.34065	2.78743
	rs11691033	0.0347607	0.410403	0.410403	-0.769629	0.839151	1.03537	0.463185	2.3144
	rs11887534	0.0585887	0.409726	0.409726	-0.744474	0.861652	1.06034	0.474984	2.36707
	rs1201467	-0.0958734	0.160863	0.160863	-0.411165	0.219418	0.908579	0.662878	1.24535
	rs1293297	0.013767	0.845708	0.845708	-1.64382	1.67135	1.01386	0.19324	5.31937
	rs17138478	0.00175744	0.974061	0.974061	-1.9074	1.91092	1.00176	0.148466	6.75928
	rs1993453	0.0158087	0.694501	0.694501	-1.34541	1.37703	1.01593	0.260432	3.96312
	rs212099	-0.0886679	0.0840679	0.0840679	-0.253441	0.0761052	0.915149	0.776126	1.07908
	rs2288153	0.0346958	0.433116	0.433116	-0.814212	0.883603	1.0353	0.442988	2.4196
	rs2290846	0.0307043	0.51254	0.51254	-0.973874	1.03528	1.03118	0.377617	2.8159
	rs2393776	0.00852146	0.830654	0.830654	-1.61956	1.6366	1.00856	0.197986	5.13769
	rs2393969	0.0168123	0.667174	0.667174	-1.29085	1.32447	1.01695	0.275037	3.7602
	rs2470048	0.0834084	0.0358831	0.0358831	0.0130775	0.153739	1.08699	1.01316	1.16619
	rs2727270	-0.0389321	0.375865	0.375865	-0.775628	0.697763	0.961816	0.460415	2.00925
	rs2733737	0.0362339	0.386054	0.386054	-0.720432	0.7929	1.0369	0.486542	2.20979
	rs2741044	-0.00673456	0.870526	0.870526	-1.71297	1.6995	0.993288	0.18033	5.47119
	rs28473566	0.0362178	0.484507	0.484507	-0.913416	0.985852	1.03688	0.401152	2.68009
	rs3862794	-0.0885612	0.0729625	0.0729625	-0.231568	0.0544453	0.915247	0.793289	1.05595
	rs41276920	-0.0658466	0.388131	0.388131	-0.826583	0.69489	0.936274	0.437542	2.00349
	rs41281265	-0.0555565	0.164141	0.164141	-0.377273	0.26616	0.945959	0.685729	1.30494
	rs4665972	0.0106378	0.79206	0.79206	-1.5418	1.56308	1.01069	0.213996	4.77348
	rs4814175	-0.0198782	0.627519	0.627519	-1.24982	1.21006	0.980318	0.286558	3.35368
	rs681343	0.0138406	0.730826	0.730826	-1.41858	1.44626	1.01394	0.242058	4.2472
	rs686030	-0.0179784	0.764716	0.764716	-1.51682	1.48086	0.982182	0.219408	4.39675
	rs708686	-0.00546112	0.895678	0.895678	-1.76099	1.75007	0.994554	0.171875	5.75499
	rs714583	0.0241184	0.5742	0.5742	-1.10131	1.14955	1.02441	0.332434	3.15677
	rs72931779	0.0546664	0.395921	0.395921	-0.721339	0.830672	1.05619	0.486101	2.29486
	rs7802555	0.102438	0.0719002	0.0719002	-0.0384864	0.243362	1.10787	0.962245	1.27553
	rs8112972	-0.0117873	0.864498	0.864498	-1.7062	1.68263	0.988282	0.181554	5.37968
	rs9371004	0.0531306	0.18837	0.18837	-0.316075	0.422336	1.05457	0.729005	1.52552
finngen_R8_C3_CLL_EXALLC.gz	rs1047891	0.105498	0.123656	0.123656	-0.136868	0.347864	1.11126	0.872086	1.41604
	rs10900221	0.00511138	0.942415	0.942415	-1.84202	1.85224	1.00512	0.158497	6.37411
	rs10935751	-0.0777953	0.287908	0.287908	-0.642095	0.486504	0.925154	0.526189	1.62662
	rs112732186	-0.0546042	0.422932	0.422932	-0.883551	0.774343	0.94686	0.413313	2.16917
	rs11543269	-0.00205619	0.983275	0.983275	-1.92928	1.92516	0.997946	0.145253	6.85626
	rs11644920	0.106331	0.11957	0.11957	-0.128026	0.340688	1.11219	0.87983	1.40591
	rs11691033	0.0355702	0.60278	0.60278	-1.14588	1.21702	1.03621	0.317944	3.37711
	rs11887534	-0.149933	0.197806	0.197806	-0.537633	0.237767	0.860766	0.584129	1.26841
	rs1201467	0.0647139	0.568418	0.568418	-1.04939	1.17881	1.06685	0.350153	3.25051
	rs1293297	-0.0660552	0.566509	0.566509	-1.17641	1.0443	0.936079	0.308383	2.84142
	rs17138478	-0.0566451	0.520336	0.520336	-1.0765	0.963213	0.944929	0.340785	2.6201
	rs1993453	0.108027	0.100093	0.100093	-0.0881553	0.304209	1.11408	0.915619	1.35555
	rs212099	-0.153884	0.0700987	0.0700987	-0.291277	-0.0164905	0.857371	0.747308	0.983645
	rs2288153	0.0289757	0.687279	0.687279	-1.31809	1.37604	1.0294	0.267646	3.9592
	rs2290846	0.0620109	0.416981	0.416981	-0.755272	0.879294	1.06397	0.469883	2.4092
	rs2393776	0.0331964	0.610114	0.610114	-1.16263	1.22902	1.03375	0.312664	3.41788
	rs2393969	-0.0573727	0.3686	0.3686	-0.779829	0.665083	0.944242	0.458485	1.94465
	rs2470048	-0.0786906	0.22475	0.22475	-0.519201	0.361819	0.924326	0.594996	1.43594
	rs2727270	-0.0717382	0.31539	0.31539	-0.689903	0.546426	0.930775	0.501625	1.72707
	rs2733737	0.0131397	0.847091	0.847091	-1.64716	1.67344	1.01323	0.192596	5.33046
	rs2741044	0.00261547	0.969087	0.969087	-1.8968	1.90203	1.00262	0.150049	6.69945
	rs28473566	-0.145959	0.0837471	0.0837471	-0.310103	0.0181853	0.864193	0.733371	1.01835
	rs3862794	-0.0381201	0.634829	0.634829	-1.28238	1.20614	0.962597	0.277375	3.34058
	rs41276920	0.0972476	0.433939	0.433939	-0.753273	0.947768	1.10213	0.470823	2.57994
	rs41281265	0.121703	0.0622988	0.0622988	-0.000402648	0.243809	1.12942	0.999597	1.2761
	rs4665972	-0.00725499	0.912018	0.912018	-1.79481	1.7803	0.992771	0.166159	5.93164
	rs4814175	0.0520074	0.436156	0.436156	-0.802858	0.906873	1.05338	0.448046	2.47657
	rs681343	-0.0701199	0.281961	0.281961	-0.622763	0.482524	0.932282	0.53646	1.62016
	rs686030	0.0134624	0.889696	0.889696	-1.73034	1.75727	1.01355	0.177224	5.79657
	rs708686	0.0529193	0.435254	0.435254	-0.800179	0.906017	1.05434	0.449249	2.47445
	rs714583	-0.0837301	0.232045	0.232045	-0.538538	0.371078	0.919679	0.583601	1.4493
	rs72931779	-0.0338559	0.747718	0.747718	-1.49938	1.43167	0.966711	0.223268	4.18569
	rs7802555	-0.106974	0.250807	0.250807	-0.598556	0.384608	0.898549	0.549605	1.46904
	rs8112972	0.275012	0.0145281	0.0145281	0.246537	0.303487	1.31655	1.27959	1.35457
	rs9371004	0.0759455	0.249358	0.249358	-0.412796	0.564687	1.0789	0.661797	1.7589
finngen_R8_C3_CML_EXALLC.gz	rs1047891	0.129931	0.40762	0.40762	-0.669004	0.928866	1.13875	0.512218	2.53164
	rs10900221	0.0659048	0.683463	0.683463	-1.27368	1.40549	1.06813	0.279799	4.07753
	rs10935751	-0.389374	0.0216157	0.0216157	-0.431741	-0.347007	0.677481	0.649378	0.7068
	rs112732186	-0.180542	0.252738	0.252738	-0.675908	0.314824	0.834818	0.508694	1.37002
	rs11543269	-0.164232	0.471651	0.471651	-1.08867	0.760204	0.848545	0.336665	2.13871
	rs11644920	0.00151822	0.992253	0.992253	-1.9433	1.94633	1.00152	0.143231	7.00297
	rs11691033	-0.0779129	0.623166	0.623166	-1.29932	1.14349	0.925045	0.272718	3.13771
	rs11887534	0.155499	0.556326	0.556326	-0.9349	1.2459	1.16824	0.392625	3.47605
	rs1201467	0.1933	0.453493	0.453493	-0.695546	1.08215	1.21325	0.498802	2.95101
	rs1293297	0.0329561	0.901925	0.901925	-1.73482	1.80073	1.03351	0.176433	6.05406
	rs17138478	0.26495	0.189052	0.189052	-0.105592	0.635492	1.30337	0.899792	1.88795
	rs1993453	0.290912	0.0526575	0.0526575	0.187703	0.394121	1.33765	1.20648	1.48308
	rs212099	-0.0135509	0.943551	0.943551	-1.86291	1.83581	0.986541	0.15522	6.27021
	rs2288153	0.391908	0.0178958	0.0178958	0.356832	0.426984	1.4798	1.4288	1.53263
	rs2290846	0.18214	0.297506	0.297506	-0.400972	0.765252	1.19978	0.669669	2.14954
	rs2393776	-0.184884	0.213482	0.213482	-0.603309	0.233541	0.831201	0.546999	1.26306
	rs2393969	0.236107	0.10639	0.10639	0.0275826	0.444631	1.26631	1.02797	1.55992
	rs2470048	-0.113697	0.444962	0.444962	-0.985823	0.758429	0.892528	0.373132	2.13492
	rs2727270	0.0236948	0.885966	0.885966	-1.7128	1.76019	1.02398	0.18036	5.81353
	rs2733737	0.030388	0.847198	0.847198	-1.63012	1.6909	1.03085	0.195906	5.42434
	rs2741044	0.150336	0.331658	0.331658	-0.499714	0.800386	1.16222	0.606704	2.2264
	rs28473566	0.0446587	0.818167	0.818167	-1.55895	1.64827	1.04567	0.210357	5.19796
	rs3862794	-0.28375	0.128685	0.128685	-0.535973	-0.0315274	0.752955	0.5851	0.968964
	rs41276920	-0.24647	0.391861	0.391861	-1.01452	0.521578	0.781555	0.362577	1.68468
	rs41281265	0.264421	0.0769184	0.0769184	0.113661	0.415181	1.30268	1.12037	1.51464
	rs4665972	-0.0675968	0.654716	0.654716	-1.35084	1.21565	0.934637	0.259023	3.37247
	rs4814175	-0.0568838	0.712013	0.712013	-1.45243	1.33866	0.944704	0.234001	3.81394
	rs681343	-0.159531	0.288305	0.288305	-0.724609	0.405547	0.852544	0.484514	1.50012
	rs686030	0.0133384	0.952629	0.952629	-1.85381	1.88049	1.01343	0.156639	6.55672
	rs708686	0.0093638	0.951911	0.951911	-1.85638	1.87511	1.00941	0.156237	6.52153
	rs714583	-0.0521821	0.745003	0.745003	-1.51239	1.40802	0.949156	0.220383	4.08787
	rs72931779	-0.015694	0.946808	0.946808	-1.87144	1.84005	0.984429	0.153902	6.29685
	rs7802555	0.123319	0.565777	0.565777	-0.985604	1.23224	1.13125	0.373214	3.42891
	rs8112972	-0.134837	0.593839	0.593839	-1.29876	1.02909	0.873858	0.27287	2.79851
	rs9371004	-0.00678704	0.96413	0.96413	-1.89648	1.88291	0.993236	0.150096	6.57259
finngen_R8_C3_LARYNX_EXALLC.gz	rs1047891	-0.039814	0.615568	0.615568	-1.24633	1.1667	0.960968	0.287559	3.21138
	rs10900221	0.136726	0.0930422	0.0930422	-0.0456367	0.319089	1.14651	0.955389	1.37587
	rs10935751	-0.0512179	0.545857	0.545857	-1.1211	1.01866	0.950072	0.325922	2.76949
	rs112732186	0.166278	0.0348947	0.0348947	0.0978844	0.234672	1.1809	1.10284	1.26449
	rs11543269	-0.122531	0.285171	0.285171	-0.681466	0.436404	0.884678	0.505875	1.54713
	rs11644920	0.078588	0.320671	0.320671	-0.549927	0.707103	1.08176	0.576992	2.02811
	rs11691033	-0.0701658	0.373301	0.373301	-0.801836	0.661504	0.932239	0.448505	1.9377
	rs11887534	-0.0381258	0.780369	0.780369	-1.56765	1.4914	0.962592	0.208535	4.4433
	rs1201467	-0.2231	0.0857314	0.0857314	-0.391134	-0.0550665	0.800035	0.67629	0.946422
	rs1293297	-0.167523	0.206664	0.206664	-0.572584	0.237538	0.845757	0.564066	1.26812
	rs17138478	-0.0540706	0.594088	0.594088	-1.21848	1.11034	0.947365	0.295678	3.0354
	rs1993453	-0.0673756	0.375773	0.375773	-0.803891	0.669139	0.934844	0.447584	1.95256
	rs212099	-0.0159334	0.871552	0.871552	-1.72418	1.69231	0.984193	0.17832	5.43201
	rs2288153	0.0610063	0.464392	0.464392	-0.849202	0.971215	1.06291	0.427756	2.64115
	rs2290846	0.0633438	0.474813	0.474813	-0.86729	0.993977	1.06539	0.420089	2.70196
	rs2393776	-0.0577917	0.444466	0.444466	-0.928945	0.813362	0.943847	0.39497	2.25548
	rs2393969	0.0465595	0.527928	0.527928	-0.988179	1.0813	1.04766	0.372254	2.94851
	rs2470048	0.124341	0.0971136	0.0971136	-0.0660017	0.314684	1.1324	0.936129	1.36983
	rs2727270	0.180689	0.0283387	0.0283387	0.125145	0.236233	1.19804	1.13331	1.26647
	rs2733737	-0.012298	0.87586	0.87586	-1.72898	1.70439	0.987777	0.177465	5.49802
	rs2741044	-0.105227	0.179708	0.179708	-0.457455	0.247001	0.90012	0.632893	1.28018
	rs28473566	0.179044	0.0648769	0.0648769	0.0518853	0.306203	1.19607	1.05325	1.35826
	rs3862794	0.138187	0.134877	0.134877	-0.126172	0.402546	1.14819	0.881463	1.49563
	rs41276920	-0.230549	0.112997	0.112997	-0.452023	-0.00907488	0.794098	0.636339	0.990966
	rs41281265	0.0364206	0.628245	0.628245	-1.19494	1.26778	1.03709	0.302722	3.55296
	rs4665972	0.00930524	0.902727	0.902727	-1.76004	1.77865	1.00935	0.172038	5.92186
	rs4814175	-0.0511684	0.508774	0.508774	-1.04837	0.946029	0.950119	0.35051	2.57546
	rs681343	-0.0256831	0.733829	0.733829	-1.46399	1.41262	0.974644	0.231312	4.10671
	rs686030	0.0501138	0.66082	0.66082	-1.24509	1.34532	1.05139	0.287914	3.83942
	rs708686	0.136249	0.0822546	0.0822546	-0.02497	0.297468	1.14597	0.975339	1.34645
	rs714583	0.0340484	0.674994	0.674994	-1.28894	1.35704	1.03463	0.275563	3.88466
	rs72931779	-0.184295	0.131686	0.131686	-0.4424	0.0738096	0.83169	0.642493	1.0766
	rs7802555	-0.00872903	0.935268	0.935268	-1.84185	1.8244	0.991309	0.158523	6.19905
	rs8112972	0.079721	0.546305	0.546305	-0.991037	1.15048	1.08298	0.371192	3.15971
	rs9371004	-0.11075	0.149293	0.149293	-0.403364	0.181864	0.895163	0.668069	1.19945
finngen_R8_HLP_C3_AML.gz	rs1047891	-0.0315844	0.76966	0.76966	-1.54012	1.47695	0.968909	0.214356	4.37956
	rs10900221	-0.230471	0.038586	0.038586	-0.3061	-0.154842	0.794159	0.736313	0.85655
	rs10935751	0.0179388	0.877316	0.877316	-1.7016	1.73748	1.0181	0.182391	5.68299
	rs112732186	0.0872619	0.419776	0.419776	-0.735499	0.910023	1.09118	0.479266	2.48438
	rs11543269	0.168982	0.278746	0.278746	-0.37736	0.715324	1.1841	0.685669	2.04485
	rs11644920	-0.143012	0.186492	0.186492	-0.508536	0.222512	0.866744	0.601375	1.24921
	rs11691033	0.0207648	0.848547	0.848547	-1.64239	1.68392	1.02098	0.193518	5.38661
	rs11887534	0.0854918	0.641099	0.641099	-1.17106	1.34205	1.08925	0.310037	3.82686
	rs1201467	-0.0541782	0.760181	0.760181	-1.54413	1.43578	0.947263	0.213497	4.20291
	rs1293297	-0.122545	0.502799	0.502799	-1.10803	0.862941	0.884666	0.330208	2.37012
	rs17138478	-0.112679	0.417272	0.417272	-0.930532	0.705174	0.893437	0.394344	2.0242
	rs1993453	0.101941	0.324486	0.324486	-0.534052	0.737934	1.10732	0.586225	2.09161
	rs212099	0.136299	0.303312	0.303312	-0.458193	0.730791	1.14602	0.632426	2.07672
	rs2288153	0.205743	0.0709022	0.0709022	0.0667747	0.344711	1.22844	1.06905	1.41158
	rs2290846	0.289646	0.0167873	0.0167873	0.256743	0.322549	1.33595	1.29271	1.38064
	rs2393776	0.0356468	0.728387	0.728387	-1.39199	1.46329	1.03629	0.24858	4.32013
	rs2393969	0.196836	0.0505836	0.0505836	0.0976921	0.29598	1.21754	1.10262	1.34444
	rs2470048	-0.0813473	0.427169	0.427169	-0.918599	0.755904	0.921873	0.399078	2.12954
	rs2727270	0.0413178	0.714635	0.714635	-1.35937	1.442	1.04218	0.256823	4.22916
	rs2733737	-0.131184	0.226161	0.226161	-0.57446	0.312092	0.877056	0.563009	1.36628
	rs2741044	0.0590579	0.580224	0.580224	-1.07818	1.1963	1.06084	0.340214	3.30785
	rs28473566	-0.28201	0.0352225	0.0352225	-0.351046	-0.212974	0.754266	0.703951	0.808177
	rs3862794	0.236255	0.0627899	0.0627899	0.113187	0.359323	1.2665	1.11984	1.43236
	rs41276920	-0.0315209	0.8718	0.8718	-1.74025	1.67721	0.968971	0.175477	5.35059
	rs41281265	-0.0565526	0.582713	0.582713	-1.19867	1.08556	0.945017	0.301595	2.96111
	rs4665972	-0.159945	0.123315	0.123315	-0.401642	0.0817524	0.852191	0.66922	1.08519
	rs4814175	0.0557064	0.597159	0.597159	-1.11473	1.22614	1.05729	0.328005	3.40804
	rs681343	0.00399245	0.969244	0.969244	-1.89573	1.90371	1.004	0.150209	6.71075
	rs686030	0.140608	0.3657	0.3657	-0.576164	0.85738	1.15097	0.56205	2.35698
	rs708686	-0.0948443	0.373297	0.373297	-0.826506	0.636818	0.909515	0.437575	1.89046
	rs714583	0.143762	0.19172	0.19172	-0.232009	0.519533	1.15461	0.792939	1.68124
	rs72931779	0.135099	0.414222	0.414222	-0.676776	0.946974	1.14465	0.508253	2.5779
	rs7802555	-0.1974	0.177557	0.177557	-0.545412	0.150612	0.820862	0.579603	1.16255
	rs8112972	0.0462174	0.796061	0.796061	-1.51406	1.6065	1.0473	0.220014	4.98532
	rs9371004	-0.0573595	0.582245	0.582245	-1.19856	1.08384	0.944255	0.301628	2.95601

## Sheet: S4.4
The single SNP's effect estimated in cholelithiasis&cholecystectomy to the risk of pan-cancers of UK Biobank database.
id.outcome	SNP	b	p	se	lo_ci	up_ci	or	or_lci95	or_uci95
Acute myelocytic leukemia.tsv	rs10900221	1.229	0.617305	0.617305	0.0190816	2.43892	3.41781	1.01926	11.4606
Acute myelocytic leukemia.tsv	rs10935751	-0.0357	0.635624	0.635624	-1.28152	1.21012	0.96493	0.277614	3.35389
Acute myelocytic leukemia.tsv	rs2288153	-0.1801	0.0517607	0.0517607	-0.281551	-0.0786491	0.835187	0.754612	0.924364
Acute myelocytic leukemia.tsv	rs2290846	-0.09462	0.827942	0.827942	-1.71739	1.52815	0.909719	0.179535	4.60963
Acute myelocytic leukemia.tsv	rs2393776	0.01467	0.857294	0.857294	-1.66563	1.69497	1.01478	0.189072	5.44647
Acute myelocytic leukemia.tsv	rs2470048	0.06008	0.838262	0.838262	-1.58291	1.70307	1.06192	0.205376	5.4908
Acute myelocytic leukemia.tsv	rs2727270	-1.312	0.813823	0.813823	-2.90709	0.283093	0.269281	0.0546343	1.32723
Acute myelocytic leukemia.tsv	rs3862794	1.048	0.307468	0.307468	0.445363	1.65064	2.85194	1.56106	5.2103
Acute myelocytic leukemia.tsv	rs708686	-2.047	0.193019	0.193019	-2.42532	-1.66868	0.129122	0.0884501	0.188495
Acute myelocytic leukemia.tsv	rs7802555	-1.73	0.849983	0.849983	-3.39597	-0.0640342	0.177284	0.0335082	0.937973
Bladder.tsv	rs10900221	0.002602	0.945518	0.945518	-1.85061	1.85582	1.00261	0.157141	6.39693
Bladder.tsv	rs10935751	-0.05486	0.556288	0.556288	-1.14519	1.03547	0.946618	0.318165	2.81642
Bladder.tsv	rs11543269	1.18	0.767361	0.767361	-0.324029	2.68403	3.25437	0.72323	14.644
Bladder.tsv	rs2288153	-0.03197	0.389852	0.389852	-0.79608	0.73214	0.968536	0.451094	2.07953
Bladder.tsv	rs2290846	-0.05111	0.803933	0.803933	-1.62682	1.5246	0.950174	0.196554	4.5933
Bladder.tsv	rs2393776	0.0194	0.553988	0.553988	-1.06642	1.10522	1.01959	0.34424	3.01988
Bladder.tsv	rs41281265	0.3881	0.359253	0.359253	-0.316035	1.09224	1.47418	0.729034	2.98093
Bladder.tsv	rs9371004	0.06682	0.335583	0.335583	-0.590923	0.724563	1.0691	0.553816	2.06383
Bone.tsv	rs10900221	0.1985	0.172227	0.172227	-0.139064	0.536064	1.21957	0.870172	1.70927
Bone.tsv	rs10935751	-0.1161	0.744389	0.744389	-1.5751	1.3429	0.890386	0.206986	3.83014
Bone.tsv	rs11543269	2.272	0.794328	0.794328	0.715117	3.82888	9.69878	2.04443	46.0111
Bone.tsv	rs2288153	-0.01815	0.898669	0.898669	-1.77954	1.74324	0.982014	0.168715	5.71585
Bone.tsv	rs2290846	-0.1748	0.822811	0.822811	-1.78751	1.43791	0.839625	0.167377	4.21188
Bone.tsv	rs2393776	-0.1432	0.252581	0.252581	-0.638258	0.351858	0.866581	0.528212	1.42171
Bone.tsv	rs708686	-8.844	0.0314051	0.0314051	-8.90555	-8.78245	0.000144245	0.000135634	0.000153402
Bone.tsv	rs9371004	0.1938	0.466122	0.466122	-0.7198	1.1074	1.21385	0.48685	3.02648
Brain.tsv	rs10900221	-0.07262	0.327869	0.327869	-0.715243	0.570003	0.929954	0.489073	1.76827
Brain.tsv	rs10935751	0.2648	0.146994	0.146994	-0.0233085	0.552908	1.30317	0.976961	1.7383
Brain.tsv	rs11543269	1.33	0.8425	0.8425	-0.3213	2.9813	3.78104	0.725205	19.7134
Brain.tsv	rs2288153	0.05196	0.474242	0.474242	-0.877554	0.981474	1.05333	0.415799	2.66839
Brain.tsv	rs2290846	0.1431	0.721772	0.721772	-1.27157	1.55777	1.15385	0.28039	4.74824
Brain.tsv	rs2393776	0.05518	0.388419	0.388419	-0.70612	0.81648	1.05673	0.493555	2.26252
Brain.tsv	rs41281265	-0.3332	0.688177	0.688177	-1.68203	1.01563	0.716627	0.185997	2.76109
Brain.tsv	rs9371004	0.06506	0.631248	0.631248	-1.17219	1.30231	1.06722	0.309689	3.67777
Breast.tsv	rs10935751	-0.007399	0.594292	0.594292	-1.17221	1.15741	0.992628	0.309681	3.18169
Breast.tsv	rs112732186	0.005804	0.734345	0.734345	-1.43351	1.44512	1.00582	0.23847	4.24236
Breast.tsv	rs11543269	-0.01371	0.477309	0.477309	-0.949236	0.921816	0.986384	0.387036	2.51385
Breast.tsv	rs1993453	-1.046	0.29134	0.29134	-1.61703	-0.474974	0.35134	0.198488	0.621901
Breast.tsv	rs212099	0.01111	0.767008	0.767008	-1.49223	1.51445	1.01117	0.224872	4.5469
Breast.tsv	rs2290846	-0.01081	0.417927	0.417927	-0.829946	0.808326	0.989248	0.436073	2.24415
Breast.tsv	rs2470048	-0.02017	0.500611	0.500611	-1.00137	0.961027	0.980032	0.367377	2.61438
Breast.tsv	rs2727270	-0.003173	0.864729	0.864729	-1.69804	1.6917	0.996832	0.183042	5.42868
Breast.tsv	rs2733737	-0.005082	0.869901	0.869901	-1.71009	1.69992	0.994931	0.18085	5.47353
Breast.tsv	rs28473566	0.03377	0.0609537	0.0609537	-0.0856992	0.153239	1.03435	0.91787	1.1656
Breast.tsv	rs41276920	-0.009091	0.8314	0.8314	-1.63863	1.62045	0.99095	0.194245	5.05538
Breast.tsv	rs41281265	-0.008178	0.58023	0.58023	-1.14543	1.12907	0.991855	0.318088	3.09279
Breast.tsv	rs4665972	-0.009368	0.560144	0.560144	-1.10725	1.08852	0.990676	0.330466	2.96986
Breast.tsv	rs681343	-0.002574	0.927556	0.927556	-1.82058	1.81544	0.997429	0.161931	6.14375
Breast.tsv	rs708686	-0.0174	0.253338	0.253338	-0.513942	0.479142	0.982751	0.598133	1.61469
Breast.tsv	rs9371004	-0.03174	0.565588	0.565588	-1.14029	1.07681	0.968758	0.319726	2.93531
Bronchus and lung.tsv	rs10900221	0.01189	0.735699	0.735699	-1.43008	1.45386	1.01196	0.23929	4.2796
Bronchus and lung.tsv	rs10935751	0.0263	0.762781	0.762781	-1.46875	1.52135	1.02665	0.230213	4.57841
Bronchus and lung.tsv	rs11543269	1.3	0.711214	0.711214	-0.0939785	2.69398	3.6693	0.910302	14.7904
Bronchus and lung.tsv	rs2288153	-0.007823	0.820635	0.820635	-1.61627	1.60062	0.992208	0.198639	4.95611
Bronchus and lung.tsv	rs2290846	-0.2997	0.111301	0.111301	-0.51785	-0.0815496	0.74104	0.5958	0.921687
Bronchus and lung.tsv	rs2393776	-0.04458	0.142233	0.142233	-0.323356	0.234196	0.956399	0.723716	1.26389
Bronchus and lung.tsv	rs41281265	-0.1728	0.65675	0.65675	-1.46003	1.11443	0.841306	0.232229	3.04783
Bronchus and lung.tsv	rs9371004	0.01773	0.782528	0.782528	-1.51603	1.55149	1.01789	0.219583	4.71847
carcinoma_of_gallbladder_and_extrahepatic_biliary_tract.tsv	rs1047891	-0.0561239	0.607073	0.607073	-1.24599	1.13374	0.945422	0.287657	3.10725
carcinoma_of_gallbladder_and_extrahepatic_biliary_tract.tsv	rs10900221	0.0666073	0.575257	0.575257	-1.0609	1.19411	1.06888	0.346145	3.30062
carcinoma_of_gallbladder_and_extrahepatic_biliary_tract.tsv	rs10935751	-0.127098	0.254842	0.254842	-0.626588	0.372392	0.880647	0.534412	1.4512
carcinoma_of_gallbladder_and_extrahepatic_biliary_tract.tsv	rs112732186	-0.0136994	0.897186	0.897186	-1.77218	1.74479	0.986394	0.169961	5.72467
carcinoma_of_gallbladder_and_extrahepatic_biliary_tract.tsv	rs11543269	0.188561	0.221788	0.221788	-0.246143	0.623265	1.20751	0.78181	1.86501
carcinoma_of_gallbladder_and_extrahepatic_biliary_tract.tsv	rs11644920	0.143026	0.19583	0.19583	-0.240801	0.526853	1.15376	0.785998	1.69359
carcinoma_of_gallbladder_and_extrahepatic_biliary_tract.tsv	rs11691033	0.0956763	0.386502	0.386502	-0.661868	0.85322	1.1004	0.515887	2.34719
carcinoma_of_gallbladder_and_extrahepatic_biliary_tract.tsv	rs11887534	0.00667143	0.973874	0.973874	-1.90212	1.91546	1.00669	0.149252	6.79009
carcinoma_of_gallbladder_and_extrahepatic_biliary_tract.tsv	rs1201467	0.0696715	0.675371	0.675371	-1.25406	1.3934	1.07216	0.285345	4.02852
carcinoma_of_gallbladder_and_extrahepatic_biliary_tract.tsv	rs1293297	0.116249	0.460109	0.460109	-0.785565	1.01806	1.12328	0.455862	2.76783
carcinoma_of_gallbladder_and_extrahepatic_biliary_tract.tsv	rs17138478	0.0588437	0.697019	0.697019	-1.30731	1.425	1.06061	0.270546	4.15786
carcinoma_of_gallbladder_and_extrahepatic_biliary_tract.tsv	rs1993453	-0.030455	0.77717	0.77717	-1.55371	1.4928	0.970004	0.211462	4.44953
carcinoma_of_gallbladder_and_extrahepatic_biliary_tract.tsv	rs212099	-0.0678182	0.620906	0.620906	-1.28479	1.14916	0.93443	0.276708	3.15553
carcinoma_of_gallbladder_and_extrahepatic_biliary_tract.tsv	rs2288153	-0.131683	0.262418	0.262418	-0.646022	0.382656	0.876619	0.524126	1.46617
carcinoma_of_gallbladder_and_extrahepatic_biliary_tract.tsv	rs2290846	-0.0258169	0.817671	0.817671	-1.62845	1.57682	0.974514	0.196233	4.83953
carcinoma_of_gallbladder_and_extrahepatic_biliary_tract.tsv	rs2393776	0.0086951	0.933775	0.933775	-1.8215	1.83889	1.00873	0.161782	6.28958
carcinoma_of_gallbladder_and_extrahepatic_biliary_tract.tsv	rs2393969	-0.0474486	0.640932	0.640932	-1.30368	1.20878	0.953659	0.271532	3.34939
carcinoma_of_gallbladder_and_extrahepatic_biliary_tract.tsv	rs2470048	-0.0689874	0.536967	0.536967	-1.12144	0.983468	0.933338	0.325809	2.67371
carcinoma_of_gallbladder_and_extrahepatic_biliary_tract.tsv	rs2727270	0.0747898	0.637617	0.637617	-1.17494	1.32452	1.07766	0.308838	3.76038
carcinoma_of_gallbladder_and_extrahepatic_biliary_tract.tsv	rs2733737	0.0431865	0.681266	0.681266	-1.29209	1.37847	1.04413	0.274695	3.96882
carcinoma_of_gallbladder_and_extrahepatic_biliary_tract.tsv	rs2741044	0.0763606	0.494433	0.494433	-0.892728	1.04545	1.07935	0.409537	2.84468
carcinoma_of_gallbladder_and_extrahepatic_biliary_tract.tsv	rs28473566	-0.228314	0.0968502	0.0968502	-0.41814	-0.0384876	0.795874	0.65827	0.962244
carcinoma_of_gallbladder_and_extrahepatic_biliary_tract.tsv	rs3862794	-0.0411818	0.722861	0.722861	-1.45799	1.37563	0.959655	0.232704	3.95755
carcinoma_of_gallbladder_and_extrahepatic_biliary_tract.tsv	rs41276920	-0.107502	0.547578	0.547578	-1.18075	0.965751	0.898075	0.307047	2.62676
carcinoma_of_gallbladder_and_extrahepatic_biliary_tract.tsv	rs41281265	-0.0103921	0.922591	0.922591	-1.81867	1.79789	0.989662	0.162241	6.03687
carcinoma_of_gallbladder_and_extrahepatic_biliary_tract.tsv	rs4665972	0.0266435	0.799061	0.799061	-1.53952	1.5928	1.027	0.214485	4.91751
carcinoma_of_gallbladder_and_extrahepatic_biliary_tract.tsv	rs4814175	-0.0722249	0.487399	0.487399	-1.02753	0.883077	0.930322	0.357891	2.41833
carcinoma_of_gallbladder_and_extrahepatic_biliary_tract.tsv	rs681343	0.125252	0.215746	0.215746	-0.29761	0.548114	1.13343	0.742591	1.72999
carcinoma_of_gallbladder_and_extrahepatic_biliary_tract.tsv	rs686030	-0.113121	0.43757	0.43757	-0.970758	0.744516	0.893043	0.378796	2.10542
carcinoma_of_gallbladder_and_extrahepatic_biliary_tract.tsv	rs708686	0.0794722	0.493425	0.493425	-0.887641	1.04659	1.08272	0.411626	2.84791
carcinoma_of_gallbladder_and_extrahepatic_biliary_tract.tsv	rs714583	0.0685344	0.585869	0.585869	-1.07977	1.21684	1.07094	0.339674	3.37649
carcinoma_of_gallbladder_and_extrahepatic_biliary_tract.tsv	rs72931779	0.0222046	0.896526	0.896526	-1.73499	1.7794	1.02245	0.176403	5.92627
carcinoma_of_gallbladder_and_extrahepatic_biliary_tract.tsv	rs7802555	-0.151324	0.298914	0.298914	-0.737195	0.434547	0.859569	0.478454	1.54426
carcinoma_of_gallbladder_and_extrahepatic_biliary_tract.tsv	rs8112972	-0.0345097	0.822429	0.822429	-1.64647	1.57745	0.966079	0.192729	4.8426
carcinoma_of_gallbladder_and_extrahepatic_biliary_tract.tsv	rs9371004	-0.0364621	0.722175	0.722175	-1.45193	1.379	0.964195	0.234119	3.97093
Chronic lymphocytic leukemia.tsv	rs10900221	0.006683	0.918354	0.918354	-1.79329	1.80666	1.00671	0.166412	6.09005
Chronic lymphocytic leukemia.tsv	rs10935751	1.157	0.807867	0.807867	-0.42642	2.74042	3.18038	0.652842	15.4935
Chronic lymphocytic leukemia.tsv	rs17138478	-0.07553	0.231206	0.231206	-0.528695	0.377635	0.927252	0.589374	1.45883
Chronic lymphocytic leukemia.tsv	rs1993453	-0.2726	0.548782	0.548782	-1.34821	0.803013	0.761397	0.259704	2.23226
Chronic lymphocytic leukemia.tsv	rs2288153	-0.06112	0.293697	0.293697	-0.636767	0.514527	0.94071	0.529	1.67285
Chronic lymphocytic leukemia.tsv	rs2470048	-1.107	0.368299	0.368299	-1.82887	-0.385135	0.330549	0.160596	0.680359
Chronic lymphocytic leukemia.tsv	rs2741044	0.5176	0.0399025	0.0399025	0.439391	0.595809	1.678	1.55176	1.8145
Chronic lymphocytic leukemia.tsv	rs28473566	-0.06899	0.580764	0.580764	-1.20729	1.06931	0.933336	0.299007	2.91336
Chronic lymphocytic leukemia.tsv	rs3862794	0.03465	0.546261	0.546261	-1.03602	1.10532	1.03526	0.354864	3.02019
Chronic lymphocytic leukemia.tsv	rs4665972	1.04	0.854594	0.854594	-0.635005	2.715	2.82922	0.529933	15.1047
Chronic lymphocytic leukemia.tsv	rs708686	-0.5555	0.5665	0.5665	-1.66584	0.55484	0.573785	0.189032	1.74166
Chronic myeloid leukemia.tsv	rs10900221	1.193	0.75753	0.75753	-0.291759	2.67776	3.29696	0.746948	14.5524
Chronic myeloid leukemia.tsv	rs10935751	-0.09901	0.394094	0.394094	-0.871435	0.673415	0.905734	0.418351	1.96092
Chronic myeloid leukemia.tsv	rs2288153	-0.001651	0.990773	0.990773	-1.94357	1.94026	0.99835	0.143193	6.96058
Chronic myeloid leukemia.tsv	rs2290846	-0.1542	0.81758	0.81758	-1.75666	1.44826	0.857101	0.172621	4.25569
Chronic myeloid leukemia.tsv	rs2393776	-0.1306	0.299364	0.299364	-0.717354	0.456154	0.877569	0.488042	1.57799
Chronic myeloid leukemia.tsv	rs2470048	0.2148	0.636796	0.636796	-1.03332	1.46292	1.23961	0.355824	4.31855
Chronic myeloid leukemia.tsv	rs2727270	-1.452	0.867401	0.867401	-3.15211	0.248106	0.234102	0.042762	1.2816
Chronic myeloid leukemia.tsv	rs3862794	-1.478	0.351965	0.351965	-2.16785	-0.788148	0.228093	0.114423	0.454686
Chronic myeloid leukemia.tsv	rs708686	1.227	0.602698	0.602698	0.0457112	2.40829	3.41098	1.04677	11.1149
Chronic myeloid leukemia.tsv	rs7802555	-1.251	0.933147	0.933147	-3.07997	0.577968	0.286218	0.0459607	1.78241
Esophagus.tsv	rs10900221	0.005736	0.925827	0.925827	-1.80889	1.82036	1.00575	0.163837	6.17407
Esophagus.tsv	rs10935751	-0.1073	0.47852	0.47852	-1.0452	0.830599	0.898256	0.351622	2.29469
Esophagus.tsv	rs11543269	0.8503	0.90469	0.90469	-0.922893	2.62349	2.34035	0.397368	13.7838
Esophagus.tsv	rs2288153	-0.02111	0.725772	0.725772	-1.44362	1.4014	0.979111	0.236071	4.06089
Esophagus.tsv	rs2290846	0.01378	0.966986	0.966986	-1.88151	1.90907	1.01388	0.15236	6.74682
Esophagus.tsv	rs2393776	-0.0249	0.638705	0.638705	-1.27676	1.22696	0.975407	0.278939	3.41085
Esophagus.tsv	rs41281265	-0.0493	0.941868	0.941868	-1.89536	1.79676	0.951896	0.150264	6.03008
Esophagus.tsv	rs9371004	-0.2315	0.0391742	0.0391742	-0.308281	-0.154719	0.793343	0.734709	0.856656
Eye and annexa.tsv	rs10900221	0.1798	0.176157	0.176157	-0.165468	0.525068	1.19698	0.847497	1.69057
Eye and annexa.tsv	rs10935751	0.1545	0.63944	0.63944	-1.0988	1.4078	1.16707	0.33327	4.08697
Eye and annexa.tsv	rs11543269	1.337	0.912578	0.912578	-0.451653	3.12565	3.8076	0.636575	22.7748
Eye and annexa.tsv	rs2288153	-0.2187	0.0937562	0.0937562	-0.402462	-0.0349378	0.803563	0.668672	0.965665
Eye and annexa.tsv	rs2290846	0.01071	0.988105	0.988105	-1.92598	1.9474	1.01077	0.145734	7.0104
Eye and annexa.tsv	rs2393776	0.1454	0.203939	0.203939	-0.25432	0.54512	1.1565	0.775443	1.72482
Eye and annexa.tsv	rs41281265	1.086	0.453837	0.453837	0.196479	1.97552	2.9624	1.21711	7.21037
Eye and annexa.tsv	rs9371004	0.2433	0.317834	0.317834	-0.379654	0.866254	1.27545	0.684098	2.37799
GCST012877.tsv	rs10900221	-0.068639	0.74886	0.74886	-1.5364	1.39913	0.933664	0.215153	4.05166
GCST012877.tsv	rs10935751	-0.67716	0.016839	0.016839	-0.710164	-0.644156	0.508058	0.491563	0.525106
GCST012877.tsv	rs1993453	0.029559	0.35645	0.35645	-0.669083	0.728201	1.03	0.512178	2.07135
GCST012877.tsv	rs2290846	0.16322	0.38799	0.38799	-0.59724	0.92368	1.1773	0.550328	2.51854
GCST012877.tsv	rs2393969	0.3462	0.13836	0.13836	0.0750144	0.617386	1.41369	1.0779	1.85407
GCST012877.tsv	rs2470048	0.26694	0.42161	0.42161	-0.559416	1.0933	1.30596	0.571543	2.98409
GCST012877.tsv	rs2733737	0.10878	0.14487	0.14487	-0.175165	0.392725	1.11492	0.839318	1.48101
GCST012877.tsv	rs28473566	-0.023095	0.23951	0.23951	-0.492535	0.446345	0.97717	0.611076	1.56259
GCST012877.tsv	rs41276920	-0.019432	0.35988	0.35988	-0.724797	0.685933	0.980756	0.484423	1.98562
GCST012877.tsv	rs41281265	0.045302	0.78674	0.78674	-1.49671	1.58731	1.04634	0.223866	4.89059
GCST012877.tsv	rs4665972	0.99021	0.15349	0.15349	0.68937	1.29105	2.6918	1.99246	3.6366
GCST012877.tsv	rs681343	-0.035401	0.77017	0.77017	-1.54493	1.47413	0.965218	0.213326	4.36724
GCST012877.tsv	rs708686	-0.025887	0.49912	0.49912	-1.00416	0.952388	0.974445	0.366351	2.59189
GCST012877.tsv	rs714583	0.1011	0.73565	0.73565	-1.34077	1.54297	1.10639	0.261643	4.67848
Hodgkin lymphoma.tsv	rs10900221	1.237	0.667268	0.667268	-0.0708444	2.54484	3.44526	0.931607	12.7412
Hodgkin lymphoma.tsv	rs10935751	0.2274	0.399209	0.399209	-0.555049	1.00985	1.25533	0.574044	2.74519
Hodgkin lymphoma.tsv	rs17138478	-1.567	0.72527	0.72527	-2.98853	-0.14547	0.20867	0.0503614	0.864616
Hodgkin lymphoma.tsv	rs2288153	-0.2544	0.0181552	0.0181552	-0.289984	-0.218816	0.775382	0.748275	0.80347
Hodgkin lymphoma.tsv	rs2290846	0.6935	0.245358	0.245358	0.212599	1.1744	2.00071	1.23689	3.23621
Hodgkin lymphoma.tsv	rs2393776	1.231	0.858954	0.858954	-0.45255	2.91455	3.42465	0.636004	18.4405
Hodgkin lymphoma.tsv	rs2727270	0.1655	0.453628	0.453628	-0.723611	1.05461	1.17998	0.484998	2.87086
Hodgkin lymphoma.tsv	rs3862794	-0.02939	0.725772	0.725772	-1.4519	1.39312	0.971038	0.234124	4.02741
Hodgkin lymphoma.tsv	rs41276920	-0.04272	0.792319	0.792319	-1.59566	1.51022	0.95818	0.202774	4.52775
Hodgkin lymphoma.tsv	rs41281265	-1.156	0.649531	0.649531	-2.42908	0.117081	0.314743	0.0881178	1.12421
Hodgkin lymphoma.tsv	rs9371004	-0.1536	0.445041	0.445041	-1.02588	0.71868	0.857615	0.358481	2.05172
Intrahepatic_bile_duct_carcinoma.tsv	rs1047891	-0.103622	0.487436	0.487436	-1.059	0.851753	0.901566	0.346804	2.34375
Intrahepatic_bile_duct_carcinoma.tsv	rs10900221	-0.216883	0.182872	0.182872	-0.575312	0.141546	0.805024	0.562529	1.15205
Intrahepatic_bile_duct_carcinoma.tsv	rs10935751	0.191262	0.210306	0.210306	-0.220938	0.603462	1.21078	0.801767	1.82844
Intrahepatic_bile_duct_carcinoma.tsv	rs112732186	-0.0774319	0.594823	0.594823	-1.24328	1.08842	0.92549	0.288435	2.96958
Intrahepatic_bile_duct_carcinoma.tsv	rs11543269	-0.298166	0.1581	0.1581	-0.608042	0.01171	0.742178	0.544416	1.01178
Intrahepatic_bile_duct_carcinoma.tsv	rs11644920	0.0223796	0.882444	0.882444	-1.70721	1.75197	1.02263	0.181371	5.76595
Intrahepatic_bile_duct_carcinoma.tsv	rs11691033	0.0348142	0.819096	0.819096	-1.57061	1.64024	1.03543	0.207917	5.15642
Intrahepatic_bile_duct_carcinoma.tsv	rs11887534	0.21184	0.454375	0.454375	-0.678735	1.10241	1.23595	0.507258	3.01143
Intrahepatic_bile_duct_carcinoma.tsv	rs1201467	-0.0726044	0.749811	0.749811	-1.54223	1.39703	0.929969	0.213903	4.04315
Intrahepatic_bile_duct_carcinoma.tsv	rs1293297	0.0645082	0.76467	0.76467	-1.43424	1.56326	1.06663	0.238295	4.77437
Intrahepatic_bile_duct_carcinoma.tsv	rs17138478	-0.12175	0.556582	0.556582	-1.21265	0.969151	0.88537	0.297408	2.63571
Intrahepatic_bile_duct_carcinoma.tsv	rs1993453	0.1672	0.256965	0.256965	-0.336451	0.670851	1.18199	0.714301	1.9559
Intrahepatic_bile_duct_carcinoma.tsv	rs212099	0.113996	0.544678	0.544678	-0.953573	1.18156	1.12075	0.385362	3.25947
Intrahepatic_bile_duct_carcinoma.tsv	rs2288153	-0.145206	0.366292	0.366292	-0.863138	0.572726	0.864844	0.421836	1.77309
Intrahepatic_bile_duct_carcinoma.tsv	rs2290846	0.0281175	0.854369	0.854369	-1.64645	1.70268	1.02852	0.192734	5.48864
Intrahepatic_bile_duct_carcinoma.tsv	rs2393776	0.104897	0.464365	0.464365	-0.805258	1.01505	1.1106	0.446972	2.75951
Intrahepatic_bile_duct_carcinoma.tsv	rs2393969	0.00652263	0.962643	0.962643	-1.88026	1.8933	1.00654	0.152551	6.64127
Intrahepatic_bile_duct_carcinoma.tsv	rs2470048	0.295439	0.0535168	0.0535168	0.190546	0.400332	1.34372	1.20991	1.49232
Intrahepatic_bile_duct_carcinoma.tsv	rs2727270	0.278867	0.199249	0.199249	-0.111661	0.669395	1.32163	0.894347	1.95306
Intrahepatic_bile_duct_carcinoma.tsv	rs2733737	-0.069086	0.631271	0.631271	-1.30638	1.16821	0.933246	0.270799	3.21621
Intrahepatic_bile_duct_carcinoma.tsv	rs2741044	0.123234	0.420716	0.420716	-0.701369	0.947837	1.13115	0.495906	2.58012
Intrahepatic_bile_duct_carcinoma.tsv	rs28473566	-0.202911	0.287062	0.287062	-0.765553	0.359731	0.816351	0.465077	1.43294
Intrahepatic_bile_duct_carcinoma.tsv	rs3862794	-0.284923	0.0731306	0.0731306	-0.428259	-0.141587	0.752072	0.651643	0.86798
Intrahepatic_bile_duct_carcinoma.tsv	rs41276920	-0.26387	0.279344	0.279344	-0.811384	0.283644	0.768073	0.444243	1.32796
Intrahepatic_bile_duct_carcinoma.tsv	rs41281265	0.0187509	0.898285	0.898285	-1.74189	1.77939	1.01893	0.175189	5.92624
Intrahepatic_bile_duct_carcinoma.tsv	rs4665972	0.114956	0.422286	0.422286	-0.712725	0.942637	1.12182	0.490307	2.56674
Intrahepatic_bile_duct_carcinoma.tsv	rs4814175	0.119518	0.401057	0.401057	-0.666554	0.90559	1.12695	0.513475	2.47339
Intrahepatic_bile_duct_carcinoma.tsv	rs681343	-0.0305732	0.825128	0.825128	-1.64782	1.58668	0.969889	0.192468	4.88748
Intrahepatic_bile_duct_carcinoma.tsv	rs686030	0.366717	0.0666373	0.0666373	0.236108	0.497326	1.44299	1.26631	1.64432
Intrahepatic_bile_duct_carcinoma.tsv	rs708686	-0.0406469	0.798474	0.798474	-1.60566	1.52436	0.960168	0.200758	4.59221
Intrahepatic_bile_duct_carcinoma.tsv	rs714583	-0.0892844	0.603731	0.603731	-1.2726	1.09403	0.914585	0.280103	2.98628
Intrahepatic_bile_duct_carcinoma.tsv	rs72931779	0.038589	0.869176	0.869176	-1.665	1.74217	1.03934	0.189191	5.70974
Intrahepatic_bile_duct_carcinoma.tsv	rs7802555	-0.0224643	0.910064	0.910064	-1.80619	1.76126	0.977786	0.164279	5.81977
Intrahepatic_bile_duct_carcinoma.tsv	rs8112972	-0.174114	0.407511	0.407511	-0.972836	0.624608	0.840201	0.37801	1.86751
Intrahepatic_bile_duct_carcinoma.tsv	rs9371004	-0.0689313	0.623165	0.623165	-1.29033	1.15247	0.933391	0.275179	3.16601
Kidney.tsv	rs10900221	-0.06231	0.726273	0.726273	-1.48581	1.36119	0.939592	0.22632	3.90081
Kidney.tsv	rs10935751	-1.19	0.526866	0.526866	-2.22266	-0.157343	0.304221	0.108321	0.854411
Kidney.tsv	rs11543269	-0.05252	0.960661	0.960661	-1.93541	1.83037	0.948835	0.144364	6.23622
Kidney.tsv	rs1293297	-1.753	0.742335	0.742335	-3.20798	-0.298023	0.173253	0.0404383	0.742284
Kidney.tsv	rs1993453	-3.683	0.0290402	0.0290402	-3.73992	-3.62608	0.0251474	0.023756	0.0266203
Kidney.tsv	rs2288153	-1.378	0.731476	0.731476	-2.81169	0.0556927	0.252082	0.0601032	1.05727
Kidney.tsv	rs2470048	13.76	0.0192752	0.0192752	13.7222	13.7978	946002	910929	982425
Kidney.tsv	rs3862794	0.05403	0.669576	0.669576	-1.25834	1.3664	1.05552	0.284125	3.92121
Kidney.tsv	rs41281265	0.02083	0.614469	0.614469	-1.18353	1.22519	1.02105	0.306196	3.40481
Kidney.tsv	rs4665972	-0.01676	0.674217	0.674217	-1.33823	1.30471	0.98338	0.262311	3.68661
Kidney.tsv	rs4814175	0.1005	0.496821	0.496821	-0.873269	1.07427	1.10572	0.417584	2.92785
Kidney.tsv	rs681343	1.322	0.640619	0.640619	0.0663862	2.57761	3.75092	1.06864	13.1657
Kidney.tsv	rs708686	-0.009249	0.817354	0.817354	-1.61126	1.59276	0.990794	0.199635	4.91732
Kidney.tsv	rs8112972	-0.01821	0.68691	0.68691	-1.36455	1.32813	0.981955	0.255495	3.77399
Kidney.tsv	rs9371004	0.0009665	0.985061	0.985061	-1.92975	1.93169	1.00097	0.145184	6.90113
Larynx.tsv	rs10900221	-0.09609	0.399853	0.399853	-0.879801	0.687621	0.908382	0.414865	1.98898
Larynx.tsv	rs10935751	0.2318	0.410299	0.410299	-0.572385	1.03599	1.26087	0.564178	2.81788
Larynx.tsv	rs11543269	1.411	0.912557	0.912557	-0.377612	3.19961	4.10005	0.685497	24.523
Larynx.tsv	rs2288153	0.05019	0.65298	0.65298	-1.22965	1.33003	1.05147	0.292395	3.78116
Larynx.tsv	rs2290846	0.2994	0.625173	0.625173	-0.925938	1.52474	1.34905	0.396159	4.59394
Larynx.tsv	rs2393776	-0.0177	0.856821	0.856821	-1.69707	1.66167	0.982456	0.18322	5.26809
Larynx.tsv	rs41281265	-1.023	0.405415	0.405415	-1.81761	-0.228386	0.359515	0.162413	0.795817
Larynx.tsv	rs9371004	0.04344	0.834315	0.834315	-1.59182	1.6787	1.0444	0.203555	5.35857
Liver_cell_carcinoma.tsv	rs1047891	-0.0873514	0.525301	0.525301	-1.11694	0.942239	0.916355	0.327279	2.56572
Liver_cell_carcinoma.tsv	rs10900221	-0.0872511	0.55978	0.55978	-1.18442	1.00992	0.916447	0.305924	2.74538
Liver_cell_carcinoma.tsv	rs10935751	0.0875772	0.533408	0.533408	-0.957902	1.13306	1.09153	0.383697	3.10513
Liver_cell_carcinoma.tsv	rs112732186	-0.110285	0.409051	0.409051	-0.912025	0.691455	0.895579	0.40171	1.99662
Liver_cell_carcinoma.tsv	rs11543269	-0.173622	0.369666	0.369666	-0.898167	0.550923	0.840615	0.407315	1.73485
Liver_cell_carcinoma.tsv	rs11644920	-0.0655204	0.637951	0.637951	-1.3159	1.18486	0.93658	0.268232	3.27024
Liver_cell_carcinoma.tsv	rs11691033	-0.114875	0.408066	0.408066	-0.914684	0.684934	0.891478	0.400643	1.98364
Liver_cell_carcinoma.tsv	rs11887534	0.115345	0.653727	0.653727	-1.16596	1.39665	1.12226	0.311623	4.04164
Liver_cell_carcinoma.tsv	rs1201467	-0.0317946	0.878893	0.878893	-1.75442	1.69084	0.968706	0.173007	5.42401
Liver_cell_carcinoma.tsv	rs1293297	0.0187636	0.924467	0.924467	-1.79319	1.83072	1.01894	0.166428	6.23837
Liver_cell_carcinoma.tsv	rs17138478	0.209021	0.269784	0.269784	-0.319756	0.737798	1.23247	0.726327	2.09132
Liver_cell_carcinoma.tsv	rs1993453	0.0940992	0.486432	0.486432	-0.859308	1.04751	1.09867	0.423455	2.85053
Liver_cell_carcinoma.tsv	rs212099	-0.184966	0.286001	0.286001	-0.745528	0.375596	0.831133	0.474484	1.45586
Liver_cell_carcinoma.tsv	rs2288153	-0.0742866	0.614598	0.614598	-1.2789	1.13033	0.928406	0.278344	3.09666
Liver_cell_carcinoma.tsv	rs2290846	-0.17812	0.205854	0.205854	-0.581594	0.225354	0.836842	0.559007	1.25277
Liver_cell_carcinoma.tsv	rs2393776	-0.0895691	0.496482	0.496482	-1.06267	0.883536	0.914325	0.345531	2.41944
Liver_cell_carcinoma.tsv	rs2393969	-0.0995139	0.437556	0.437556	-0.957124	0.758096	0.905277	0.383996	2.13421
Liver_cell_carcinoma.tsv	rs2470048	-0.0136969	0.922609	0.922609	-1.82201	1.79462	0.986396	0.1617	6.01717
Liver_cell_carcinoma.tsv	rs2727270	-0.145869	0.463964	0.463964	-1.05524	0.7635	0.864271	0.348109	2.14577
Liver_cell_carcinoma.tsv	rs2733737	-0.000943956	0.994309	0.994309	-1.94979	1.9479	0.999056	0.142304	7.01395
Liver_cell_carcinoma.tsv	rs2741044	-0.145578	0.300372	0.300372	-0.734307	0.443151	0.864522	0.479838	1.55761
Liver_cell_carcinoma.tsv	rs28473566	0.396267	0.0219219	0.0219219	0.3533	0.439234	1.48627	1.42376	1.55152
Liver_cell_carcinoma.tsv	rs3862794	-0.0301336	0.836503	0.836503	-1.66968	1.60941	0.970316	0.188307	4.99987
Liver_cell_carcinoma.tsv	rs41276920	0.01046	0.962845	0.962845	-1.87672	1.89764	1.01051	0.153092	6.67011
Liver_cell_carcinoma.tsv	rs41281265	0.111597	0.407188	0.407188	-0.686491	0.909685	1.11806	0.503339	2.48354
Liver_cell_carcinoma.tsv	rs4665972	-0.136985	0.298752	0.298752	-0.722539	0.448569	0.871983	0.485518	1.56607
Liver_cell_carcinoma.tsv	rs4814175	0.00112378	0.993145	0.993145	-1.94544	1.94769	1.00112	0.142924	7.01246
Liver_cell_carcinoma.tsv	rs681343	-0.0249147	0.844858	0.844858	-1.68084	1.63101	0.975393	0.186218	5.10902
Liver_cell_carcinoma.tsv	rs686030	0.0852186	0.641976	0.641976	-1.17305	1.34349	1.08896	0.30942	3.8324
Liver_cell_carcinoma.tsv	rs708686	0.0615279	0.67435	0.67435	-1.2602	1.38325	1.06346	0.283598	3.98786
Liver_cell_carcinoma.tsv	rs714583	-0.124137	0.433086	0.433086	-0.972986	0.724712	0.883259	0.377953	2.06414
Liver_cell_carcinoma.tsv	rs72931779	0.270959	0.207155	0.207155	-0.135065	0.676983	1.31122	0.873659	1.96793
Liver_cell_carcinoma.tsv	rs7802555	0.169443	0.354591	0.354591	-0.525555	0.864441	1.18464	0.591227	2.37368
Liver_cell_carcinoma.tsv	rs8112972	-0.235672	0.223571	0.223571	-0.673871	0.202527	0.79004	0.509732	1.22449
Liver_cell_carcinoma.tsv	rs9371004	0.000687217	0.995756	0.995756	-1.95099	1.95237	1.00069	0.142133	7.04536
Malignant melanoma.tsv	rs10900221	-0.02398	0.524807	0.524807	-1.0526	1.00464	0.976305	0.349028	2.73093
Malignant melanoma.tsv	rs10935751	-0.03552	0.701778	0.701778	-1.41101	1.33997	0.965103	0.243898	3.81891
Malignant melanoma.tsv	rs11543269	1.264	0.715979	0.715979	-0.139318	2.66732	3.53955	0.869951	14.4013
Malignant melanoma.tsv	rs2288153	0.01848	0.616737	0.616737	-1.19032	1.22728	1.01865	0.304123	3.41195
Malignant melanoma.tsv	rs2290846	-0.1771	0.385834	0.385834	-0.933334	0.579134	0.837696	0.393241	1.78449
Malignant melanoma.tsv	rs2393776	-0.001484	0.963629	0.963629	-1.8902	1.88723	0.998517	0.151042	6.60105
Malignant melanoma.tsv	rs41281265	-0.1432	0.736377	0.736377	-1.5865	1.3001	0.866581	0.204641	3.66966
Malignant melanoma.tsv	rs9371004	-0.04841	0.482503	0.482503	-0.994116	0.897296	0.952743	0.37005	2.45296
Malignant nonmelanoma.tsv	rs10900221	-0.01877	0.263694	0.263694	-0.53561	0.49807	0.981405	0.585312	1.64554
Malignant nonmelanoma.tsv	rs10935751	0.008361	0.839537	0.839537	-1.63713	1.65385	1.0084	0.194537	5.22709
Malignant nonmelanoma.tsv	rs11543269	1.337	0.393459	0.393459	0.565819	2.10818	3.8076	1.76089	8.23325
Malignant nonmelanoma.tsv	rs2288153	-0.005609	0.732487	0.732487	-1.44128	1.43007	0.994407	0.236624	4.17897
Malignant nonmelanoma.tsv	rs2290846	0.01669	0.854024	0.854024	-1.6572	1.69058	1.01683	0.190673	5.42261
Malignant nonmelanoma.tsv	rs2393776	0.002945	0.838571	0.838571	-1.64065	1.64654	1.00295	0.193853	5.18902
Malignant nonmelanoma.tsv	rs41281265	0.06032	0.744732	0.744732	-1.39935	1.51999	1.06218	0.246756	4.5722
Malignant nonmelanoma.tsv	rs9371004	-0.05968	0.0516416	0.0516416	-0.160898	0.0415376	0.942066	0.851379	1.04241
Multiple myeloma.tsv	rs10900221	0.04446	0.521675	0.521675	-0.978023	1.06694	1.04546	0.376054	2.90648
Multiple myeloma.tsv	rs10935751	-0.4163	0.0143549	0.0143549	-0.444436	-0.388164	0.659482	0.641186	0.678301
Multiple myeloma.tsv	rs11543269	0.8298	0.892874	0.892874	-0.920232	2.57983	2.29286	0.398426	13.1949
Multiple myeloma.tsv	rs2288153	-0.03138	0.643428	0.643428	-1.2925	1.22974	0.969107	0.274584	3.42034
Multiple myeloma.tsv	rs2290846	0.9026	0.0155239	0.0155239	0.872173	0.933027	2.46601	2.3921	2.54219
Multiple myeloma.tsv	rs2393776	0.03428	0.56637	0.56637	-1.0758	1.14436	1.03487	0.341023	3.14045
Multiple myeloma.tsv	rs41281265	-1.012	0.191426	0.191426	-1.38719	-0.636806	0.363491	0.249775	0.528979
Multiple myeloma.tsv	rs9371004	0.07277	0.564807	0.564807	-1.03425	1.17979	1.07548	0.355492	3.2537
Non-Hodgkin lymphoma.tsv	rs10935751	1.157	0.72527	0.72527	-0.26453	2.57853	3.18038	0.767567	13.1778
Non-Hodgkin lymphoma.tsv	rs2290846	-1.287	0.552841	0.552841	-2.37057	-0.203432	0.276098	0.0934277	0.815925
Non-Hodgkin lymphoma.tsv	rs2470048	0.004657	0.96975	0.96975	-1.89605	1.90537	1.00467	0.15016	6.72188
Non-Hodgkin lymphoma.tsv	rs3862794	-0.01451	0.989437	0.989437	-1.95381	1.92479	0.985595	0.141734	6.85368
Non-Hodgkin lymphoma.tsv	rs41276920	-0.09943	0.547394	0.547394	-1.17232	0.973462	0.905353	0.309647	2.64709
Non-Hodgkin lymphoma.tsv	rs41281265	-0.002146	0.948069	0.948069	-1.86036	1.85607	0.997856	0.155616	6.39854
Non-Hodgkin lymphoma.tsv	rs72931779	-0.01376	0.764364	0.764364	-1.51191	1.48439	0.986334	0.220488	4.41228
Non-Hodgkin lymphoma.tsv	rs9371004	-0.08177	0.0374973	0.0374973	-0.155265	-0.00827529	0.921484	0.856189	0.991759
Oral_cavity_cancer.tsv	rs1047891	0.009	0.8628	0.8628	-1.68209	1.70009	1.00904	0.185985	5.47443
Oral_cavity_cancer.tsv	rs10900221	-0.103	0.0823569	0.0823569	-0.26442	0.0584195	0.902127	0.767651	1.06016
Oral_cavity_cancer.tsv	rs10935751	-0.123	0.0285871	0.0285871	-0.179031	-0.0669693	0.884264	0.83608	0.935224
Oral_cavity_cancer.tsv	rs112732186	0.019	0.731328	0.731328	-1.4144	1.4524	1.01918	0.243071	4.27337
Oral_cavity_cancer.tsv	rs11543269	0.119	0.131647	0.131647	-0.139028	0.377028	1.12637	0.870204	1.45795
Oral_cavity_cancer.tsv	rs11644920	0.042	0.438997	0.438997	-0.818435	0.902435	1.04289	0.441121	2.4656
Oral_cavity_cancer.tsv	rs11691033	0.015	0.786274	0.786274	-1.5261	1.5561	1.01511	0.217382	4.74029
Oral_cavity_cancer.tsv	rs11887534	-0.077	0.486379	0.486379	-1.0303	0.876303	0.92589	0.356899	2.402
Oral_cavity_cancer.tsv	rs1201467	0.068	0.414003	0.414003	-0.743445	0.879445	1.07037	0.475473	2.40956
Oral_cavity_cancer.tsv	rs1293297	-0.13	0.132338	0.132338	-0.389383	0.129383	0.878095	0.677475	1.13813
Oral_cavity_cancer.tsv	rs17138478	0.009	0.906618	0.906618	-1.76797	1.78597	1.00904	0.170679	5.96537
Oral_cavity_cancer.tsv	rs1993453	0.083	0.119642	0.119642	-0.151499	0.317499	1.08654	0.859419	1.37369
Oral_cavity_cancer.tsv	rs212099	0.01	0.881989	0.881989	-1.7187	1.7387	1.01005	0.179299	5.68993
Oral_cavity_cancer.tsv	rs2290846	0.12	0.0452752	0.0452752	0.0312607	0.208739	1.1275	1.03175	1.23212
Oral_cavity_cancer.tsv	rs2393969	-0.153	0.00276401	0.00276401	-0.158417	-0.147583	0.85813	0.853493	0.862791
Oral_cavity_cancer.tsv	rs2733737	-0.037	0.483243	0.483243	-0.984157	0.910157	0.963676	0.373754	2.48471
Oral_cavity_cancer.tsv	rs2741044	-0.09	0.1095	0.1095	-0.30462	0.12462	0.913931	0.737404	1.13272
Oral_cavity_cancer.tsv	rs28473566	-0.076	0.263457	0.263457	-0.592376	0.440376	0.926816	0.553012	1.55329
Oral_cavity_cancer.tsv	rs3862794	-0.048	0.409493	0.409493	-0.850605	0.754605	0.953134	0.427156	2.12677
Oral_cavity_cancer.tsv	rs41276920	-0.004	0.967921	0.967921	-1.90113	1.89313	0.996008	0.1494	6.64009
Oral_cavity_cancer.tsv	rs41281265	0.043	0.421902	0.421902	-0.783929	0.869929	1.04394	0.456609	2.38674
Oral_cavity_cancer.tsv	rs4665972	0.079	0.140575	0.140575	-0.196527	0.354527	1.0822	0.821579	1.42551
Oral_cavity_cancer.tsv	rs4814175	0.106	0.0460129	0.0460129	0.0158146	0.196185	1.11182	1.01594	1.21675
Oral_cavity_cancer.tsv	rs681343	-0.051	0.314054	0.314054	-0.666545	0.564545	0.950279	0.513479	1.75865
Oral_cavity_cancer.tsv	rs686030	-0.015	0.842618	0.842618	-1.66653	1.63653	0.985112	0.188901	5.13732
Oral_cavity_cancer.tsv	rs708686	0.003	0.952089	0.952089	-1.8631	1.8691	1.003	0.155192	6.48243
Oral_cavity_cancer.tsv	rs714583	-0.059	0.343842	0.343842	-0.73293	0.61493	0.942707	0.480499	1.84953
Oral_cavity_cancer.tsv	rs72931779	-0.103	0.232435	0.232435	-0.558572	0.352572	0.902127	0.572025	1.42272
Oral_cavity_cancer.tsv	rs7802555	-0.164	0.027145	0.027145	-0.217204	-0.110796	0.848742	0.804766	0.895122
Oral_cavity_cancer.tsv	rs8112972	0.061	0.4294	0.4294	-0.780624	0.902624	1.0629	0.45812	2.46607
Oral_cavity_cancer.tsv	rs9371004	-0.045	0.400134	0.400134	-0.829262	0.739262	0.955997	0.436371	2.09439
Oropharynx_cancer.tsv	rs1047891	-0.022	0.7103	0.7103	-1.41419	1.37019	0.97824	0.243123	3.93609
Oropharynx_cancer.tsv	rs10900221	-0.011	0.860742	0.860742	-1.69805	1.67605	0.98906	0.183039	5.34443
Oropharynx_cancer.tsv	rs10935751	-0.121	0.0496981	0.0496981	-0.218408	-0.0235917	0.886034	0.803797	0.976684
Oropharynx_cancer.tsv	rs112732186	-0.017	0.772686	0.772686	-1.53146	1.49746	0.983144	0.216219	4.47034
Oropharynx_cancer.tsv	rs11543269	0.033	0.698173	0.698173	-1.33542	1.40142	1.03355	0.263048	4.06096
Oropharynx_cancer.tsv	rs11644920	-0.069	0.242259	0.242259	-0.543828	0.405828	0.933327	0.580522	1.50054
Oropharynx_cancer.tsv	rs11691033	-0.014	0.807469	0.807469	-1.59664	1.56864	0.986098	0.202576	4.80011
Oropharynx_cancer.tsv	rs11887534	0.128	0.246304	0.246304	-0.354755	0.610755	1.13655	0.701345	1.84182
Oropharynx_cancer.tsv	rs1201467	0.058	0.519102	0.519102	-0.959441	1.07544	1.05971	0.383107	2.93128
Oropharynx_cancer.tsv	rs1293297	-0.101	0.268058	0.268058	-0.626393	0.424393	0.903933	0.534516	1.52866
Oropharynx_cancer.tsv	rs17138478	-0.081	0.341563	0.341563	-0.750464	0.588464	0.922194	0.472148	1.80122
Oropharynx_cancer.tsv	rs1993453	0.157	0.00738822	0.00738822	0.142519	0.171481	1.17	1.15318	1.18706
Oropharynx_cancer.tsv	rs212099	0.104	0.146474	0.146474	-0.18309	0.39109	1.1096	0.832693	1.47859
Oropharynx_cancer.tsv	rs2290846	0.139	0.0302552	0.0302552	0.0796998	0.1983	1.14912	1.08296	1.21933
Oropharynx_cancer.tsv	rs2393969	-0.1	0.073156	0.073156	-0.243386	0.0433858	0.904837	0.783969	1.04434
Oropharynx_cancer.tsv	rs2733737	-0.024	0.6748	0.6748	-1.34661	1.29861	0.976286	0.260121	3.66419
Oropharynx_cancer.tsv	rs2741044	-0.05	0.405	0.405	-0.8438	0.7438	0.951229	0.430073	2.10392
Oropharynx_cancer.tsv	rs28473566	-0.146	0.0501707	0.0501707	-0.244335	-0.0476655	0.864158	0.783226	0.953453
Oropharynx_cancer.tsv	rs3862794	-0.056	0.387972	0.387972	-0.816424	0.704424	0.945539	0.442009	2.02268
Oropharynx_cancer.tsv	rs41276920	-0.07	0.527125	0.527125	-1.10317	0.963166	0.932394	0.331819	2.61998
Oropharynx_cancer.tsv	rs41281265	0.002	0.971158	0.971158	-1.90147	1.90547	1.002	0.149349	6.72256
Oropharynx_cancer.tsv	rs4665972	-0.052	0.37265	0.37265	-0.782394	0.678394	0.949329	0.45731	1.97071
Oropharynx_cancer.tsv	rs4814175	0.109	0.0552395	0.0552395	0.000730515	0.217269	1.11516	1.00073	1.24268
Oropharynx_cancer.tsv	rs681343	0.106	0.0552688	0.0552688	-0.00232684	0.214327	1.11182	0.997676	1.23903
Oropharynx_cancer.tsv	rs686030	-0.115	0.159021	0.159021	-0.426682	0.196682	0.891366	0.652671	1.21736
Oropharynx_cancer.tsv	rs708686	-0.033	0.607954	0.607954	-1.22459	1.15859	0.967539	0.293878	3.18544
Oropharynx_cancer.tsv	rs714583	-0.041	0.541371	0.541371	-1.10209	1.02009	0.959829	0.332177	2.77344
Oropharynx_cancer.tsv	rs72931779	0.058	0.517218	0.517218	-0.955748	1.07175	1.05971	0.384524	2.92048
Oropharynx_cancer.tsv	rs7802555	0.086	0.25769	0.25769	-0.419073	0.591073	1.08981	0.657656	1.80592
Oropharynx_cancer.tsv	rs8112972	0.082	0.334	0.334	-0.572639	0.736639	1.08546	0.564035	2.0889
Oropharynx_cancer.tsv	rs9371004	-0.083	0.139869	0.139869	-0.357143	0.191143	0.920351	0.699672	1.21063
Ovary.tsv	rs1047891	-0.3761	0.799945	0.799945	-1.94399	1.19179	0.686534	0.143131	3.29298
Ovary.tsv	rs10935751	0.07196	0.252	0.252	-0.421959	0.565879	1.07461	0.655761	1.761
Ovary.tsv	rs11543269	0.04315	0.373078	0.373078	-0.688083	0.774383	1.04409	0.502538	2.16925
Ovary.tsv	rs11887534	0.2938	0.211203	0.211203	-0.120158	0.707758	1.34152	0.88678	2.02944
Ovary.tsv	rs1993453	0.1121	0.403088	0.403088	-0.677953	0.902153	1.11862	0.507655	2.4649
Ovary.tsv	rs2290846	0.08804	0.168306	0.168306	-0.24184	0.41792	1.09203	0.785182	1.5188
Ovary.tsv	rs2393776	-0.1915	0.175914	0.175914	-0.536291	0.153291	0.82572	0.584914	1.16566
Ovary.tsv	rs2470048	-0.4569	0.330293	0.330293	-1.10428	0.190475	0.633244	0.331451	1.20982
Ovary.tsv	rs2733737	0.7436	0.401236	0.401236	-0.0428228	1.53002	2.10349	0.958081	4.61828
Ovary.tsv	rs2741044	-0.206	0.463767	0.463767	-1.11498	0.702984	0.813833	0.327921	2.01977
Ovary.tsv	rs28473566	1.374	0.136584	0.136584	1.1063	1.6417	3.95112	3.02314	5.16397
Ovary.tsv	rs41281265	1.301	0.651478	0.651478	0.0241024	2.5779	3.67297	1.0244	13.1694
Ovary.tsv	rs708686	-0.4352	0.110433	0.110433	-0.651649	-0.218751	0.647135	0.521186	0.803522
Pancreas.tsv	rs10900221	-0.01422	0.820654	0.820654	-1.6227	1.59426	0.985881	0.197365	4.92469
Pancreas.tsv	rs10935751	-0.05764	0.708435	0.708435	-1.44617	1.33089	0.94399	0.23547	3.78442
Pancreas.tsv	rs11543269	1.324	0.822224	0.822224	-0.287558	2.93556	3.75843	0.750093	18.832
Pancreas.tsv	rs2288153	0.0173	0.777857	0.777857	-1.5073	1.5419	1.01745	0.221507	4.67346
Pancreas.tsv	rs2290846	0.5233	0.122942	0.122942	0.282334	0.764266	1.68759	1.32622	2.14742
Pancreas.tsv	rs2393776	-0.03934	0.466337	0.466337	-0.953361	0.874681	0.961424	0.385443	2.39811
Pancreas.tsv	rs41281265	-0.5475	0.426973	0.426973	-1.38437	0.289366	0.578394	0.250482	1.33558
Pancreas.tsv	rs9371004	-0.01899	0.8683	0.8683	-1.72086	1.68288	0.981189	0.178912	5.38102
Prostate.tsv	rs10900221	1.223	0.351722	0.351722	0.533624	1.91238	3.39736	1.7051	6.76915
Prostate.tsv	rs10935751	-0.01658	0.438329	0.438329	-0.875704	0.842544	0.983557	0.416568	2.32227
Prostate.tsv	rs11543269	-0.2624	0.810121	0.810121	-1.85024	1.32544	0.769203	0.1572	3.76383
Prostate.tsv	rs1993453	0.6422	0.663132	0.663132	-0.657539	1.94194	1.90066	0.518125	6.97226
Prostate.tsv	rs2288153	-2.725	0.000812831	0.000812831	-2.72659	-2.72341	0.0655462	0.0654419	0.0656507
Prostate.tsv	rs2393776	0.09508	0.0125314	0.0125314	0.0705184	0.119642	1.09975	1.07306	1.12709
Prostate.tsv	rs2470048	-0.2027	0.684857	0.684857	-1.54502	1.13962	0.816523	0.213308	3.12558
Prostate.tsv	rs2727270	-0.01837	0.745762	0.745762	-1.48006	1.44332	0.981798	0.227623	4.23474
Prostate.tsv	rs2733737	-0.0888	0.448332	0.448332	-0.967531	0.789931	0.915029	0.38002	2.20324
Prostate.tsv	rs2741044	-1.034	0.393097	0.393097	-1.80447	-0.263529	0.355582	0.164562	0.768335
Prostate.tsv	rs28473566	0.01529	0.635038	0.635038	-1.22939	1.25997	1.01541	0.292472	3.5253
Prostate.tsv	rs41281265	0.1715	0.416486	0.416486	-0.644812	0.987812	1.18708	0.524761	2.68535
Prostate.tsv	rs4665972	0.1362	0.485736	0.485736	-0.815842	1.08824	1.14591	0.442267	2.96905
Prostate.tsv	rs686030	0.02142	0.277907	0.277907	-0.523278	0.566118	1.02165	0.592575	1.76142
Prostate.tsv	rs708686	0.03328	0.124022	0.124022	-0.209804	0.276364	1.03384	0.810743	1.31833
Prostate.tsv	rs9371004	0.7085	0.283074	0.283074	0.153675	1.26333	2.03094	1.16611	3.53716
Small intestine.tsv	rs10900221	-0.07182	0.657658	0.657658	-1.36083	1.21719	0.930698	0.256448	3.37768
Small intestine.tsv	rs10935751	0.3925	0.192309	0.192309	0.015574	0.769426	1.48068	1.0157	2.15853
Small intestine.tsv	rs2288153	-0.08109	0.498425	0.498425	-1.058	0.895823	0.922111	0.347148	2.44935
Small intestine.tsv	rs2290846	-0.898	0.17362	0.17362	-1.2383	-0.557705	0.407384	0.289878	0.572522
Small intestine.tsv	rs2393776	-1.433	0.679829	0.679829	-2.76547	-0.100534	0.238592	0.0629468	0.904354
Small intestine.tsv	rs2727270	-5.661	0.05188	0.05188	-5.76268	-5.55932	0.00347904	0.00314266	0.00385141
Small intestine.tsv	rs3862794	1.067	0.742335	0.742335	-0.387977	2.52198	2.90665	0.678428	12.4532
Small intestine.tsv	rs41276920	-1.181	0.422182	0.422182	-2.00848	-0.353523	0.306972	0.134193	0.70221
Small intestine.tsv	rs41281265	-0.04251	0.824575	0.824575	-1.65868	1.57366	0.958381	0.190391	4.82426
Small intestine.tsv	rs708686	-0.06532	0.506058	0.506058	-1.05719	0.926553	0.936768	0.34743	2.52579
Small intestine.tsv	rs9371004	0.1339	0.549541	0.549541	-0.9432	1.211	1.14328	0.38938	3.35684
Stomach.tsv	rs10935751	0.01202	0.943822	0.943822	-1.83787	1.86191	1.01209	0.159156	6.43602
Stomach.tsv	rs2288153	-0.2095	0.385656	0.385656	-0.965386	0.546386	0.81099	0.380836	1.727
Stomach.tsv	rs2290846	-0.2576	0.490117	0.490117	-1.21823	0.70303	0.772904	0.295753	2.01986
Stomach.tsv	rs2393969	-0.05252	0.351641	0.351641	-0.741737	0.636697	0.948835	0.476286	1.89023
Stomach.tsv	rs2470048	-0.9753	0.378617	0.378617	-1.71739	-0.233211	0.377079	0.179534	0.791987
Stomach.tsv	rs2727270	-5.969	0.0487528	0.0487528	-6.06456	-5.87344	0.0025568	0.00232379	0.00281317
Stomach.tsv	rs3862794	0.008003	0.87961	0.87961	-1.71603	1.73204	1.00804	0.179778	5.65216
Stomach.tsv	rs41281265	-0.07114	0.1739	0.1739	-0.411984	0.269704	0.931331	0.662335	1.30958
Stomach.tsv	rs708686	-0.0146	0.989311	0.989311	-1.95365	1.92445	0.985506	0.141756	6.85138
Stomach.tsv	rs714583	-0.2491	0.631103	0.631103	-1.48606	0.987861	0.779502	0.226262	2.68548
Stomach.tsv	rs7802555	-0.01902	0.739946	0.739946	-1.46931	1.43127	0.98116	0.230083	4.18403
Stomach.tsv	rs9371004	5.695	0.0145546	0.0145546	5.66647	5.72353	297.377	289.013	305.982
Testis.tsv	rs10900221	-0.07586	0.414572	0.414572	-0.888421	0.736701	0.926946	0.411305	2.08903
Testis.tsv	rs10935751	-0.4669	0.0395367	0.0395367	-0.544392	-0.389408	0.626943	0.580195	0.677458
Testis.tsv	rs11543269	1.033	0.917001	0.917001	-0.764323	2.83032	2.80948	0.465649	16.9509
Testis.tsv	rs2288153	-0.04411	0.628782	0.628782	-1.27652	1.1883	0.956849	0.279006	3.28151
Testis.tsv	rs2290846	0.2248	0.657809	0.657809	-1.06451	1.51411	1.25207	0.344898	4.54536
Testis.tsv	rs2393776	-0.04996	0.532231	0.532231	-1.09313	0.993212	0.951267	0.335165	2.69989
Testis.tsv	rs41281265	0.4087	0.696306	0.696306	-0.956059	1.77346	1.50486	0.384405	5.8912
Testis.tsv	rs9371004	0.04295	0.798804	0.798804	-1.52271	1.60861	1.04389	0.218121	4.99584
Thyroid.tsv	rs10900221	-1.175	0.354813	0.354813	-1.87043	-0.479566	0.308819	0.154057	0.619052
Thyroid.tsv	rs10935751	1.26	0.878416	0.878416	-0.461694	2.98169	3.52542	0.630215	19.7212
Thyroid.tsv	rs11543269	0.0229	0.852079	0.852079	-1.64718	1.69298	1.02316	0.192593	5.43563
Thyroid.tsv	rs11644920	0.2816	0.15506	0.15506	-0.0223178	0.585518	1.32525	0.977929	1.79592
Thyroid.tsv	rs1993453	-3.313	0.112409	0.112409	-3.53332	-3.09268	0.0364068	0.0292078	0.0453802
Thyroid.tsv	rs2393969	1.101	0.301093	0.301093	0.510859	1.69114	3.00717	1.66672	5.42567
Thyroid.tsv	rs2727270	-1.611	0.851452	0.851452	-3.27985	0.0578453	0.199688	0.0376341	1.05955
Thyroid.tsv	rs2733737	0.004605	0.975843	0.975843	-1.90805	1.91726	1.00462	0.14837	6.80228
Thyroid.tsv	rs3862794	1.239	0.864052	0.864052	-0.454542	2.93254	3.45216	0.634738	18.7753
Thyroid.tsv	rs41276920	0.664	0.383442	0.383442	-0.0875469	1.41555	1.94255	0.916176	4.11874
Thyroid.tsv	rs41281265	-1.158	0.759102	0.759102	-2.64584	0.329839	0.314114	0.0709458	1.39074
Thyroid.tsv	rs681343	1.5	0.35752	0.35752	0.799261	2.20074	4.48169	2.2239	9.03168
Thyroid.tsv	rs708686	-1.001	0.746105	0.746105	-2.46337	0.461366	0.367512	0.0851479	1.58624
Thyroid.tsv	rs8112972	-0.03768	0.766655	0.766655	-1.54032	1.46496	0.963021	0.214312	4.32739
Uterine cervix.tsv	rs10900221	0.1163	0.310957	0.310957	-0.493175	0.725775	1.12333	0.610684	2.06633
Uterine cervix.tsv	rs10935751	-0.3538	0.212765	0.212765	-0.770819	0.0632192	0.702015	0.462634	1.06526
Uterine cervix.tsv	rs11543269	1.307	0.883385	0.883385	-0.424435	3.03843	3.69507	0.65414	20.8725
Uterine cervix.tsv	rs2288153	0.01418	0.900078	0.900078	-1.74997	1.77833	1.01428	0.173779	5.91998
Uterine cervix.tsv	rs2290846	0.2696	0.663743	0.663743	-1.03134	1.57054	1.30944	0.35653	4.80923
Uterine cervix.tsv	rs2393776	-0.0328	0.74114	0.74114	-1.48543	1.41983	0.967732	0.226404	4.13643
Uterine cervix.tsv	rs41281265	0.6481	0.614186	0.614186	-0.555705	1.8519	1.9119	0.573668	6.37195
Uterine cervix.tsv	rs9371004	0.05841	0.782708	0.782708	-1.4757	1.59252	1.06015	0.228619	4.91611
Uterine corpus.tsv	rs10900221	-0.04804	0.338454	0.338454	-0.71141	0.61533	0.953096	0.490951	1.85027
Uterine corpus.tsv	rs10935751	0.1362	0.267547	0.267547	-0.388192	0.660592	1.14591	0.678282	1.93594
Uterine corpus.tsv	rs11543269	1.227	0.752489	0.752489	-0.247878	2.70188	3.41098	0.780455	14.9077
Uterine corpus.tsv	rs2288153	0.08223	0.0937562	0.0937562	-0.101532	0.265992	1.08571	0.903452	1.30472
Uterine corpus.tsv	rs2290846	-0.3269	0.22558	0.22558	-0.769036	0.115236	0.721156	0.46346	1.12214
Uterine corpus.tsv	rs2393776	-0.03319	0.442894	0.442894	-0.901263	0.834883	0.967355	0.406057	2.30454
Uterine corpus.tsv	rs41281265	0.5694	0.310814	0.310814	-0.0397946	1.17859	1.76721	0.960987	3.2498
Uterine corpus.tsv	rs9371004	0.1937	0.034914	0.034914	0.125268	0.262132	1.21373	1.13345	1.2997
Vulva.tsv	rs10900221	0.1938	0.245414	0.245414	-0.287212	0.674812	1.21385	0.750353	1.96366
Vulva.tsv	rs10935751	0.01371	0.973285	0.973285	-1.89393	1.92135	1.0138	0.150479	6.83016
Vulva.tsv	rs11543269	1.312	0.92457	0.92457	-0.500158	3.12416	3.71359	0.606435	22.7407
Vulva.tsv	rs2288153	0.01556	0.923953	0.923953	-1.79539	1.82651	1.01568	0.166063	6.21216
Vulva.tsv	rs2290846	-0.5891	0.512979	0.512979	-1.59454	0.41634	0.554826	0.203002	1.5164
Vulva.tsv	rs2393776	-0.2195	0.12738	0.12738	-0.469164	0.0301641	0.80292	0.625525	1.03062
Vulva.tsv	rs41281265	-1.008	0.578762	0.578762	-2.14237	0.126373	0.364948	0.117376	1.13471
Vulva.tsv	rs9371004	-0.2223	0.46849	0.46849	-1.14054	0.69594	0.800675	0.319646	2.00559
