# Supplementary material for: Investigating causal links between gallstones, cholecystectomy, and 33 site-specific cancers: a Mendelian randomization post-meta-analysis study
Source: BMC Cancer. 2024 Sep 27;24:1192. doi: 10.1186/s12885-024-12906-2 (PMC11437614; doi:10.1186/s12885-024-12906-2)
Supplement: Supplementary file 5 — Supplementary Material 5 [file 12885_2024_12906_MOESM5_ESM.xlsx]

## Sheet: Content
Table of Contents
S5.1 Meta analysis results of the casual effect of cholecystectomy and pan-cancers.
S5.2 Meta analysis results of the casual effect of cholelithiasis and pan-cancers.
S5.3 Meta analysis results of the casual effect of cholelithiasis&cholecystectomy and pan-cancers.

## Sheet: S5.1
Meta analysis results of the casual effect of cholecystectomy and pan-cancers.
id	Random_p-value	Random_OR	Random_95lci	Random_95uci	Q	df.Q	p-value.Q	I2
biliary&gallbladder:cholecystectomy.clump	0.159265	1.07648	0.97149	1.19282	1.80418	2	0.40572	0
Bladder:cholecystectomy.clump	0.0445611	1.07394	1.00173	1.15136	0.0195029	1	0.888934	0
Bone:cholecystectomy.clump	0.483759	1.07888	0.872344	1.33431	0.694989	1	0.404473	0
Brain:cholecystectomy.clump	0.422543	0.930233	0.779537	1.11006	1.207	1	0.271928	0.171497
Breast:cholecystectomy.clump	0.177146	0.977243	0.945113	1.01047	1.07836	1	0.299064	0.0726698
Bronchus_and_lung:cholecystectomy.clump	0.741302	0.962533	0.767282	1.20747	4.3868	1	0.0362183	0.772043
Uterine_cervix:cholecystectomy.clump	0.560137	1.05204	0.886988	1.2478	0.600596	1	0.438351	0
colorectal:cholecystectomy.clump	0.0589208	1.05539	0.99797	1.11612	0.43393	1	0.510067	0
Uterine_corpus:cholecystectomy.clump	0.918986	0.99597	0.9214	1.07657	0.369686	1	0.543176	0
Eye_and_annexa:cholecystectomy.clump	0.787857	0.970658	0.781379	1.20579	0.0285404	1	0.865845	0
Liver_cell_carcinoma:cholecystectomy.clump	0.0866223	1.12693	0.982958	1.29198	0.430467	1	0.51176	0
Larynx:cholecystectomy.clump	0.844307	1.02472	0.803121	1.30745	2.27284	2	0.320965	0.120045
Kidney:cholecystectomy.clump	0.0744522	1.05819	0.994431	1.12604	0.0382355	1	0.844971	0
Malignant_melanoma:cholecystectomy.clump	0.00503125	1.07379	1.02168	1.12855	0.135401	1	0.712897	0
Larynx:cholecystectomy.clump	0.844307	1.02472	0.803121	1.30745	2.27284	2	0.320965	0.120045
Non-Hodgkin_lymphoma:cholecystectomy.clump	0.99883	0.999911	0.887316	1.12679	1.04114	1	0.307557	0.039514
Esophagus:cholecystectomy.clump	0.670614	0.952608	0.761627	1.19148	1.56145	1	0.211453	0.359569
Oral_cavity_cancer:cholecystectomy.clump	0.504955	0.968617	0.881948	1.0638	0.0240292	1	0.876811	0
Malignant_nonmelanoma:cholecystectomy.clump	0.0466012	1.02974	1.00044	1.0599	0.341853	1	0.558762	0
Ovary:cholecystectomy.clump	0.730551	0.984071	0.898133	1.07823	0.0846286	1	0.77112	0
Pancreas:cholecystectomy.clump	0.906668	1.00533	0.919885	1.09871	0.143424	1	0.7049	0
Prostate:cholecystectomy.clump	0.262199	1.03896	0.971811	1.11076	1.30355	1	0.253565	0.232866
Small_intestine:cholecystectomy.clump	0.678118	0.919446	0.618418	1.36701	3.17375	1	0.0748305	0.684915
Stomach:cholecystectomy.clump	0.595452	1.02318	0.940179	1.11352	0.00351126	1	0.952748	0
Testis:cholecystectomy.clump	0.55097	0.928812	0.728639	1.18398	1.256	1	0.262409	0.203823
Thyroid:cholecystectomy.clump	0.725823	1.01459	0.9357	1.10013	0.038818	1	0.84381	0
Vulva:cholecystectomy.clump	0.610875	1.0601	0.846675	1.32731	0.00161812	1	0.967913	0
Hodgkin_lymphoma:cholecystectomy.clump	0.688172	1.02686	0.90218	1.16877	0.708363	1	0.399988	0
Multiple_myeloma:cholecystectomy.clump	0.811968	1.01087	0.924743	1.10501	0.577457	1	0.447311	0
Chronic_lymphocytic_leukemia:cholecystectomy.clump	0.58209	1.10883	0.767513	1.60193	3.85229	1	0.0496781	0.740414
Chronic_myeloid_leukemia:cholecystectomy.clump	0.802101	0.897593	0.385613	2.08933	1.85656	1	0.173023	0.461369
Oropharynx_cancer:cholecystectomy.clump	0.296299	1.07058	0.941965	1.21676	0.209846	1	0.646888	0
Acute_myelocytic_leukemia:cholecystectomy.clump	0.943088	1.01746	0.632603	1.63645	1.52253	1	0.217237	0.343198

## Sheet: S5.2
Meta analysis results of the casual effect of cholelithiasis and pan-cancers.
id	Random_p-value	Random_OR	Random_95lci	Random_95uci	Q	df.Q	p-value.Q	I2
biliary&gallbladder:cholelithiasis.clump	0.00316103	1.15438	1.04942	1.26985	0.26938	2	0.873987	0
Bladder:cholelithiasis.clump	0.295385	1.04526	0.962087	1.13563	0.641252	1	0.423258	0
Bone:cholelithiasis.clump	0.477234	1.50147	0.489511	4.60541	2.10945	1	0.146392	0.525944
Brain:cholelithiasis.clump	0.371806	0.942356	0.827233	1.0735	0.412306	1	0.520801	0
Breast:cholelithiasis.clump	0.261978	0.942343	0.849463	1.04538	3.43061	1	0.0639984	0.708507
Bronchus_and_lung:cholelithiasis.clump	0.00851302	1.06851	1.01705	1.12259	0.143476	1	0.704849	0
Uterine_cervix:cholelithiasis.clump	0.0743201	1.18902	0.983136	1.43801	0.0449713	1	0.832057	0
colorectal:cholelithiasis.clump	0.291501	1.03642	0.969771	1.10765	0.0866905	1	0.768427	0
Uterine_corpus:cholelithiasis.clump	0.890843	1.00776	0.902373	1.12547	0.178456	1	0.672703	0
Eye_and_annexa:cholelithiasis.clump	0.613558	0.692943	0.166889	2.87718	2.14077	1	0.14343	0.532878
Liver_cell_carcinoma:cholelithiasis.clump	0.401295	1.12931	0.850131	1.50016	2.25276	1	0.133377	0.556099
Larynx:cholelithiasis.clump	0.319263	1.25144	0.804856	1.94582	2.92881	2	0.231215	0.317129
Kidney:cholelithiasis.clump	0.754594	0.956102	0.721547	1.26691	1.53839	1	0.214857	0.349971
Malignant_melanoma:cholelithiasis.clump	0.154382	1.0435	0.984109	1.10648	0.00808639	1	0.928347	0
Larynx:cholelithiasis.clump	0.319263	1.25144	0.804856	1.94582	2.92881	2	0.231215	0.317129
Non-Hodgkin_lymphoma:cholelithiasis.clump	0.614686	0.972358	0.871822	1.08449	0.599843	1	0.438638	0
Esophagus:cholelithiasis.clump	0.75936	1.02868	0.85843	1.2327	0.203945	1	0.651555	0
Oral_cavity_cancer:cholelithiasis.clump	0.275281	0.939662	0.840262	1.05082	0.282902	1	0.594806	0
Malignant_nonmelanoma:cholelithiasis.clump	0.0398978	1.03521	1.0016	1.06994	0.145567	1	0.702808	0
Ovary:cholelithiasis.clump	0.555568	0.953416	0.813568	1.1173	1.18435	1	0.276473	0.155652
Pancreas:cholelithiasis.clump	0.606022	1.02714	0.927771	1.13714	0.802715	1	0.370283	0
Prostate:cholelithiasis.clump	0.861165	1.0037	0.962998	1.04612	0.0923057	1	0.761266	0
Small_intestine:cholelithiasis.clump	0.460699	0.0455851	1.24591e-05	166.786	3.43817	1	0.0637062	0.709148
Stomach:cholelithiasis.clump	0.540156	0.715573	0.245253	2.08782	2.61583	1	0.105802	0.617712
Testis:cholelithiasis.clump	0.898993	0.987529	0.813569	1.19869	0.441261	1	0.506514	0
Thyroid:cholelithiasis.clump	0.12695	0.934084	0.855768	1.01957	0.0232788	1	0.878734	0
Vulva:cholelithiasis.clump	0.594095	1.42024	0.390838	5.16092	1.52091	1	0.217482	0.342498
Hodgkin_lymphoma:cholelithiasis.clump	0.361532	1.07167	0.92361	1.24347	0.0214653	1	0.883518	0
Multiple_myeloma:cholelithiasis.clump	0.485245	1.04239	0.927674	1.17129	0.0152925	1	0.901582	0
Chronic_lymphocytic_leukemia:cholelithiasis.clump	0.818357	0.979078	0.817426	1.1727	0.227179	1	0.633623	0
Chronic_myeloid_leukemia:cholelithiasis.clump	0.770746	1.05759	0.725682	1.54132	0.0103359	1	0.919022	0
Oropharynx_cancer:cholelithiasis.clump	0.813988	1.01904	0.870874	1.19241	0.689642	1	0.406286	0
Acute_myelocytic_leukemia:cholelithiasis.clump	0.534585	0.548336	0.0823132	3.65278	11.6639	1	0.000637255	0.914265

## Sheet: S5.3
Meta analysis results of the casual effect of cholelithiasis&cholecystectomy and pan-cancers.
id	Random_p-value	Random_OR	Random_95lci	Random_95uci	Q	df.Q	p-value.Q	I2
biliary&gallbladder:ukb-b-18700	0.437074	1.44947	0.568379	3.69641	0.0867217	2	0.957566	0
biliary&gallbladder:ukb-b-6235	0.594453	0.784057	0.320183	1.91998	0.103323	2	0.94965	0
Bladder:ukb-b-18700	0.452592	0.754653	0.362021	1.57311	0.714153	1	0.398069	0
Bladder:ukb-b-6235	0.389066	1.35818	0.676716	2.72588	0.843578	1	0.358376	0
Bone:ukb-b-18700	0.117716	0.164447	0.0171333	1.57838	0.290706	1	0.589769	0
Bone:ukb-b-6235	0.111556	5.74886	0.666786	49.5651	0.239261	1	0.624741	0
Brain:ukb-b-18700	0.537891	1.45067	0.444117	4.73852	0.140286	1	0.707997	0
Brain:ukb-b-6235	0.432106	0.636904	0.206662	1.96285	0.108876	1	0.741427	0
Breast:ukb-b-18700	0.376592	0.880381	0.66378	1.16766	0.112088	1	0.737779	0
Breast:ukb-b-6235	0.537281	1.08973	0.829381	1.43182	0.230481	1	0.631167	0
Bronchus_and_lung:ukb-b-18700	0.0823653	0.619931	0.36145	1.06326	0.571629	1	0.449612	0
Bronchus_and_lung:ukb-b-6235	0.0547437	1.6539	0.989821	2.76352	0.265805	1	0.60616	0
Uterine_cervix:ukb-b-18700	0.452853	1.94243	0.343153	10.9952	0.00432065	1	0.947591	0
Uterine_cervix:ukb-b-6235	0.562475	0.614181	0.117997	3.19685	0.00026881	1	0.986919	0
colorectal:ukb-b-18700	0.450513	0.75737	0.36797	1.55885	0.135012	1	0.713291	0
colorectal:ukb-b-6235	0.378606	1.36535	0.682629	2.73088	0.111628	1	0.738299	0
Uterine_corpus:ukb-b-18700	0.816944	0.900049	0.369003	2.19534	0.572406	1	0.449304	0
Uterine_corpus:ukb-b-6235	0.827822	1.09885	0.469921	2.56951	0.75973	1	0.383413	0
Eye_and_annexa:ukb-b-18700	0.643433	1.7694	0.157948	19.8217	0.467443	1	0.494166	0
Eye_and_annexa:ukb-b-6235	0.67378	0.610583	0.0614041	6.07144	0.591903	1	0.441684	0
Liver_cell_carcinoma:ukb-b-18700	0.761785	0.806049	0.199954	3.24931	0.000118206	1	0.991325	0
Liver_cell_carcinoma:ukb-b-6235	0.588631	1.4447	0.380831	5.48056	0.0378693	1	0.845706	0
Larynx:ukb-b-18700	0.921844	1.13505	0.0903664	14.2568	0.169164	2	0.918896	0
Larynx:ukb-b-6235	0.991928	0.987724	0.090235	10.8118	0.268887	2	0.874202	0
Kidney:ukb-b-18700	0.394653	0.743302	0.375419	1.47169	0.61498	1	0.432919	0
Kidney:ukb-b-6235	0.327426	1.38555	0.721411	2.66111	0.801178	1	0.370741	0
Malignant_melanoma:ukb-b-18700	0.261508	0.73895	0.435788	1.25301	0.300049	1	0.583852	0
Malignant_melanoma:ukb-b-6235	0.177569	1.41331	0.854751	2.33689	0.408165	1	0.522902	0
Larynx:ukb-b-18700	0.921844	1.13505	0.0903664	14.2568	0.169164	2	0.918896	0
Larynx:ukb-b-6235	0.991928	0.987724	0.090235	10.8118	0.268887	2	0.874202	0
Non-Hodgkin_lymphoma:ukb-b-18700	0.199404	0.535857	0.20664	1.38958	0.63573	1	0.425261	0
Non-Hodgkin_lymphoma:ukb-b-6235	0.182373	1.85463	0.74812	4.59773	0.950096	1	0.329695	0
Esophagus:ukb-b-18700	0.864659	1.14519	0.240915	5.44362	0.636704	1	0.424907	0
Esophagus:ukb-b-6235	0.927475	0.934048	0.214949	4.05885	0.653752	1	0.418774	0
Oral_cavity_cancer:ukb-b-18700	0.78919	1.34097	0.156077	11.5212	4.27204	1	0.0387443	0.76592
Oral_cavity_cancer:ukb-b-6235	0.755011	0.721966	0.0932912	5.58719	4.19525	1	0.0405374	0.761635
Malignant_nonmelanoma:ukb-b-18700	0.00194284	0.631096	0.471693	0.844368	0.256539	1	0.612508	0
Malignant_nonmelanoma:ukb-b-6235	0.00103499	1.58878	1.20489	2.09497	0.485744	1	0.485832	0
Ovary:ukb-b-18700	0.869823	0.915858	0.320122	2.62024	0.748932	1	0.386815	0
Ovary:ukb-b-6235	0.891436	1.0725	0.392537	2.93032	0.823147	1	0.364262	0
Pancreas:ukb-b-18700	0.413761	0.671372	0.258226	1.74552	0.0867807	1	0.76831	0
Pancreas:ukb-b-6235	0.400167	1.47736	0.595178	3.66713	0.122668	1	0.726159	0
Prostate:ukb-b-18700	0.211939	0.729391	0.444411	1.19711	0.469683	1	0.493133	0
Prostate:ukb-b-6235	0.179722	1.38531	0.860521	2.23013	0.291998	1	0.588943	0
Small_intestine:ukb-b-18700	0.0131471	6.4053	1.47592	27.7982	0.555301	1	0.45616	0
Small_intestine:ukb-b-6235	0.0150212	0.175247	0.0430595	0.713231	0.167809	1	0.682067	0
Stomach:ukb-b-18700	0.915123	0.951649	0.382539	2.36744	0.00597181	1	0.938403	0
Stomach:ukb-b-6235	0.877162	1.07131	0.447288	2.56591	0.000968433	1	0.975174	0
Testis:ukb-b-18700	0.504036	3.78385	0.0763166	187.606	1.52854	1	0.216331	0.345782
Testis:ukb-b-6235	0.455641	0.24857	0.00641515	9.63144	1.6898	1	0.193627	0.408214
Thyroid:ukb-b-18700	0.890221	0.939206	0.385446	2.28854	0.0205154	1	0.886107	0
Thyroid:ukb-b-6235	0.892756	1.06034	0.452414	2.48515	0.0181941	1	0.892702	0
Vulva:ukb-b-18700	0.4093	0.0249707	3.89734e-06	159.99	2.03431	1	0.153784	0.508434
Vulva:ukb-b-6235	0.390572	21.0849	0.020027	22198.6	1.88648	1	0.169599	0.469913
Hodgkin_lymphoma:ukb-b-18700	0.936727	0.948056	0.254029	3.53822	0.443084	1	0.505638	0
Hodgkin_lymphoma:ukb-b-6235	0.907075	1.07816	0.304724	3.81469	0.251359	1	0.61612	0
Multiple_myeloma:ukb-b-18700	0.584494	0.769401	0.300677	1.96882	0.996255	1	0.318218	0
Multiple_myeloma:ukb-b-6235	0.56265	1.30336	0.531495	3.19618	0.819347	1	0.365371	0
Chronic_lymphocytic_leukemia:ukb-b-18700	0.0715656	3.73956	0.890722	15.7	0.383412	1	0.535783	0
Chronic_lymphocytic_leukemia:ukb-b-6235	0.0631972	0.271698	0.0687151	1.07429	0.363523	1	0.546556	0
Chronic_myeloid_leukemia:ukb-b-18700	0.28639	6.39194	0.2111	193.543	0.759845	1	0.383377	0
Chronic_myeloid_leukemia:ukb-b-6235	0.317909	0.187584	0.00702942	5.00577	0.889194	1	0.345696	0
Oropharynx_cancer:ukb-b-18700	0.381869	0.540738	0.136307	2.14514	0.28098	1	0.596059	0
Oropharynx_cancer:ukb-b-6235	0.325948	1.93908	0.517329	7.26816	0.341609	1	0.558902	0
Acute_myelocytic_leukemia:ukb-b-18700	0.194048	5.31925	0.426985	66.2656	0.158333	1	0.690696	0
Acute_myelocytic_leukemia:ukb-b-6235	0.215656	0.214845	0.0188323	2.45101	0.288458	1	0.59121	0
