# Supplementary material for: Investigating causal links between gallstones, cholecystectomy, and 33 site-specific cancers: a Mendelian randomization post-meta-analysis study
Source: BMC Cancer. 2024 Sep 27;24:1192. doi: 10.1186/s12885-024-12906-2 (PMC11437614; doi:10.1186/s12885-024-12906-2)
Supplement: Supplementary file 6 — Supplementary Material 6 [file 12885_2024_12906_MOESM6_ESM.xls]

## Sheet: S6.1
S6.1 The key GWAS data information of tumors from FinnGen databases.
Site	Consortium	Ancestory	cases	controls	Sample size	ID
Larynx	FinnGen	European	374	259583	259957	finngen_R8_C3_LARYNX_EXALLC
Bronchus and lung	FinnGen	European	6340	314193	320533	finngen_R10_C3_BRONCHUS_LUNG_EXALLC
Oral cavity	FinnGen	European	832	314193	315025	finngen_R10_C3_ORALCAVITY_EXALLC
hypopharynx	FinnGen	European	99	314193	314292	finngen_R10_C3_HYPOPHARYNX_EXALLC
nasopharynx	FinnGen	European	75	314193	314268	finngen_R10_C3_NASOPHARYNX_EXALLC
Esophagus	FinnGen	European	619	314193	314812	finngen_R10_C3_OESOPHAGUS_EXALLC
Small intestine	FinnGen	European	525	314193	314718	finngen_R10_C3_SMALL_INTESTINE_EXALLC
Stomach	FinnGen	European	1423	314193	315616	finngen_R10_C3_STOMACH_EXALLC
Pancreas	FinnGen	European	1626	314193	315819	finngen_R10_C3_PANCREAS_EXALLC
Hepatocellular	FinnGen	European	500	314193	314693	finngen_R10_C3_HEPATOCELLU_CARC_EXALLC
Biliary system	FinnGen	European	1207	314193	315400	finngen_R10_C3_BILIARY_GALLBLADDER_EXALLC
Multiple myeloma	FinnGen	European	1337	324650	325987	finngen_R10_CD2_MULTIPLE_MYELOMA_PLASMA_CELL_EXALLC
Hodgkin lymphoma	FinnGen	European	846	324650	325496	finngen_R10_CD2_HODGKIN_LYMPHOMA_EXALLC
Non-Hodgkin lymphoma	FinnGen	European	1072	314193	315265	finngen_R10_C3_NONHODGKIN_EXALLC
Acute myelocytic leukemia	FinnGen	European	199	259582	259781	finngen_R8_HLP_C3_AML
Chronic myeloid leukemia	FinnGen	European	94	259582	259676	finngen_R8_C3_CML_EXALLC
Chronic lymphocytic leukemia	FinnGen	European	500	259580	260080	finngen_R8_C3_CLL_EXALLC
Ovary	FinnGen	European (only female)	1091	182927	184018	finngen_R10_C3_OVARY_EXALLC
Uterine cervix	FinnGen	European (only female)	388	182927	183315	finngen_R10_C3_CERVIX_UTERI_EXALLC
Uterine corpus	FinnGen	European (only female)	2079	182927	185006	finngen_R10_C3_CORPUS_UTERI_EXALLC
Vulva	FinnGen	European (only female)	202	182927	183129	finngen_R10_C3_VULVA_EXALLC
Testis	FinnGen	European (only male)	426	131266	131692	finngen_R10_C3_TESTIS_EXALLC
Prostate	FinnGen	European (only male)	15199	131266	146465	finngen_R10_C3_PROSTATE_EXALLC
Breast	FinnGen	European (only female)	18786	182927	201713	finngen_R10_C3_BREAST_EXALLC
Malignant melanoma	FinnGen	European	4261	313897	318158	finngen_R10_C3_MELANOMA_EXALLC
Malignant nonmelanoma	FinnGen	European	19077	314193	333270	finngen_R10_C3_OTHER_SKIN_EXALLC
Eye and annexa	FinnGen	European	221	314193	314414	finngen_R10_C3_EYE_ADNEXA_EXALLC
Kidney	FinnGen	European	2372	314193	316565	finngen_R10_C3_KIDNEY_NOTRENALPELVIS_EXALLC
Bone	FinnGen	European	224	314193	314417	finngen_R10_C3_BONE_CARTILAGE_EXALLC
Bladder	FinnGen	European	2193	314193	316386	finngen_R10_C3_BLADDER_EXALLC
Brain	FinnGen	European	816	314193	315009	finngen_R10_C3_BRAIN_EXALLC
Thyroid	FinnGen	European	1907	314193	316100	finngen_R10_C3_THYROID_GLAND_EXALLC
Colorectal	FinnGen	European	5610	314193	319803	finngen_R10_C3_COLORECTAL_ADENO_EXALLC

## Sheet: S6.2
S6.2 The key GWAS data information of tumors from other databases.
Site	Ancestory	Consortium	cases	controls	Sample size	ID
Larynx	European	Pan-UKB	281	420250	420531	ICD10: C32
Bronchus and lung	European	UK Biobank	3048	417483	420531	ICD10: C34
Oral cavity cancer	European	1. the International Head and Neck Cancer Epidemiology Consortium (INHANCE) (majority)2. European cohort study (EPIC)3. UK case series (HN5000)	1223	2928	4151	PMID: 27749845
Oropharynx cancer	European	1. the International Head and Neck Cancer Epidemiology Consortium (INHANCE) (majority)2. European cohort study (EPIC)3. UK case series (HN5000)	1090	2928	4018	PMID: 27749845
Esophagus	European	Pan-UKB	975	419556	420531	ICD10: C15
Small intestine	European	Pan-UKB	244	420287	420531	ICD10: C17
Stomach	European	Pan-UKB	764	419767	420531	ICD10: C16
Pancreas	European	Pan-UKB	933	419598	420531	ICD10: C25
Liver cell carcinoma	European	Pan-UKB	123	456225	456348	GCST90043858
Intrahepatic bile duct carcinoma	European	Pan-UKB	104	456244	456348	GCST90043859
carcinoma of gallbladder and extrahepatic biliary tract	European	Pan-UKB	289	400294	400583	GCST90041817
Multiple myeloma	European	Pan-UKB	760	419771	420531	ICD-10: C90
Hodgkin lymphoma	European	Pan-UKB	302	420229	420531	ICD-10: C81
Non-Hodgkin lymphoma	European	Pan-UKB	2267	414840	417107	PheCode: 202.2
Acute myelocytic leukemia	European	Pan-UKB	409	414840	415249	PheCode: 204.21
Chronic myeloid leukemia	European	Pan-UKB	171	414840	415011	PheCode: 204.22
Chronic lymphocytic leukemia	European	Pan-UKB	650	414840	415490	PheCode: 204.12
Ovary	European	Pan-UKB	1147	207089	208236	PheCode:184.11
Uterine cervix	European	Pan-UKB	273	420258	420531	ICD-10: C53
Uterine corpus	European	Pan-UKB	1471	419060	420531	ICD-10: C54
Vulva	European	Pan-UKB	130	420401	420531	ICD-10: C51
Testis	European	Pan-UKB	281	420250	420531	ICD-10: C62
Prostate	European	Pan-UKB	7691	169762	177453	PheCode: 185
Breast	European	Pan-UKB	13257	205913	219170	PheCode: 174.1
Malignant melanoma	European	Pan-UKB	2598	417933	420531	ICD-10: C43
Malignant nonmelanoma	European	Pan-UKB	14388	406143	420531	ICD-10: C44
Eye and annexa	European	Pan-UKB	206	420325	420531	ICD-10: C69
Kidney	European	Pan-UKB	1307	415431	416738	PheCode: 189.11
Bladder	European	Pan-UKB	2576	417955	420531	ICD-10: C67
Bone	European	Pan-UKB	172	419977	420149	PheCode: 170.1
Brain	European	Pan-UKB	666	419865	420531	ICD-10: C71
Thyroid	European	Pan-UKB	427	418625	419052	PheCode: 193
Colorectum	European	Pan-UKB	11835	11856	23691	GCST012877
